# Supplementary material for: The choice of negative control antisense oligonucleotides dramatically impacts downstream analysis depending on the cellular background
Source: BMC Genom Data. 2021 Sep 14;22:33. doi: 10.1186/s12863-021-00992-1 (PMC8439024; doi:10.1186/s12863-021-00992-1)
Supplement: Supplementary file 2 — Additional file 2. List of CAGE-Seq libraries with corresponding sequencing statistics. [file 12863_2021_992_MOESM2_ESM.xlsx]

## Sheet: Additional file 2
The choice of negative control antisense oligonucleotides dramatically impacts downstream analysis depending on the cellular background
Luca Ducoli, Saumya Agrawal, Chung-Chau Hon, Jordan A. Ramilowski, Eliane Sibler, Michihira Tagami, Masayoshi Itoh, Naoto Kondo, Imad Abugessaisa, Akira Hasegawa, Takeya Kasukawa, Harukazu Suzuki, Piero Carninci, Jay W. Shin, Michiel J. L. de Hoon, Michael Detmar
Additional file 2
List of CAGE-Seq libraries with corresponding sequencing statistics
Sample	Cell Type	Library ID	Mapped Reads	Unmapped Reads	rRNA Mapped Reads	With N Reads	Total Reads	Alignment Rate
Negative Control A	LEC	CNhi10939_ACC	12050944	1037560	2948902	3706	16041112	93.5319
Negative Control A	LEC	CNhi10941_CAC	9172752	599005	1901318	139631	11812706	94.9291
Negative Control B	LEC	CNhi10943_AGT	9921315	813154	2592761	4300	13331530	93.9005
Negative Control B	LEC	CNhi10939_ATG	11243601	1017224	5070565	4151	17335541	94.1321
AL583785.1 (ENSG00000226197) ASO 1	LEC	CNhi10941_TAC	13225727	1091588	3865063	319009	18501387	94.1
AL583785.1 (ENSG00000226197) ASO 1	LEC	CNhi10943_ACG	12184107	1038616	3435727	5490	16663940	93.7673
AL583785.1 (ENSG00000226197) ASO 2	LEC	CNhi10940_ACC	12028493	1022768	2577363	166428	15795052	93.5248
AL583785.1 (ENSG00000226197) ASO 2	LEC	CNhi10942_CAC	12946192	864220	2840062	682066	17332540	95.0139
AL583785.1 (ENSG00000226197) ASO 3	LEC	CNhi10940_ATG	12683897	1047596	3545897	118588	17395978	93.9779
AL583785.1 (ENSG00000226197) ASO 3	LEC	CNhi10944_AGT	11574464	1064875	2196279	5111	14840729	92.8246
LETR1 (ENSG00000248441) ASO 1	LEC	CNhi10939_GCT	9572768	805763	2219675	3034	12601240	93.6057
LETR1 (ENSG00000248441) ASO 1	LEC	CNhi10943_TAC	14625509	1176821	4232332	6278	20040940	94.1279
LETR1 (ENSG00000248441) ASO 2	LEC	CNhi10942_ACC	15494462	1464259	3813899	820381	21593001	93.2188
LETR1 (ENSG00000248441) ASO 2	LEC	CNhi10944_CAC	11630862	830880	2648610	4925	15115277	94.503
LETR1 (ENSG00000248441) ASO 3	LEC	CNhi10940_GCG	9611971	802425	2214812	95191	12724399	93.6938
LETR1 (ENSG00000248441) ASO 3	LEC	CNhi10942_ATG	10767294	1493322	2854626	561026	15676268	90.474
Negative Control A	BEC	CNhi10939_ACG	11941375	1138654	2741955	3927	15825911	92.8051
Negative Control A	BEC	CNhi10941_GCT	8584802	708799	1743467	139451	11176519	93.6581
Negative Control B	BEC	CNhi10944_ACC	13946441	1281085	3324853	6172	18558551	93.0971
Negative Control B	BEC	CNhi10940_AGT	12128625	997408	2562718	84264	15773015	93.6765
LINC00973 (ENSG00000240476) ASO 1	BEC	CNhi10942_GCG	7013275	1128161	1989770	294884	10426090	89.1794
LINC00973 (ENSG00000240476) ASO 1	BEC	CNhi10944_ATG	15269132	1452345	3242523	6715	19970715	92.7276
LINC00973 (ENSG00000240476) ASO 2	BEC	CNhi10940_ACG	13298216	1169802	2813420	228067	17509505	93.319
LINC00973 (ENSG00000240476) ASO 2	BEC	CNhi10942_GCT	7552476	791007	1908649	231398	10483530	92.4548
LINC00973 (ENSG00000240476) ASO 3	BEC	CNhi10939_CAC	10698154	803656	1990935	3147	13495892	94.0452
LINC00973 (ENSG00000240476) ASO 3	BEC	CNhi10941_AGT	11600615	909129	1725097	83714	14318555	93.6507
LINC01013 (ENSG00000228495) ASO 1	BEC	CNhi10939_TAC	15908962	1323761	3753401	5000	20991124	93.6937
LINC01013 (ENSG00000228495) ASO 1	BEC	CNhi10943_GCG	7922407	720087	2137000	3521	10783015	93.322
LINC01013 (ENSG00000228495) ASO 2	BEC	CNhi10941_ACG	13114313	1104891	4216862	285552	18721618	94.0983
LINC01013 (ENSG00000228495) ASO 2	BEC	CNhi10943_GCT	8899454	752916	2293839	3825	11950034	93.6995
LINC01013 (ENSG00000228495) ASO 3	BEC	CNhi10940_CAC	9163157	733384	1879206	150403	11926150	93.8506
LINC01013 (ENSG00000228495) ASO 3	BEC	CNhi10942_AGT	5359503	578160	1391753	234697	7564113	92.3565
Reference CAGE-Seq	LEC	CNhi10692_AGT	14010059	1236166	1538300	7092	16791617	92.6382
Reference CAGE-Seq	LEC	CNhi10692_GCG	10997714	1190038	1874274	5835	14067861	91.5407
Reference CAGE-Seq	BEC	CNhi10692_ACC	11850774	1317119	1749884	6356	14924133	91.1746
Reference CAGE-Seq	BEC	CNhi10692_CAC	8397687	639669	718924	4097	9760377	93.4463
