# Supplementary material for: The choice of negative control antisense oligonucleotides dramatically impacts downstream analysis depending on the cellular background
Source: BMC Genom Data. 2021 Sep 14;22:33. doi: 10.1186/s12863-021-00992-1 (PMC8439024; doi:10.1186/s12863-021-00992-1)
Supplement: Supplementary file 3 — Additional file 3. Differential expressed genes of negative control ASOs (A and B) against untransfected reference control in BECs. [file 12863_2021_992_MOESM3_ESM.xlsx]

## Sheet: Additional file 3  LEC_DE
The choice of negative control antisense oligonucleotides dramatically impacts downstream analysis depending on the cellular background
Luca Ducoli, Saumya Agrawal, Chung-Chau Hon, Jordan A. Ramilowski, Eliane Sibler, Michihira Tagami, Masayoshi Itoh, Naoto Kondo, Imad Abugessaisa, Akira Hasegawa, Takeya Kasukawa, Harukazu Suzuki, Piero Carninci, Jay W. Shin, Michiel J. L. de Hoon, Michael Detmar
Additional file 3
Differential expressed genes of negative control ASOs (A and B) against untransfected reference control in LECs
FDR < 0.05 & |log2FC > 1|
Negative control A (744 genes)								Negative control B (813 genes)
Gene ID	Gene Name	log2FC	logCPM	LR	Pvalue	FDR		Gene ID	Gene Name	log2FC	logCPM	LR	Pvalue	FDR
CATG00000005844	CATG00000005844.1	2.13927	6.94367	59.8335	1.03229e-14	3.34003e-13		CATG00000005844	CATG00000005844.1	2.90423	7.61964	44.4752	2.57602e-11	3.86764e-10
CATG00000010291	CATG00000010291.1	2.24631	5.15954	233.378	1.09304e-52	7.75693e-50		CATG00000010291	CATG00000010291.1	2.17194	5.12527	193.3	6.05324e-44	2.24074e-41
CATG00000034631	CATG00000034631.1	-1.31435	3.97489	7.37432	0.00661619	0.0168855		CATG00000055743	CATG00000055743.1	1.27071	5.43539	23.9775	9.74677e-07	5.80964e-06
CATG00000094161	CATG00000094161.1	1.63246	4.5802	7.51883	0.00610575	0.0157718		CATG00000072615	CATG00000072615.1	1.05066	4.76047	54.2486	1.76667e-13	3.97594e-12
CATG00000108406	CATG00000108406.1	2.82517	4.92609	295.663	2.90203e-66	5.14868e-63		CATG00000094161	CATG00000094161.1	1.04108	4.1744	47.2647	6.20193e-12	1.04028e-10
CATG00000113135	CATG00000113135.1	1.43977	7.10213	79.1586	5.73182e-19	3.19451e-17		CATG00000108406	CATG00000108406.1	2.69923	4.84323	275.895	5.89054e-62	1.2647e-58
ENSG00000002586	CD99	1.00721	7.41586	46.3258	1.00138e-11	1.97769e-10		ENSG00000003147	ICA1	1.25068	4.85708	71.8073	2.3727e-17	9.68477e-16
ENSG00000003147	ICA1	1.35049	4.90022	84.1405	4.60833e-20	3.00955e-18		ENSG00000004399	PLXND1	1.38705	7.60761	81.228	2.01123e-19	1.08495e-17
ENSG00000004399	PLXND1	1.34295	7.54895	68.8753	1.04892e-16	4.52055e-15		ENSG00000004468	CD38	1.10725	2.98456	27.6657	1.44194e-07	1.02039e-06
ENSG00000004478	FKBP4	-1.19998	6.14618	71.8695	2.29906e-17	1.06407e-15		ENSG00000004799	PDK4	3.46105	5.6751	464.766	4.41388e-103	4.7383e-99
ENSG00000004799	PDK4	3.36746	5.56188	435.082	1.27299e-96	1.3551e-92		ENSG00000005700	IBTK	1.00678	4.09147	40.51	1.95608e-10	2.5028e-09
ENSG00000006282	SPATA20	1.01976	6.59864	30.2068	3.88353e-08	3.73781e-07		ENSG00000006282	SPATA20	1.00889	6.61828	30.5473	3.25818e-08	2.64974e-07
ENSG00000006459	JHDM1D	1.04313	3.1242	29.2216	6.45551e-08	5.86931e-07		ENSG00000006459	JHDM1D	1.14751	3.22017	34.645	3.95647e-09	3.90733e-08
ENSG00000006756	ARSD	1.06442	3.56443	31.9243	1.60296e-08	1.65987e-07		ENSG00000006756	ARSD	1.17797	3.66481	32.7089	1.07044e-08	9.68904e-08
ENSG00000007384	RHBDF1	1.1567	3.15204	27.2076	1.82739e-07	1.49291e-06		ENSG00000007384	RHBDF1	1.2509	3.24551	41.2311	1.35251e-10	1.77714e-09
ENSG00000009780	FAM76A	1.07166	3.20744	31.4292	2.06847e-08	2.09703e-07		ENSG00000009780	FAM76A	1.29459	3.38425	46.0416	1.15769e-11	1.86045e-10
ENSG00000010278	CD9	1.62132	9.78263	99.3062	2.16331e-23	2.03792e-21		ENSG00000010278	CD9	1.7279	9.89035	124.782	5.68166e-29	8.1204e-27
ENSG00000010319	SEMA3G	-1.13433	3.86647	38.0402	6.93037e-10	9.42194e-09		ENSG00000010319	SEMA3G	-1.55017	3.78339	74.0014	7.80608e-18	3.31218e-16
ENSG00000011052	NME2	-1.44814	8.14772	98.6289	3.0454e-23	2.81898e-21		ENSG00000010322	NISCH	1.06638	5.79655	62.5536	2.59289e-15	7.60509e-14
ENSG00000011260	UTP18	-1.08373	5.60096	64.1283	1.16575e-15	4.20657e-14		ENSG00000011052	NME2	-1.44792	8.17424	98.1727	3.83431e-23	3.26677e-21
ENSG00000011405	PIK3C2A	1.04768	6.89507	58.9677	1.60282e-14	5.04795e-13		ENSG00000011405	PIK3C2A	1.23025	7.04685	79.9976	3.74873e-19	1.95627e-17
ENSG00000011422	PLAUR	-1.75592	6.70402	141.585	1.19869e-32	2.55202e-30		ENSG00000011422	PLAUR	-2.0048	6.67827	178.655	9.52966e-41	3.10003e-38
ENSG00000011638	TMEM159	1.47564	3.33414	55.4949	9.37039e-14	2.61805e-12		ENSG00000011638	TMEM159	1.11441	3.11579	30.3466	3.61338e-08	2.90342e-07
ENSG00000012822	CALCOCO1	1.0472	4.75596	48.1038	4.04252e-12	8.64108e-11		ENSG00000013441	CLK1	1.29524	5.46246	66.8434	2.93953e-16	1.01793e-14
ENSG00000013583	HEBP1	1.29913	4.54237	45.354	1.64454e-11	3.10393e-10		ENSG00000013583	HEBP1	1.1769	4.48523	36.6224	1.43373e-09	1.54684e-08
ENSG00000014123	UFL1	1.03758	3.92097	29.2517	6.35594e-08	5.79769e-07		ENSG00000022267	FHL1	1.40372	6.04019	83.2438	7.25344e-20	4.0555e-18
ENSG00000022267	FHL1	1.60069	6.15823	100.534	1.16396e-23	1.11625e-21		ENSG00000028137	TNFRSF1B	1.46271	5.28994	110.781	6.60668e-26	7.38778e-24
ENSG00000028137	TNFRSF1B	1.78695	5.50628	158.846	2.02218e-36	5.38153e-34		ENSG00000029993	HMGB3	-1.0248	6.99291	56.065	7.01136e-14	1.68382e-12
ENSG00000033327	GAB2	1.13694	4.01616	39.7631	2.86716e-10	4.25083e-09		ENSG00000033327	GAB2	1.089	4.01251	38.8312	4.62082e-10	5.52388e-09
ENSG00000035141	FAM136A	-1.06437	6.52287	63.137	1.92822e-15	6.79667e-14		ENSG00000034063	UHRF1	-1.00893	5.95154	53.0469	3.25672e-13	6.88205e-12
ENSG00000035862	TIMP2	1.19844	8.20475	66.2615	3.94897e-16	1.54547e-14		ENSG00000035499	DEPDC1B	-1.10407	4.51569	52.4898	4.32496e-13	8.92855e-12
ENSG00000037474	NSUN2	-1.08718	6.031	66.1497	4.17938e-16	1.6178e-14		ENSG00000037897	METTL1	-1.02449	4.55609	47.7834	4.76016e-12	8.14997e-11
ENSG00000037897	METTL1	-1.17298	4.48541	56.0962	6.90112e-14	1.98547e-12		ENSG00000039319	ZFYVE16	1.02819	4.87545	51.8557	5.97323e-13	1.18526e-11
ENSG00000048162	NOP16	-1.67157	6.37442	160.648	8.16784e-37	2.2294e-34		ENSG00000048162	NOP16	-1.23154	6.51653	87.3247	9.20887e-21	5.58516e-19
ENSG00000048707	VPS13D	1.59271	3.92114	76.5034	2.19832e-18	1.16424e-16		ENSG00000048707	VPS13D	1.36661	3.78609	52.4197	4.48211e-13	9.20733e-12
ENSG00000049239	H6PD	1.46518	4.47904	80.3633	3.11524e-19	1.82207e-17		ENSG00000049239	H6PD	1.16242	4.29446	56.8445	4.7168e-14	1.1667e-12
ENSG00000050426	LETMD1	1.18385	4.01935	47.6851	5.0048e-12	1.0634e-10		ENSG00000050426	LETMD1	1.54673	4.30404	95.4486	1.51778e-22	1.15556e-20
ENSG00000051180	RAD51	-1.04728	5.25339	53.6133	2.44097e-13	6.26123e-12		ENSG00000051180	RAD51	-1.21458	5.22933	75.6485	3.38925e-18	1.53517e-16
ENSG00000053254	FOXN3	1.04984	4.94223	52.5041	4.29348e-13	1.05552e-11		ENSG00000053372	MRTO4	-1.1141	5.87082	70.1473	5.50385e-17	2.12532e-15
ENSG00000053372	MRTO4	-1.03041	5.87074	60.9541	5.84197e-15	1.93732e-13		ENSG00000054654	SYNE2	1.36228	4.69755	85.5145	2.30004e-20	1.34923e-18
ENSG00000054654	SYNE2	1.26205	4.60004	69.8889	6.27416e-17	2.78285e-15		ENSG00000058085	LAMC2	-1.68016	4.25124	97.8071	4.61191e-23	3.8379e-21
ENSG00000054793	ATP9A	1.01206	4.4949	38.5626	5.30251e-10	7.43679e-09		ENSG00000064393	HIPK2	1.00338	4.61549	42.751	6.21691e-11	8.6559e-10
ENSG00000057935	MTA3	1.00949	4.54674	45.4261	1.58504e-11	3.00227e-10		ENSG00000065328	MCM10	-1.18008	4.15333	57.4848	3.40602e-14	8.68496e-13
ENSG00000058085	LAMC2	-2.19935	4.12547	138.649	5.25622e-32	1.03616e-29		ENSG00000067191	CACNB1	1.13	3.18071	31.9025	1.62109e-08	1.41253e-07
ENSG00000064042	LIMCH1	1.00291	3.97124	39.2502	3.72825e-10	5.38496e-09		ENSG00000067533	RRP15	-1.44461	5.93436	79.5481	4.70629e-19	2.40581e-17
ENSG00000064393	HIPK2	1.19912	4.72011	56.1896	6.58103e-14	1.90367e-12		ENSG00000068079	IFI35	1.51647	3.58538	47.0646	6.86848e-12	1.1361e-10
ENSG00000065328	MCM10	-1.19104	4.12375	45.7278	1.35883e-11	2.61569e-10		ENSG00000068305	MEF2A	1.12294	6.12219	65.0014	7.48457e-16	2.42009e-14
ENSG00000067533	RRP15	-1.21572	5.97207	33.6817	6.49095e-09	7.25038e-08		ENSG00000069275	NUCKS1	-1.51438	7.20074	104.9	1.28484e-24	1.28905e-22
ENSG00000068079	IFI35	1.12905	3.29125	23.8686	1.03138e-06	7.11999e-06		ENSG00000070756	PABPC1	1.42482	7.32095	88.8016	4.36472e-21	2.7725e-19
ENSG00000068305	MEF2A	1.07477	6.06269	43.9242	3.41349e-11	6.06622e-10		ENSG00000070785	EIF2B3	-1.36667	4.67416	82.7329	9.39237e-20	5.19727e-18
ENSG00000069275	NUCKS1	-1.4891	7.18106	94.933	1.96944e-22	1.62517e-20		ENSG00000072163	LIMS2	1.63858	5.73154	139.998	2.66504e-32	5.01915e-30
ENSG00000070087	PFN2	1.08102	5.46491	51.3919	7.56509e-13	1.80967e-11		ENSG00000072274	TFRC	-1.2217	5.56194	64.4765	9.76912e-16	3.07574e-14
ENSG00000070214	SLC44A1	1.05178	5.43879	58.2534	2.3044e-14	7.11023e-13		ENSG00000072422	RHOBTB1	1.25723	4.34245	71.4677	2.81839e-17	1.13029e-15
ENSG00000070756	PABPC1	1.30806	7.2104	80.0985	3.56208e-19	2.06078e-17		ENSG00000072571	HMMR	-1.27471	5.45908	74.4936	6.08346e-18	2.6333e-16
ENSG00000070785	EIF2B3	-1.49692	4.61604	84.4332	3.97424e-20	2.61147e-18		ENSG00000073111	MCM2	-1.09523	5.58567	57.7714	2.94426e-14	7.57952e-13
ENSG00000071242	RPS6KA2	1.07985	5.99771	62.8881	2.18792e-15	7.68662e-14		ENSG00000073910	FRY	1.01983	4.54626	46.405	9.61681e-12	1.57133e-10
ENSG00000072163	LIMS2	1.46159	5.57342	117.888	1.83477e-27	2.6755e-25		ENSG00000074590	NUAK1	1.14436	4.44612	55.5045	9.32431e-14	2.19992e-12
ENSG00000072274	TFRC	-1.21295	5.53815	80.8122	2.48222e-19	1.48445e-17		ENSG00000074800	ENO1	-1.23187	11.2498	66.0553	4.38447e-16	1.47085e-14
ENSG00000072422	RHOBTB1	1.05874	4.18088	44.9636	2.00731e-11	3.73563e-10		ENSG00000075240	GRAMD4	1.53481	3.26476	54.1912	1.819e-13	4.06812e-12
ENSG00000072571	HMMR	-1.09015	5.48745	50.93	9.57195e-13	2.2493e-11		ENSG00000076706	MCAM	1.20484	7.50804	72.5529	1.62615e-17	6.76617e-16
ENSG00000073111	MCM2	-1.34939	5.48558	85.0784	2.86771e-20	1.94438e-18		ENSG00000080546	SESN1	1.40274	4.86413	94.0406	3.09117e-22	2.21225e-20
ENSG00000073910	FRY	1.09974	4.57202	53.3061	2.85421e-13	7.23407e-12		ENSG00000080824	HSP90AA1	-1.58429	10.2928	106.698	5.18491e-25	5.40389e-23
ENSG00000074621	SLC24A1	-1.36883	4.55606	80.0395	3.67003e-19	2.11176e-17		ENSG00000081181	ARG2	-1.35066	3.32077	45.4614	1.55675e-11	2.44323e-10
ENSG00000074800	ENO1	-1.07624	11.2715	43.1411	5.09315e-11	8.80139e-10		ENSG00000081307	UBA5	-2.33377	5.00249	56.1186	6.82293e-14	1.64594e-12
ENSG00000075240	GRAMD4	1.50577	3.21544	51.3293	7.81e-13	1.8599e-11		ENSG00000083857	FAT1	1.2148	4.98957	71.598	2.6382e-17	1.0647e-15
ENSG00000075399	VPS9D1	1.09996	3.42509	29.6194	5.25752e-08	4.90932e-07		ENSG00000084070	SMAP2	-1.27426	3.54009	36.7665	1.33159e-09	1.43954e-08
ENSG00000075651	PLD1	1.19295	5.0059	45.4331	1.5794e-11	2.99691e-10		ENSG00000085832	EPS15	1.12858	6.09008	66.8635	2.90979e-16	1.01089e-14
ENSG00000076706	MCAM	1.08291	7.399	17.3883	3.04689e-05	0.000148986		ENSG00000086598	TMED2	-1.13945	7.33394	63.7206	1.43375e-15	4.39751e-14
ENSG00000078140	UBE2K	-1.04827	6.23572	43.1776	4.99896e-11	8.65267e-10		ENSG00000087086	FTL	2.07788	11.1543	115.504	6.10301e-27	7.44497e-25
ENSG00000080546	SESN1	1.30901	4.77028	75.7853	3.16254e-18	1.64221e-16		ENSG00000087586	AURKA	-1.30029	6.32494	94.0675	3.04942e-22	2.19702e-20
ENSG00000080824	HSP90AA1	-1.56738	10.2705	80.6638	2.67578e-19	1.57368e-17		ENSG00000088325	TPX2	-1.33605	7.41739	84.117	4.66355e-20	2.6349e-18
ENSG00000081087	OSTM1	-1.02275	4.7569	45.1512	1.82396e-11	3.42435e-10		ENSG00000088367	EPB41L1	1.39304	3.89111	71.6941	2.51281e-17	1.01871e-15
ENSG00000081181	ARG2	-1.09428	3.36607	32.0796	1.47981e-08	1.54893e-07		ENSG00000088826	SMOX	-1.05301	4.64414	48.1141	4.02131e-12	6.98524e-11
ENSG00000084070	SMAP2	-1.07314	3.57152	32.7846	1.02959e-08	1.11382e-07		ENSG00000089195	TRMT6	-1.00115	4.53931	45.174	1.80287e-11	2.79276e-10
ENSG00000085832	EPS15	1.14788	6.07642	64.9883	7.53436e-16	2.78483e-14		ENSG00000089472	HEPH	1.36889	3.50315	47.2542	6.2353e-12	1.04262e-10
ENSG00000086598	TMED2	-1.13409	7.30922	57.9794	2.64881e-14	8.07925e-13		ENSG00000089685	BIRC5	-1.04333	7.35937	53.8794	2.13177e-13	4.67032e-12
ENSG00000087086	FTL	2.26522	11.281	115.001	7.86721e-27	1.0213e-24		ENSG00000090238	YPEL3	1.71086	5.55887	155.649	1.00994e-35	2.40927e-33
ENSG00000087263	OGFOD1	-1.02379	4.96078	43.2077	4.92272e-11	8.54851e-10		ENSG00000090273	NUDC	-1.19415	8.3968	70.2947	5.10753e-17	1.9794e-15
ENSG00000087586	AURKA	-1.05651	6.37211	69.2043	8.87744e-17	3.85716e-15		ENSG00000090339	ICAM1	1.61336	5.38223	16.1312	5.91014e-05	0.000236384
ENSG00000088325	TPX2	-1.0615	7.47374	47.4564	5.62398e-12	1.17698e-10		ENSG00000090889	KIF4A	-1.02462	4.95074	51.7577	6.27895e-13	1.23815e-11
ENSG00000088367	EPB41L1	1.1114	3.66986	37.3371	9.93771e-10	1.30763e-08		ENSG00000091409	ITGA6	-1.00949	8.04795	50.7604	1.04358e-12	1.97931e-11
ENSG00000088826	SMOX	-1.31128	4.5438	65.6538	5.37516e-16	2.05084e-14		ENSG00000091656	ZFHX4	1.48319	4.41481	81.5261	1.72964e-19	9.3776e-18
ENSG00000089472	HEPH	1.3707	3.47653	41.8753	9.72818e-11	1.59563e-09		ENSG00000091879	ANGPT2	-1.04282	2.98272	17.0756	3.59205e-05	0.000152329
ENSG00000090238	YPEL3	1.82388	5.61893	170.534	5.65577e-39	1.77076e-36		ENSG00000092010	PSME1	1.10734	7.47286	64.5946	9.20084e-16	2.9136e-14
ENSG00000090273	NUDC	-1.01868	8.42573	48.3288	3.60424e-12	7.75094e-11		ENSG00000094804	CDC6	-1.13222	6.11023	75.3308	3.98109e-18	1.78816e-16
ENSG00000090339	ICAM1	1.32789	5.14478	90.1002	2.26403e-21	1.69723e-19		ENSG00000096060	FKBP5	1.3671	7.76473	95.7411	1.30933e-22	1.01852e-20
ENSG00000091656	ZFHX4	1.13731	4.14547	46.3191	1.00479e-11	1.98074e-10		ENSG00000096433	ITPR3	1.01362	4.35072	41.9265	9.47684e-11	1.2685e-09
ENSG00000092010	PSME1	1.29753	7.57855	83.1787	7.49621e-20	4.80705e-18		ENSG00000099250	NRP1	-1.28774	5.45674	56.2701	6.31674e-14	1.52726e-12
ENSG00000094804	CDC6	-1.21625	6.05899	87.2744	9.44647e-21	6.61563e-19		ENSG00000099875	MKNK2	1.09796	7.24869	35.1314	3.08196e-09	3.10948e-08
ENSG00000095380	NANS	1.30993	7.8482	82.5203	1.0459e-19	6.54918e-18		ENSG00000099998	GGT5	1.82407	6.67501	176.232	3.22202e-40	1.01731e-37
ENSG00000095739	BAMBI	1.26673	3.91301	46.0763	1.13738e-11	2.22973e-10		ENSG00000100101	NOL12	-1.27191	4.81981	77.9621	1.05036e-18	5.07908e-17
ENSG00000096060	FKBP5	1.53982	7.86452	114.008	1.29761e-26	1.62506e-24		ENSG00000100142	POLR2F	-1.07874	7.97961	50.8033	1.02104e-12	1.93998e-11
ENSG00000099622	CIRBP	1.27046	6.55945	61.4411	4.56199e-15	1.53678e-13		ENSG00000100311	PDGFB	1.09245	7.44772	63.4088	1.67968e-15	5.07926e-14
ENSG00000099875	MKNK2	1.15242	7.25756	14.5544	0.000136173	0.000564472		ENSG00000100439	ABHD4	1.24096	4.44849	50.922	9.61109e-13	1.83586e-11
ENSG00000099998	GGT5	2.16058	6.91686	219.684	1.05988e-49	7.05155e-47		ENSG00000100526	CDKN3	-1.09123	7.31824	60.9141	5.96197e-15	1.67106e-13
ENSG00000100101	NOL12	-1.19924	4.81503	64.8869	7.93222e-16	2.92175e-14		ENSG00000100612	DHRS7	1.10364	4.86306	60.7322	6.53933e-15	1.82337e-13
ENSG00000100364	KIAA0930	-1.16719	3.34259	31.9307	1.59769e-08	1.65603e-07		ENSG00000100749	VRK1	-1.27162	4.58979	75.0934	4.48954e-18	1.99154e-16
ENSG00000100439	ABHD4	1.25342	4.43118	63.6871	1.4584e-15	5.19219e-14		ENSG00000100906	NFKBIA	1.13541	5.95851	50.6474	1.1054e-12	2.08184e-11
ENSG00000100591	AHSA1	-1.14412	6.81294	69.3715	8.15604e-17	3.57288e-15		ENSG00000101331	CCM2L	1.0064	4.98522	49.2079	2.30221e-12	4.10535e-11
ENSG00000100605	ITPK1	1.15442	6.00097	46.6557	8.46192e-12	1.69318e-10		ENSG00000101460	MAP1LC3A	1.26705	5.38779	78.0034	1.02864e-18	5.01929e-17
ENSG00000100629	CEP128	-1.18264	3.48147	34.4822	4.30172e-09	4.9612e-08		ENSG00000101577	LPIN2	1.01256	5.44462	54.7285	1.38385e-13	3.20165e-12
ENSG00000100906	NFKBIA	1.05714	5.87876	39.5561	3.18777e-10	4.67523e-09		ENSG00000101935	AMMECR1	-1.1719	3.41474	34.8549	3.55217e-09	3.55382e-08
ENSG00000101003	GINS1	-1.13302	4.62958	54.5513	1.51445e-13	4.04301e-12		ENSG00000102287	GABRE	1.08308	3.92823	43.1331	5.11386e-11	7.27116e-10
ENSG00000101052	IFT52	1.01271	4.46784	42.2814	7.90424e-11	1.32297e-09		ENSG00000102554	KLF5	-1.36035	3.32347	45.0143	1.956e-11	3.00827e-10
ENSG00000101236	RNF24	1.13882	5.02358	62.2881	2.96706e-15	1.02215e-13		ENSG00000103034	NDRG4	1.80376	7.0578	140.468	2.10291e-32	4.03121e-30
ENSG00000101460	MAP1LC3A	1.20603	5.31816	66.3951	3.69015e-16	1.46573e-14		ENSG00000103197	TSC2	1.15877	5.29983	65.7858	5.02685e-16	1.66553e-14
ENSG00000101935	AMMECR1	-1.14783	3.39688	34.5056	4.25037e-09	4.91795e-08		ENSG00000103222	ABCC1	1.40207	4.48396	80.9844	2.27501e-19	1.20902e-17
ENSG00000101955	SRPX	1.15397	5.69874	58.76	1.78123e-14	5.56047e-13		ENSG00000103257	SLC7A5	-1.03643	5.42487	44.5523	2.47655e-11	3.73921e-10
ENSG00000102181	CD99L2	1.09176	5.25936	54.2378	1.7764e-13	4.66909e-12		ENSG00000103591	AAGAB	-1.01876	4.19712	42.3125	7.77922e-11	1.0679e-09
ENSG00000102271	KLHL4	1.08013	3.68145	40.4548	2.01216e-10	3.10877e-09		ENSG00000104147	OIP5	-1.03233	4.48799	45.8473	1.27837e-11	2.03611e-10
ENSG00000102317	RBM3	1.09349	8.47094	41.4014	1.23966e-10	2.00246e-09		ENSG00000104332	SFRP1	1.09094	3.3792	20.5563	5.79017e-06	2.92919e-05
ENSG00000102452	NALCN	1.21752	4.64266	50.3836	1.26445e-12	2.91344e-11		ENSG00000104689	TNFRSF10A	-1.16048	4.15354	52.243	4.90403e-13	9.95972e-12
ENSG00000103034	NDRG4	2.23794	7.37842	169.846	7.99427e-39	2.4314e-36		ENSG00000104763	ASAH1	1.00392	6.07924	59.538	1.19953e-14	3.25176e-13
ENSG00000103197	TSC2	1.19534	5.29571	46.7167	8.20271e-12	1.64751e-10		ENSG00000104783	KCNN4	1.45115	3.32632	56.8134	4.79184e-14	1.18254e-12
ENSG00000103222	ABCC1	1.56986	4.57882	86.5886	1.33618e-20	9.29648e-19		ENSG00000104881	PPP1R13L	1.45153	5.27755	67.3933	2.22404e-16	7.85364e-15
ENSG00000103257	SLC7A5	-1.74799	5.20897	136.104	1.89301e-31	3.53529e-29		ENSG00000104889	RNASEH2A	-1.34558	5.88136	99.6575	1.81168e-23	1.59413e-21
ENSG00000104147	OIP5	-1.24848	4.39815	59.6122	1.15519e-14	3.70392e-13		ENSG00000105048	TNNT1	-1.01903	3.99576	39.0521	4.12636e-10	4.96597e-09
ENSG00000104324	CPQ	1.31962	3.26122	47.5263	5.42697e-12	1.1417e-10		ENSG00000105197	TIMM50	-1.07473	6.14115	62.7278	2.37339e-15	6.99954e-14
ENSG00000104332	SFRP1	1.65302	3.73877	48.5585	3.20576e-12	6.96436e-11		ENSG00000105327	BBC3	1.18265	5.35159	76.6958	1.99431e-18	9.26792e-17
ENSG00000104689	TNFRSF10A	-1.17025	4.12383	42.222	8.14802e-11	1.35737e-09		ENSG00000105364	MRPL4	-1.39191	7.18146	102.57	4.1647e-24	3.85414e-22
ENSG00000104774	MAN2B1	1.033	5.36897	51.309	7.89129e-13	1.87089e-11		ENSG00000105426	PTPRS	2.04222	4.68826	168.1	1.92403e-38	5.58229e-36
ENSG00000104783	KCNN4	1.25263	3.15971	37.3987	9.62844e-10	1.27165e-08		ENSG00000105711	SCN1B	1.28865	4.52668	77.373	1.4154e-18	6.69353e-17
ENSG00000104870	FCGRT	1.25121	5.91359	91.5524	1.08675e-21	8.32264e-20		ENSG00000105825	TFPI2	-2.34942	6.17322	64.4031	1.01401e-15	3.16435e-14
ENSG00000104889	RNASEH2A	-1.15198	5.91049	69.5481	7.45726e-17	3.28027e-15		ENSG00000105996	HOXA2	1.00825	4.06863	17.1235	3.50259e-05	0.000148896
ENSG00000105048	TNNT1	-1.2162	3.91215	50.7094	1.07103e-12	2.49478e-11		ENSG00000106006	HOXA6	1.35474	3.57226	50.0139	1.52661e-12	2.80139e-11
ENSG00000105281	SLC1A5	-1.32572	6.56235	101.346	7.72246e-24	7.54179e-22		ENSG00000106261	ZKSCAN1	1.20496	5.23171	73.6982	9.10219e-18	3.83184e-16
ENSG00000105327	BBC3	1.15089	5.30278	66.1742	4.12775e-16	1.60365e-14		ENSG00000106366	SERPINE1	2.23369	9.54393	152.107	6.0031e-35	1.34257e-32
ENSG00000105364	MRPL4	-1.16294	7.22109	64.0052	1.24094e-15	4.44773e-14		ENSG00000106479	ZNF862	1.43702	3.20816	47.0396	6.95685e-12	1.14895e-10
ENSG00000105426	PTPRS	2.24683	4.82647	204.962	1.72603e-46	8.35161e-44		ENSG00000107036	KIAA1432	1.20021	4.63473	60.0234	9.37342e-15	2.5604e-13
ENSG00000105676	ARMC6	-1.1718	4.56966	59.4474	1.2561e-14	4.01536e-13		ENSG00000107438	PDLIM1	1.25731	9.60455	58.2601	2.2966e-14	5.9695e-13
ENSG00000105711	SCN1B	1.42623	4.59683	90.0176	2.36053e-21	1.74499e-19		ENSG00000107554	DNMBP	1.10167	5.87619	65.5657	5.62078e-16	1.83961e-14
ENSG00000105825	TFPI2	-2.54011	6.11892	36.8508	1.27523e-09	1.62767e-08		ENSG00000107562	CXCL12	-1.17867	6.60536	21.38	3.76679e-06	1.9754e-05
ENSG00000105926	MPP6	-1.00766	3.42199	27.0275	2.00576e-07	1.62739e-06		ENSG00000107566	ERLIN1	-1.2583	6.38992	88.6037	4.82378e-21	3.02826e-19
ENSG00000106006	HOXA6	1.09652	3.37059	29.2905	6.22989e-08	5.70225e-07		ENSG00000107949	BCCIP	-1.04853	7.06648	58.3839	2.15648e-14	5.63255e-13
ENSG00000106261	ZKSCAN1	1.30089	5.27196	80.7147	2.6078e-19	1.54222e-17		ENSG00000107959	PITRM1	-1.18157	7.28808	64.6219	9.07414e-16	2.89913e-14
ENSG00000106366	SERPINE1	1.73358	9.11838	96.3181	9.78325e-23	8.33142e-21		ENSG00000108294	PSMB3	-1.08786	7.79445	55.3239	1.02218e-13	2.40638e-12
ENSG00000106479	ZNF862	1.45795	3.19541	56.2927	6.24473e-14	1.81626e-12		ENSG00000108306	FBXL20	1.11096	4.06594	48.0438	4.1681e-12	7.18797e-11
ENSG00000107371	EXOSC3	-1.15452	5.77287	72.311	1.83822e-17	8.73563e-16		ENSG00000108671	PSMD11	-1.09547	6.93283	66.24	3.99226e-16	1.35195e-14
ENSG00000107438	PDLIM1	1.27211	9.58837	50.783	1.03165e-12	2.41892e-11		ENSG00000108773	KAT2A	1.21524	4.01846	46.2796	1.02528e-11	1.67016e-10
ENSG00000107738	C10orf54	1.07425	4.66146	41.1808	1.38778e-10	2.2082e-09		ENSG00000108799	EZH1	1.49475	4.28739	95.9639	1.16999e-22	9.16778e-21
ENSG00000107815	C10orf2	-1.08844	3.30542	30.3641	3.58101e-08	3.46544e-07		ENSG00000108826	MRPL27	-1.191	5.80807	71.1905	3.24345e-17	1.29437e-15
ENSG00000108829	LRRC59	-1.15254	7.40955	67.4422	2.16953e-16	8.88257e-15		ENSG00000108829	LRRC59	-1.21677	7.41655	78.4659	8.13929e-19	4.02651e-17
ENSG00000108840	HDAC5	1.28504	4.48914	72.1769	1.96749e-17	9.3084e-16		ENSG00000108840	HDAC5	1.03262	4.34517	49.5466	1.93712e-12	3.50084e-11
ENSG00000108846	ABCC3	2.44647	6.13078	267.732	3.54088e-60	4.18808e-57		ENSG00000108846	ABCC3	2.3974	6.11604	242.078	1.38523e-54	1.65227e-51
ENSG00000108861	DUSP3	1.15519	5.44256	29.0373	7.09998e-08	6.39418e-07		ENSG00000108861	DUSP3	1.072	5.41539	32.4135	1.24616e-08	1.11294e-07
ENSG00000109606	DHX15	-1.12437	6.98017	66.2751	3.92178e-16	1.54049e-14		ENSG00000109323	MANBA	1.06846	2.86724	19.767	8.74792e-06	4.25386e-05
ENSG00000109738	GLRB	1.41886	4.08188	65.9095	4.721e-16	1.82084e-14		ENSG00000109606	DHX15	-1.0216	7.03931	57.2849	3.77044e-14	9.5237e-13
ENSG00000109881	CCDC34	-1.10655	4.27681	47.6299	5.14773e-12	1.08725e-10		ENSG00000109738	GLRB	1.60177	4.24316	95.1388	1.77493e-22	1.34182e-20
ENSG00000110092	CCND1	-1.08608	8.54593	35.0059	3.28711e-09	3.875e-08		ENSG00000109881	CCDC34	-1.06998	4.31322	48.2736	3.70717e-12	6.48151e-11
ENSG00000110200	ANAPC15	-1.04256	5.63332	54.942	1.24138e-13	3.36246e-12		ENSG00000110011	DNAJC4	1.06483	4.91223	56.8817	4.62836e-14	1.15013e-12
ENSG00000110917	MLEC	-1.33944	5.52108	79.3863	5.10783e-19	2.86173e-17		ENSG00000110092	CCND1	-1.11536	8.56298	19.6426	9.33641e-06	4.51674e-05
ENSG00000111275	ALDH2	1.06381	4.48806	46.6151	8.63904e-12	1.72538e-10		ENSG00000110200	ANAPC15	-1.32213	5.57638	92.2337	7.70207e-22	5.30011e-20
ENSG00000111341	MGP	2.32753	7.14612	149.239	2.54334e-34	6.15316e-32		ENSG00000110651	CD81	1.02224	2.84756	22.6149	1.9794e-06	1.10671e-05
ENSG00000111665	CDCA3	-1.11218	6.50812	74.4405	6.24937e-18	3.09417e-16		ENSG00000110799	VWF	1.16133	5.40268	57.462	3.44565e-14	8.74446e-13
ENSG00000111711	GOLT1B	-1.07995	4.61292	46.8749	7.56671e-12	1.52905e-10		ENSG00000110917	MLEC	-1.29217	5.5607	89.3067	3.38117e-21	2.18656e-19
ENSG00000112110	MRPL18	-1.19245	6.51781	67.5636	2.04001e-16	8.3845e-15		ENSG00000111077	TENC1	1.10123	5.75505	58.5011	2.03174e-14	5.3327e-13
ENSG00000112511	PHF1	1.11054	3.92932	39.0633	4.10276e-10	5.88597e-09		ENSG00000111237	VPS29	-1.1064	7.72834	58.7864	1.75756e-14	4.64714e-13
ENSG00000112984	KIF20A	-1.36592	6.76756	97.457	5.5038e-23	4.80229e-21		ENSG00000111341	MGP	2.04943	6.94494	139.116	4.15501e-32	7.53552e-30
ENSG00000113070	HBEGF	-1.92639	3.95903	70.8175	3.91843e-17	1.76745e-15		ENSG00000111665	CDCA3	-1.41582	6.44693	112.536	2.72734e-26	3.14817e-24
ENSG00000113083	LOX	-1.87259	3.90892	94.4906	2.46264e-22	2.00113e-20		ENSG00000111752	PHC1	1.00087	3.73352	30.5371	3.27546e-08	2.65976e-07
ENSG00000113460	BRIX1	-1.22402	5.45029	55.7413	8.26636e-14	2.33958e-12		ENSG00000112110	MRPL18	-1.07418	6.58073	62.8657	2.21296e-15	6.54439e-14
ENSG00000114200	BCHE	1.36445	3.41294	52.7183	3.84991e-13	9.55297e-12		ENSG00000112511	PHF1	1.10016	3.95066	41.8799	9.70537e-11	1.29586e-09
ENSG00000114378	HYAL1	1.55296	3.08016	45.7822	1.32156e-11	2.55317e-10		ENSG00000112984	KIF20A	-1.53414	6.74962	125.496	3.96463e-29	5.83018e-27
ENSG00000114391	RPL24	1.29117	9.59575	52.5954	4.09842e-13	1.01224e-11		ENSG00000113070	HBEGF	-1.40262	4.10089	34.2975	4.72977e-09	4.59078e-08
ENSG00000114544	SLC41A3	1.58625	4.77138	98.4882	3.2696e-23	2.97478e-21		ENSG00000113083	LOX	-2.22923	3.86954	129.848	4.42466e-30	6.83246e-28
ENSG00000114698	PLSCR4	1.80412	8.13305	138.44	5.8393e-32	1.13017e-29		ENSG00000113240	CLK4	1.13501	3.3814	29.1717	6.62413e-08	5.03255e-07
ENSG00000114767	RRP9	-1.0182	4.61424	44.6291	2.38121e-11	4.35532e-10		ENSG00000113504	SLC12A7	1.07738	5.36977	36.3756	1.62729e-09	1.73475e-08
ENSG00000114796	KLHL24	1.02973	4.95712	52.7491	3.78996e-13	9.42621e-12		ENSG00000113916	BCL6	1.08863	3.12742	24.6479	6.88198e-07	4.2532e-06
ENSG00000115183	TANC1	1.53846	5.52122	122.337	1.9479e-28	3.14172e-26		ENSG00000114200	BCHE	1.47911	3.5221	64.6784	8.81752e-16	2.82556e-14
ENSG00000115226	FNDC4	1.0776	3.45065	31.4787	2.01642e-08	2.04817e-07		ENSG00000114315	HES1	1.22069	4.64018	16.2421	5.57411e-05	0.000225124
ENSG00000115274	INO80B	1.39675	4.49808	80.9843	2.27516e-19	1.38419e-17		ENSG00000114378	HYAL1	1.90892	3.37588	78.6683	7.34642e-19	3.6511e-17
ENSG00000115290	GRB14	-1.06978	3.63185	24.6218	6.97572e-07	5.00719e-06		ENSG00000114391	RPL24	1.0914	9.48329	56.2943	6.23966e-14	1.51203e-12
ENSG00000115295	CLIP4	1.14917	4.61311	46.5252	9.04458e-12	1.79292e-10		ENSG00000114544	SLC41A3	1.30492	4.59585	73.067	1.25323e-17	5.25524e-16
ENSG00000115414	FN1	1.1511	8.90037	55.1473	1.11828e-13	3.06806e-12		ENSG00000114698	PLSCR4	2.20482	8.48032	203.395	3.79274e-46	1.77022e-43
ENSG00000115461	IGFBP5	2.58502	7.02864	302.533	9.24595e-68	1.96846e-64		ENSG00000114796	KLHL24	1.18346	5.08751	74.482	6.11932e-18	2.63819e-16
ENSG00000115541	HSPE1	-1.6918	9.31811	116.517	3.66251e-27	5.06329e-25		ENSG00000115183	TANC1	1.57645	5.57627	122.902	1.46512e-28	1.94173e-26
ENSG00000115758	ODC1	-1.441	8.14171	57.9519	2.68611e-14	8.16961e-13		ENSG00000115274	INO80B	1.20498	4.39137	65.603	5.51555e-16	1.81069e-14
ENSG00000115963	RND3	1.02887	6.36033	27.4739	1.59233e-07	1.32115e-06		ENSG00000115290	GRB14	-1.09348	3.65085	30.0496	4.21145e-08	3.3267e-07
ENSG00000116016	EPAS1	1.81766	9.13766	74.6447	5.63527e-18	2.80315e-16		ENSG00000115414	FN1	1.30821	9.03708	68.4999	1.26884e-16	4.60169e-15
ENSG00000116133	DHCR24	-1.49779	5.67849	94.8592	2.04417e-22	1.67386e-20		ENSG00000115461	IGFBP5	1.55741	6.22745	132.11	1.41538e-30	2.37408e-28
ENSG00000116455	WDR77	-1.00365	4.66223	37.7111	8.20349e-10	1.09569e-08		ENSG00000115541	HSPE1	-1.71909	9.33817	134.47	4.31138e-31	7.34645e-29
ENSG00000116649	SRM	-1.21774	6.53712	76.3959	2.32128e-18	1.22327e-16		ENSG00000115758	ODC1	-1.52371	8.14661	88.7725	4.42941e-21	2.79704e-19
ENSG00000116667	C1orf21	1.07858	5.72393	49.2873	2.21086e-12	4.97561e-11		ENSG00000115963	RND3	1.36139	6.61873	78.755	7.03097e-19	3.51058e-17
ENSG00000116685	KIAA2013	-1.17466	4.61914	60.966	5.80687e-15	1.93169e-13		ENSG00000116016	EPAS1	1.50607	8.92802	71.9547	2.2019e-17	9.05649e-16
ENSG00000116701	NCF2	-1.84161	3.75627	104.565	1.52131e-24	1.58769e-22		ENSG00000116133	DHCR24	-1.33646	5.74797	93.4709	4.12225e-22	2.87353e-20
ENSG00000116793	PHTF1	1.33788	4.99219	83.4304	6.60001e-20	4.28397e-18		ENSG00000116260	QSOX1	-1.26621	7.17746	86.0205	1.78082e-20	1.06206e-18
ENSG00000117305	HMGCL	1.35685	4.98582	75.1652	4.32928e-18	2.20101e-16		ENSG00000116649	SRM	-1.12558	6.59125	64.4763	9.77017e-16	3.07574e-14
ENSG00000117394	SLC2A1	-1.12473	6.82219	61.9775	3.47401e-15	1.19293e-13		ENSG00000116685	KIAA2013	-1.02212	4.69119	50.1216	1.44511e-12	2.66551e-11
ENSG00000117395	EBNA1BP2	-1.39521	7.70674	93.1976	4.73263e-22	3.73177e-20		ENSG00000116701	NCF2	-1.85068	3.77927	105.832	8.02758e-25	8.20725e-23
ENSG00000117399	CDC20	-1.17187	8.35763	54.5503	1.51521e-13	4.04301e-12		ENSG00000116793	PHTF1	1.17105	4.90329	67.3059	2.3248e-16	8.18253e-15
ENSG00000117877	CD3EAP	-1.12672	3.64486	35.001	3.29542e-09	3.8805e-08		ENSG00000117226	GBP3	1.20979	3.14085	33.7223	6.35675e-09	6.04426e-08
ENSG00000117984	CTSD	1.71133	8.13658	111.225	5.2831e-26	6.18006e-24		ENSG00000117305	HMGCL	1.41583	5.05441	91.3871	1.18146e-21	7.92687e-20
ENSG00000118162	KPTN	-1.21127	3.83431	48.9069	2.68401e-12	5.92766e-11		ENSG00000117385	LEPRE1	-1.13729	5.74375	71.4653	2.82177e-17	1.13029e-15
ENSG00000118432	CNR1	2.29798	6.12264	285.552	4.63175e-64	7.04357e-61		ENSG00000117394	SLC2A1	-1.33144	6.78741	90.0007	2.38071e-21	1.55835e-19
ENSG00000118960	HS1BP3	1.45967	4.2909	77.7031	1.19756e-18	6.50408e-17		ENSG00000117395	EBNA1BP2	-1.37385	7.73896	94.3437	2.6523e-22	1.93897e-20
ENSG00000119139	TJP2	1.57611	5.69062	103.203	3.02543e-24	3.0967e-22		ENSG00000117399	CDC20	-1.44487	8.30601	94.3189	2.68576e-22	1.94809e-20
ENSG00000119242	CCDC92	1.02102	5.51613	52.4843	4.33712e-13	1.06379e-11		ENSG00000117569	PTBP2	1.28075	3.79228	58.5742	1.95768e-14	5.15091e-13
ENSG00000119772	DNMT3A	1.35635	3.60151	59.8695	1.01361e-14	3.28959e-13		ENSG00000117724	CENPF	-1.03159	6.42053	60.0844	9.0877e-15	2.48869e-13
ENSG00000119801	YPEL5	1.25595	4.24226	51.7462	6.31591e-13	1.52456e-11		ENSG00000117984	CTSD	1.43068	7.95344	88.9765	3.99531e-21	2.56824e-19
ENSG00000119917	IFIT3	1.76696	3.51327	59.12	1.48346e-14	4.68588e-13		ENSG00000118162	KPTN	-1.14934	3.8771	45.5984	1.45163e-11	2.28493e-10
ENSG00000119938	PPP1R3C	1.00554	6.21987	49.2353	2.27029e-12	5.09858e-11		ENSG00000118432	CNR1	2.35607	6.19816	247.914	7.39987e-56	9.92971e-53
ENSG00000120694	HSPH1	-1.04636	7.04309	55.096	1.14782e-13	3.14102e-12		ENSG00000118689	FOXO3	1.01482	4.05311	32.0759	1.48265e-08	1.30998e-07
ENSG00000120708	TGFBI	-1.36974	7.58609	15.2219	9.559e-05	0.000412801		ENSG00000118960	HS1BP3	1.63005	4.44406	109.61	1.19279e-25	1.3066e-23
ENSG00000120802	TMPO	-1.39914	7.11317	85.3704	2.47398e-20	1.69906e-18		ENSG00000119139	TJP2	1.56098	5.70587	105.91	7.71585e-25	7.96439e-23
ENSG00000120942	UBIAD1	-1.28576	3.55542	49.2222	2.28546e-12	5.12183e-11		ENSG00000119705	SLIRP	-1.14947	9.16179	56.6497	5.2079e-14	1.27641e-12
ENSG00000121621	KIF18A	-1.11552	3.94422	38.2186	6.32468e-10	8.66489e-09		ENSG00000119772	DNMT3A	1.23417	3.54485	46.5656	8.86008e-12	1.45211e-10
ENSG00000122378	FAM213A	1.3641	6.26744	113.797	1.44357e-26	1.78684e-24		ENSG00000119801	YPEL5	1.34502	4.33131	67.8521	1.76227e-16	6.28503e-15
ENSG00000122641	INHBA	-1.26017	4.88297	65.4586	5.9349e-16	2.21674e-14		ENSG00000119812	FAM98A	-1.08417	5.86629	66.1482	4.18272e-16	1.40757e-14
ENSG00000122971	ACADS	1.18946	4.60118	64.3233	1.0559e-15	3.82314e-14		ENSG00000119917	IFIT3	2.52857	4.16896	8.96814	0.00274728	0.00729461
ENSG00000123131	PRDX4	-1.09691	6.80917	55.9929	7.27344e-14	2.08695e-12		ENSG00000119943	PYROXD2	1.01977	3.11468	24.1229	9.03794e-07	5.42327e-06
ENSG00000123136	DDX39A	-1.13004	5.59331	67.9449	1.68126e-16	6.93682e-15		ENSG00000120694	HSPH1	-1.03941	7.07161	54.8554	1.29729e-13	3.0209e-12
ENSG00000123395	C12orf44	-1.04778	5.09952	54.3722	1.65894e-13	4.3929e-12		ENSG00000120708	TGFBI	-1.34376	7.61958	60.6462	6.8312e-15	1.89043e-13
ENSG00000123416	TUBA1B	-1.2701	11.3853	60.8349	6.2069e-15	2.03927e-13		ENSG00000120798	NR2C1	1.03172	4.94681	55.1761	1.10199e-13	2.58859e-12
ENSG00000123545	NDUFAF4	-1.001	5.20284	47.5682	5.31224e-12	1.11978e-10		ENSG00000120802	TMPO	-1.44515	7.12686	102.919	3.49216e-24	3.31755e-22
ENSG00000123576	ESX1	-1.13819	8.15684	49.7192	1.774e-12	4.02648e-11		ENSG00000120942	UBIAD1	-1.10096	3.63317	38.1944	6.40352e-10	7.47193e-09
ENSG00000123933	MXD4	1.21737	7.57215	73.5145	9.98987e-18	4.85581e-16		ENSG00000122378	FAM213A	1.03545	6.06651	64.1469	1.15481e-15	3.58291e-14
ENSG00000124019	FAM124B	-1.1869	2.94899	29.1377	6.74108e-08	6.10194e-07		ENSG00000122641	INHBA	-1.31424	4.89364	74.5749	5.83794e-18	2.54757e-16
ENSG00000124098	FAM210B	1.32783	4.94036	80.9727	2.28856e-19	1.38419e-17		ENSG00000122952	ZWINT	-1.03331	6.64115	55.8566	7.79563e-14	1.85969e-12
ENSG00000124151	NCOA3	1.13401	5.23795	63.5014	1.60257e-15	5.68644e-14		ENSG00000123131	PRDX4	-1.14574	6.82024	62.5548	2.59129e-15	7.60509e-14
ENSG00000124181	PLCG1	1.37685	6.15272	111.412	4.8067e-26	5.74914e-24		ENSG00000123416	TUBA1B	-1.44422	11.363	87.4612	8.59494e-21	5.24242e-19
ENSG00000124440	HIF3A	2.57127	5.09686	256.981	7.80893e-58	7.55691e-55		ENSG00000123576	ESX1	-1.55672	8.06582	115.289	6.80284e-27	8.20545e-25
ENSG00000124529	HIST1H4B	-1.45939	10.2697	72.0343	2.11489e-17	9.91763e-16		ENSG00000123689	G0S2	-1.13579	3.81966	37.682	8.32679e-10	9.52964e-09
ENSG00000124610	HIST1H1A	-1.76092	4.7255	101.739	6.33272e-24	6.30016e-22		ENSG00000123933	MXD4	1.00422	7.45344	52.4184	4.48513e-13	9.20733e-12
ENSG00000124766	SOX4	1.1421	6.92556	58.5633	1.96859e-14	6.12737e-13		ENSG00000124067	SLC12A4	1.2775	3.42233	44.8811	2.09369e-11	3.19258e-10
ENSG00000124784	RIOK1	-1.08716	4.97574	55.1804	1.09962e-13	3.02467e-12		ENSG00000124098	FAM210B	1.3254	4.96554	88.1835	5.9654e-21	3.72317e-19
ENSG00000124942	AHNAK	1.64782	9.31661	112.027	3.52516e-26	4.31326e-24		ENSG00000124145	SDC4	1.07664	4.62309	41.9333	9.44393e-11	1.26568e-09
ENSG00000125124	BBS2	1.23508	4.518	58.046	2.56055e-14	7.8325e-13		ENSG00000124151	NCOA3	1.02072	5.18886	54.3105	1.71186e-13	3.8688e-12
ENSG00000125266	EFNB2	-1.34587	4.95019	84.9037	3.13249e-20	2.09719e-18		ENSG00000124181	PLCG1	1.47701	6.25224	123.043	1.36474e-28	1.83131e-26
ENSG00000125457	MIF4GD	1.01181	3.95713	39.4797	3.31483e-10	4.83375e-09		ENSG00000124440	HIF3A	2.5128	5.07435	229.083	9.44845e-52	9.22083e-49
ENSG00000125868	DSTN	1.13389	9.05031	54.3319	1.6933e-13	4.47276e-12		ENSG00000124529	HIST1H4B	-1.66231	10.2449	79.5385	4.72913e-19	2.40603e-17
ENSG00000125967	NECAB3	1.05299	3.41401	31.8391	1.67486e-08	1.72426e-07		ENSG00000124593	PRICKLE4	1.02842	3.53949	25.1546	5.29139e-07	3.35517e-06
ENSG00000126453	BCL2L12	-1.15702	5.89974	61.9194	3.57806e-15	1.21688e-13		ENSG00000124610	HIST1H1A	-1.80111	4.74334	110.143	9.1185e-26	1.00915e-23
ENSG00000126457	PRMT1	-1.09277	7.6527	49.0952	2.4384e-12	5.45311e-11		ENSG00000124635	HIST1H2BJ	-1.0516	9.25308	52.4181	4.48573e-13	9.20733e-12
ENSG00000126777	KTN1	1.08505	7.69971	57.2751	3.78919e-14	1.13622e-12		ENSG00000124766	SOX4	1.13246	6.94546	54.6658	1.4287e-13	3.28417e-12
ENSG00000126953	TIMM8A	-1.09091	4.87189	55.8923	7.6552e-14	2.18471e-12		ENSG00000124942	AHNAK	1.67931	9.3671	129.834	4.45526e-30	6.83246e-28
ENSG00000127774	EMC6	-1.25715	7.03293	71.9294	2.23041e-17	1.0368e-15		ENSG00000125124	BBS2	1.39445	4.65706	91.6733	1.02235e-21	6.94613e-20
ENSG00000127824	TUBA4A	-1.16205	3.39726	38.0277	6.97485e-10	9.45825e-09		ENSG00000125266	EFNB2	-1.89643	4.84683	160.836	7.43002e-37	1.89908e-34
ENSG00000127946	HIP1	1.05972	4.25566	46.5288	9.02806e-12	1.79292e-10		ENSG00000125347	IRF1	1.00991	4.94597	41.7166	1.05509e-10	1.40178e-09
ENSG00000128059	PPAT	-1.20877	4.50784	62.4955	2.67049e-15	9.32044e-14		ENSG00000125772	GPCPD1	1.38262	4.7234	81.8	1.50578e-19	8.24721e-18
ENSG00000128228	SDF2L1	-1.98764	6.70411	201.523	9.71515e-46	4.49643e-43		ENSG00000125967	NECAB3	1.1483	3.50424	40.8213	1.66809e-10	2.15487e-09
ENSG00000128510	CPA4	2.09327	4.28066	137.653	8.67714e-32	1.64943e-29		ENSG00000126453	BCL2L12	-1.07752	5.95118	64.444	9.93155e-16	3.10831e-14
ENSG00000128585	MKLN1	1.09933	5.70118	67.2382	2.4061e-16	9.77594e-15		ENSG00000126457	PRMT1	-1.16311	7.65714	55.5558	9.08419e-14	2.14799e-12
ENSG00000128626	MRPS12	-1.06727	7.23202	58.792	1.75255e-14	5.48704e-13		ENSG00000127774	EMC6	-1.32705	7.03915	79.9948	3.75399e-19	1.95627e-17
ENSG00000129003	VPS13C	1.3931	4.86875	94.0241	3.11712e-22	2.49487e-20		ENSG00000127824	TUBA4A	-1.09524	3.44138	34.5776	4.0959e-09	4.02651e-08
ENSG00000129038	LOXL1	-1.01715	4.53938	43.513	4.2115e-11	7.37359e-10		ENSG00000128228	SDF2L1	-2.18188	6.6939	234.112	7.56172e-53	8.1175e-50
ENSG00000129219	PLD2	1.04574	3.98286	37.1749	1.07997e-09	1.40541e-08		ENSG00000128394	APOBEC3F	1.06245	3.05683	23.3605	1.34309e-06	7.78092e-06
ENSG00000129226	CD68	1.04299	5.78946	63.1536	1.91203e-15	6.76197e-14		ENSG00000128510	CPA4	1.43378	3.80493	50.521	1.17894e-12	2.20104e-11
ENSG00000129255	MPDU1	-1.10091	5.69973	48.9281	2.65514e-12	5.87607e-11		ENSG00000128585	MKLN1	1.07355	5.7105	65.2387	6.63552e-16	2.15855e-14
ENSG00000129538	RNASE1	1.23088	8.59018	54.4806	1.56987e-13	4.1674e-12		ENSG00000128626	MRPS12	-1.05508	7.2624	53.9353	2.07198e-13	4.55792e-12
ENSG00000129595	EPB41L4A	1.24806	3.99284	56.2773	6.29384e-14	1.82556e-12		ENSG00000128708	HAT1	-1.08345	5.95133	63.7978	1.37869e-15	4.25293e-14
ENSG00000129657	SEC14L1	1.07855	7.70002	56.4959	5.63162e-14	1.64694e-12		ENSG00000129003	VPS13C	1.64249	5.07907	139.545	3.34801e-32	6.19671e-30
ENSG00000129810	SGOL1	-1.20691	5.06721	65.5532	5.65661e-16	2.13987e-14		ENSG00000129038	LOXL1	-1.17441	4.51778	61.8666	3.67529e-15	1.05493e-13
ENSG00000130066	SAT1	1.51837	6.91151	110.511	7.57051e-26	8.66538e-24		ENSG00000129219	PLD2	1.10239	4.04829	45.5025	1.52447e-11	2.39607e-10
ENSG00000130164	LDLR	-1.12125	5.20929	64.7553	8.48001e-16	3.11275e-14		ENSG00000129255	MPDU1	-1.28163	5.67258	85.3485	2.50158e-20	1.45948e-18
ENSG00000130305	NSUN5	-1.00893	3.08171	22.4085	2.20395e-06	1.41162e-05		ENSG00000129353	SLC44A2	1.00168	6.94111	45.3681	1.63269e-11	2.55494e-10
ENSG00000130513	GDF15	1.27214	6.4629	96.1139	1.08458e-22	9.163e-21		ENSG00000129538	RNASE1	1.30915	8.67209	69.7107	6.86716e-17	2.61415e-15
ENSG00000130702	LAMA5	1.56714	7.13228	121.631	2.78022e-28	4.41724e-26		ENSG00000129566	TEP1	1.33908	3.66091	51.9936	5.56806e-13	1.10896e-11
ENSG00000130707	ASS1	1.33748	3.14599	41.5679	1.13847e-10	1.85024e-09		ENSG00000129657	SEC14L1	1.15173	7.77665	67.0151	2.69435e-16	9.39087e-15
ENSG00000130813	C19orf66	1.28706	4.41968	70.1946	5.37327e-17	2.39324e-15		ENSG00000129810	SGOL1	-1.10173	5.12525	65.091	7.1518e-16	2.31947e-14
ENSG00000130935	NOL11	-1.12663	5.88082	13.0259	0.000307215	0.00115722		ENSG00000130066	SAT1	1.45026	6.88806	107.34	3.74969e-25	3.98544e-23
ENSG00000131016	AKAP12	1.09724	6.61081	71.3724	2.95786e-17	1.35135e-15		ENSG00000130513	GDF15	1.91898	6.97474	77.2189	1.53024e-18	7.20488e-17
ENSG00000131269	ABCB7	1.11389	3.80237	38.2597	6.1927e-10	8.50598e-09		ENSG00000130684	ZNF337	1.27337	3.53325	48.9785	2.5879e-12	4.59191e-11
ENSG00000131389	SLC6A6	1.13234	6.23537	79.8021	4.13851e-19	2.35585e-17		ENSG00000130702	LAMA5	1.47396	7.09002	113.389	1.77316e-26	2.069e-24
ENSG00000131467	PSME3	-1.0465	7.08554	55.8374	7.87188e-14	2.23482e-12		ENSG00000130707	ASS1	1.93925	3.61781	93.4812	4.10075e-22	2.87353e-20
ENSG00000131558	EXOC4	1.48077	5.03508	109.141	1.51156e-25	1.71176e-23		ENSG00000130813	C19orf66	1.4106	4.53422	91.8849	9.18677e-22	6.28153e-20
ENSG00000131981	LGALS3	1.23575	8.21912	46.577	8.80868e-12	1.75268e-10		ENSG00000131269	ABCB7	1.20631	3.89287	49.974	1.558e-12	2.8444e-11
ENSG00000132170	PPARG	1.64026	4.67489	110.753	6.70303e-26	7.75584e-24		ENSG00000131773	KHDRBS3	-1.00984	4.5285	32.733	1.05726e-08	9.59399e-08
ENSG00000132274	TRIM22	1.74713	5.14863	130.377	3.3897e-30	6.11583e-28		ENSG00000131795	RBM8A	-1.03002	7.5257	55.8261	7.91726e-14	1.88035e-12
ENSG00000132467	UTP3	-1.06646	6.18826	65.8362	4.90007e-16	1.88005e-14		ENSG00000132274	TRIM22	1.77982	5.2007	139.089	4.21175e-32	7.53552e-30
ENSG00000132470	ITGB4	1.95555	5.48292	141.469	1.2704e-32	2.65164e-30		ENSG00000132432	SEC61G	-1.01911	8.53477	44.5584	2.46879e-11	3.73274e-10
ENSG00000132879	FBXO44	1.20564	3.0545	31.2705	2.24465e-08	2.25631e-07		ENSG00000132467	UTP3	-1.10411	6.20273	68.8829	1.04489e-16	3.81528e-15
ENSG00000133101	CCNA1	-1.6568	4.83123	98.2354	3.71498e-23	3.29549e-21		ENSG00000132470	ITGB4	2.10856	5.63456	221.61	4.02808e-50	2.4023e-47
ENSG00000133106	EPSTI1	1.67339	4.6269	108.676	1.91115e-25	2.14149e-23		ENSG00000132879	FBXO44	1.4321	3.23902	51.9948	5.56469e-13	1.10896e-11
ENSG00000133169	BEX1	1.33759	7.19156	68.1588	1.50848e-16	6.32194e-15		ENSG00000132963	POMP	-1.08601	8.79393	57.0972	4.1479e-14	1.04062e-12
ENSG00000134001	EIF2S1	-1.08817	6.87327	56.7775	4.88023e-14	1.44306e-12		ENSG00000133101	CCNA1	-2.36913	4.72152	159.269	1.63405e-36	4.07943e-34
ENSG00000134138	MEIS2	1.39273	4.51478	80.9814	2.27857e-19	1.38419e-17		ENSG00000133106	EPSTI1	1.84619	4.7865	103.082	3.21489e-24	3.08141e-22
ENSG00000134184	GSTM1	1.69246	3.94279	68.4331	1.31258e-16	5.56668e-15		ENSG00000133169	BEX1	1.09065	7.04664	55.6203	8.79131e-14	2.08333e-12
ENSG00000134202	GSTM3	1.19917	5.3304	73.4238	1.04599e-17	5.03827e-16		ENSG00000134057	CCNB1	-1.16914	8.22914	63.2436	1.82657e-15	5.4619e-14
ENSG00000134285	FKBP11	-1.13607	5.07318	57.1027	4.13644e-14	1.2334e-12		ENSG00000134138	MEIS2	1.047	4.30425	37.8695	7.56398e-10	8.68442e-09
ENSG00000134294	SLC38A2	1.24222	8.72888	54.2981	1.72267e-13	4.53907e-12		ENSG00000134184	GSTM1	1.59884	3.90184	63.5159	1.59078e-15	4.86526e-14
ENSG00000134369	NAV1	1.02369	6.84308	38.5356	5.37652e-10	7.52077e-09		ENSG00000134202	GSTM3	1.17661	5.34164	74.4729	6.14759e-18	2.63978e-16
ENSG00000134470	IL15RA	1.08045	3.71208	34.4061	4.47319e-09	5.14224e-08		ENSG00000134285	FKBP11	-1.18351	5.08493	65.7787	5.04494e-16	1.66638e-14
ENSG00000134508	CABLES1	1.70408	4.0988	60.9347	5.90007e-15	1.9505e-13		ENSG00000134294	SLC38A2	1.48128	8.92746	71.6926	2.51476e-17	1.01871e-15
ENSG00000134802	SLC43A3	-1.17395	5.16802	68.5912	1.21146e-16	5.1584e-15		ENSG00000134369	NAV1	1.05306	6.88874	52.1495	5.14315e-13	1.03587e-11
ENSG00000134809	TIMM10	-1.40557	6.78398	92.6359	6.28566e-22	4.91991e-20		ENSG00000134508	CABLES1	1.42465	3.92714	71.0074	3.55884e-17	1.40975e-15
ENSG00000134871	COL4A2	-1.46111	8.79518	89.5241	3.02919e-21	2.22384e-19		ENSG00000134802	SLC43A3	-1.11329	5.21276	66.6562	3.23235e-16	1.11215e-14
ENSG00000135482	ZC3H10	-1.023	5.38242	51.4258	7.4356e-13	1.7827e-11		ENSG00000134809	TIMM10	-1.71133	6.73395	131.128	2.32087e-30	3.77494e-28
ENSG00000135821	GLUL	1.13499	5.54403	20.4704	6.05618e-06	3.47162e-05		ENSG00000134871	COL4A2	-1.76519	8.747	142.664	6.96232e-33	1.4102e-30
ENSG00000135919	SERPINE2	2.20583	6.36009	78.1226	9.68419e-19	5.28658e-17		ENSG00000135317	SNX14	-1.01411	7.60071	52.8214	3.65296e-13	7.67408e-12
ENSG00000136044	APPL2	1.05429	4.68478	35.4532	2.61252e-09	3.13886e-08		ENSG00000135919	SERPINE2	1.74467	6.02071	52.9919	3.34922e-13	7.04978e-12
ENSG00000136144	RCBTB1	1.00662	4.12971	40.7307	1.74724e-10	2.73119e-09		ENSG00000136044	APPL2	1.13943	4.76859	39.3236	3.59069e-10	4.35057e-09
ENSG00000136147	PHF11	1.00282	5.02233	43.9961	3.29037e-11	5.867e-10		ENSG00000136068	FLNB	1.34057	8.84217	82.6615	9.73812e-20	5.36096e-18
ENSG00000136205	TNS3	1.04189	5.06419	45.6375	1.42289e-11	2.71934e-10		ENSG00000136144	RCBTB1	1.02828	4.17084	46.0597	1.14706e-11	1.84613e-10
ENSG00000136231	IGF2BP3	-1.26275	4.73521	70.5816	4.41623e-17	1.98358e-15		ENSG00000136205	TNS3	1.0493	5.09675	53.7204	2.31147e-13	5.01286e-12
ENSG00000136732	GYPC	1.66212	5.96704	142.361	8.10973e-33	1.7618e-30		ENSG00000136231	IGF2BP3	-1.01465	4.83402	43.37	4.53078e-11	6.52858e-10
ENSG00000136824	SMC2	-1.13167	5.04449	40.4303	2.03754e-10	3.13434e-09		ENSG00000136371	MTHFS	-1.08717	4.69821	48.3585	3.55001e-12	6.21686e-11
ENSG00000136869	TLR4	1.07392	6.96402	55.0103	1.19897e-13	3.27257e-12		ENSG00000136603	SKIL	1.06354	5.66458	63.7221	1.43265e-15	4.39751e-14
ENSG00000136874	STX17	1.13417	3.05243	32.4881	1.19922e-08	1.28041e-07		ENSG00000136732	GYPC	1.12234	5.60552	63.0803	1.98446e-15	5.90117e-14
ENSG00000136897	MRPL50	-1.01811	4.74078	32.1148	1.45324e-08	1.52561e-07		ENSG00000136824	SMC2	-1.16199	5.06109	42.9653	5.57207e-11	7.8499e-10
ENSG00000136982	DSCC1	-1.27368	3.43079	40.1839	2.31148e-10	3.50508e-09		ENSG00000136874	STX17	1.01996	3.00624	25.2551	5.02273e-07	3.20374e-06
ENSG00000137094	DNAJB5	1.25324	4.34421	50.2692	1.34038e-12	3.07506e-11		ENSG00000136982	DSCC1	-1.16836	3.48519	34.5877	4.07468e-09	4.00932e-08
ENSG00000137177	KIF13A	1.30306	3.85934	48.6693	3.02973e-12	6.63611e-11		ENSG00000137177	KIF13A	1.24649	3.84923	52.4991	4.3044e-13	8.90323e-12
ENSG00000137198	GMPR	1.06726	4.63925	41.5625	1.14162e-10	1.85252e-09		ENSG00000137259	HIST1H2AB	-1.61686	8.36104	119.509	8.10128e-28	1.0478e-25
ENSG00000137259	HIST1H2AB	-1.39351	8.39244	88.4912	5.10616e-21	3.64799e-19		ENSG00000137269	LRRC1	1.19948	3.55551	43.1781	4.99759e-11	7.12472e-10
ENSG00000137267	TUBB2A	-1.17311	6.62575	18.3434	1.8446e-05	9.55509e-05		ENSG00000137463	MGARP	1.26223	3.94012	50.8387	1.00278e-12	1.90865e-11
ENSG00000137269	LRRC1	1.02707	3.41305	27.6917	1.42276e-07	1.19685e-06		ENSG00000137513	NARS2	-1.18609	4.18287	54.9234	1.25321e-13	2.92461e-12
ENSG00000137463	MGARP	1.3364	3.96074	45.7408	1.3498e-11	2.60301e-10		ENSG00000137752	CASP1	1.12181	5.24855	66.2502	3.97176e-16	1.34927e-14
ENSG00000137513	NARS2	-1.45779	4.08521	73.4473	1.03361e-17	5.00127e-16		ENSG00000137801	THBS1	1.62419	9.66249	99.4663	1.99528e-23	1.7414e-21
ENSG00000137801	THBS1	1.50403	9.546	65.549	5.66879e-16	2.13987e-14		ENSG00000138119	MYOF	1.5242	6.71797	123.943	8.66846e-29	1.17792e-26
ENSG00000137809	ITGA11	1.20746	3.64244	36.9301	1.22442e-09	1.57384e-08		ENSG00000138160	KIF11	-1.00768	6.61891	54.3517	1.67629e-13	3.80443e-12
ENSG00000137878	GCOM1	1.10179	5.39345	42.7465	6.23139e-11	1.05794e-09		ENSG00000138166	DUSP5	-1.10274	5.03345	49.3617	2.12865e-12	3.82125e-11
ENSG00000138092	CENPO	-1.00673	4.84848	44.4965	2.54812e-11	4.62706e-10		ENSG00000138180	CEP55	-1.2279	7.41056	74.8611	5.05012e-18	2.22184e-16
ENSG00000138119	MYOF	1.67701	6.80597	142.37	8.07391e-33	1.7618e-30		ENSG00000138376	BARD1	1.00536	3.58362	32.8354	1.00301e-08	9.16364e-08
ENSG00000138356	AOX1	1.07253	4.6227	43.5801	4.06947e-11	7.14843e-10		ENSG00000138386	NAB1	1.03065	3.07906	27.3062	1.7365e-07	1.20578e-06
ENSG00000138449	SLC40A1	1.37385	4.96602	73.224	1.15738e-17	5.54969e-16		ENSG00000138468	SENP7	1.00734	3.41584	26.8008	2.25549e-07	1.52569e-06
ENSG00000138468	SENP7	1.06762	3.427	28.5298	9.22656e-08	8.14401e-07		ENSG00000138650	PCDH10	1.13048	5.21958	62.4023	2.79998e-15	8.18437e-14
ENSG00000138650	PCDH10	1.2934	5.30882	47.0844	6.79959e-12	1.39196e-10		ENSG00000138675	FGF5	-1.24733	3.85513	6.27417	0.0122511	0.0269223
ENSG00000138675	FGF5	-1.29045	3.81794	11.0862	0.000869732	0.0028699		ENSG00000138688	KIAA1109	1.05249	4.68307	53.6379	2.41066e-13	5.19648e-12
ENSG00000138688	KIAA1109	1.23126	4.77721	68.0831	1.56747e-16	6.51785e-15		ENSG00000138722	MMRN1	2.02487	7.98801	193.597	5.2156e-44	1.99962e-41
ENSG00000138722	MMRN1	2.47258	8.33123	245.099	3.04116e-55	2.69776e-52		ENSG00000138735	PDE5A	1.40802	3.09339	45.9157	1.23456e-11	1.97511e-10
ENSG00000138735	PDE5A	1.4689	3.1087	51.5027	7.15004e-13	1.71811e-11		ENSG00000138802	SEC24B	1.20497	5.23372	53.3576	2.78034e-13	5.92202e-12
ENSG00000138780	GSTCD	-1.11545	3.7287	40.2423	2.24338e-10	3.41643e-09		ENSG00000138834	MAPK8IP3	1.08383	4.98882	60.5448	7.19241e-15	1.98485e-13
ENSG00000138802	SEC24B	1.21183	5.21105	48.8689	2.73652e-12	6.0311e-11		ENSG00000139178	C1RL	1.05631	3.63112	31.3777	2.12405e-08	1.80535e-07
ENSG00000139239	RPL14P1	1.46831	3.20442	27.231	1.8054e-07	1.47914e-06		ENSG00000139263	LRIG3	1.23388	4.11797	54.261	1.75551e-13	3.95912e-12
ENSG00000139263	LRIG3	1.13578	4.02383	51.2483	8.13917e-13	1.92537e-11		ENSG00000139343	SNRPF	-1.02458	8.41708	52.4051	4.51557e-13	9.25088e-12
ENSG00000140398	NEIL1	1.21727	2.78627	17.2702	3.24231e-05	0.000157098		ENSG00000139734	DIAPH3	-1.10027	5.69413	68.1047	1.55037e-16	5.54773e-15
ENSG00000140836	ZFHX3	1.00464	3.54649	26.3645	2.82694e-07	2.2046e-06		ENSG00000140044	JDP2	1.1827	3.93881	42.7538	6.20817e-11	8.65516e-10
ENSG00000140873	ADAMTS18	1.37278	4.49508	75.1594	4.34206e-18	2.20101e-16		ENSG00000140181	HERC2P2	1.17358	3.73468	48.0422	4.1715e-12	7.18797e-11
ENSG00000140948	ZCCHC14	1.02219	2.87282	18.8382	1.42292e-05	7.55839e-05		ENSG00000140398	NEIL1	1.56688	3.05442	27.3781	1.67316e-07	1.16936e-06
ENSG00000141376	BCAS3	1.26871	3.56046	45.7091	1.37182e-11	2.63593e-10		ENSG00000140836	ZFHX3	1.28783	3.76166	50.5871	1.13991e-12	2.13932e-11
ENSG00000141378	PTRH2	-1.17247	5.84883	39.9577	2.59518e-10	3.89094e-09		ENSG00000140873	ADAMTS18	1.34929	4.50596	74.6319	5.67179e-18	2.48517e-16
ENSG00000141401	IMPA2	1.23311	3.52482	44.8659	2.11e-11	3.89948e-10		ENSG00000140948	ZCCHC14	1.07074	2.92881	23.8518	1.04046e-06	6.17091e-06
ENSG00000141433	ADCYAP1	2.35798	4.69096	209.927	1.42488e-47	7.98305e-45		ENSG00000141258	SGSM2	1.08303	5.50544	65.9824	4.54976e-16	1.51682e-14
ENSG00000141526	SLC16A3	-1.4843	5.78566	115.255	6.92091e-27	9.13728e-25		ENSG00000141378	PTRH2	-1.17029	5.87542	58.8757	1.67958e-14	4.45192e-13
ENSG00000141965	FEM1A	-1.05302	3.75473	11.7825	0.000597914	0.00207457		ENSG00000141391	SLMO1	1.16958	2.96667	32.3609	1.2804e-08	1.14067e-07
ENSG00000142102	ATHL1	1.35927	3.64176	46.5808	8.79192e-12	1.75262e-10		ENSG00000141401	IMPA2	1.09839	3.46241	34.2409	4.86936e-09	4.70924e-08
ENSG00000142227	EMP3	1.27588	5.91679	90.3327	2.01296e-21	1.51971e-19		ENSG00000141433	ADCYAP1	2.20252	4.59042	200.927	1.31086e-45	5.86336e-43
ENSG00000142396	ERVK3-1	-1.02601	5.27459	55.7266	8.32839e-14	2.34539e-12		ENSG00000141449	GREB1L	-2.76024	4.20849	214.574	1.38037e-48	7.40915e-46
ENSG00000142546	NOSIP	-1.05687	6.35007	69.7523	6.72398e-17	2.96999e-15		ENSG00000141526	SLC16A3	-1.26043	5.87209	84.5041	3.83427e-20	2.20112e-18
ENSG00000142552	RCN3	-1.46348	4.45868	80.747	2.5655e-19	1.52568e-17		ENSG00000142102	ATHL1	1.31619	3.63948	47.2228	6.3359e-12	1.05779e-10
ENSG00000142798	HSPG2	1.23045	7.65073	71.3892	2.93267e-17	1.34562e-15		ENSG00000142227	EMP3	1.00761	5.76027	56.9093	4.56387e-14	1.13673e-12
ENSG00000143127	ITGA10	2.28756	4.22532	185.191	3.56526e-42	1.26507e-39		ENSG00000142546	NOSIP	-1.07854	6.36969	61.493	4.44323e-15	1.26186e-13
ENSG00000143382	ADAMTSL4	2.50766	3.85596	124.392	6.91477e-29	1.15012e-26		ENSG00000142552	RCN3	-1.82683	4.40078	131.071	2.38905e-30	3.82782e-28
ENSG00000143434	SEMA6C	1.22721	3.70766	40.9603	1.55353e-10	2.45361e-09		ENSG00000142798	HSPG2	1.27997	7.71233	75.9147	2.96185e-18	1.34727e-16
ENSG00000143549	TPM3	-1.43174	10.1701	79.7569	4.23427e-19	2.38486e-17		ENSG00000143127	ITGA10	2.06634	4.07014	92.6474	6.24926e-22	4.32812e-20
ENSG00000143621	ILF2	-1.10915	7.76851	61.2323	5.07216e-15	1.6979e-13		ENSG00000143315	PIGM	-1.06819	2.80553	21.9198	2.84281e-06	1.53586e-05
ENSG00000143761	ARF1	-1.06433	8.59215	50.6997	1.07638e-12	2.50177e-11		ENSG00000143382	ADAMTSL4	2.29531	3.70848	130.71	2.86553e-30	4.52374e-28
ENSG00000143819	EPHX1	1.05457	6.71134	53.1438	3.09997e-13	7.81971e-12		ENSG00000143434	SEMA6C	1.55562	3.96827	77.5899	1.26817e-18	6.05057e-17
ENSG00000144426	NBEAL1	1.00012	2.98669	16.942	3.8539e-05	0.000183146		ENSG00000143507	DUSP10	-1.00004	2.66243	15.4031	8.68444e-05	0.000333048
ENSG00000145012	LPP	1.08654	5.1438	47.6427	5.11427e-12	1.08233e-10		ENSG00000143549	TPM3	-1.40262	10.2044	85.9095	1.88361e-20	1.11716e-18
ENSG00000145247	OCIAD2	-1.10333	7.86072	54.8328	1.31234e-13	3.54564e-12		ENSG00000143621	ILF2	-1.19859	7.76738	74.5223	5.99573e-18	2.60584e-16
ENSG00000145335	SNCA	1.20919	8.2184	65.5172	5.76083e-16	2.16693e-14		ENSG00000143761	ARF1	-1.17004	8.58541	67.4267	2.18664e-16	7.74706e-15
ENSG00000145386	CCNA2	-1.14228	7.17611	66.8376	2.94816e-16	1.18427e-14		ENSG00000144591	GMPPA	-1.53977	4.36726	95.504	1.47596e-22	1.13175e-20
ENSG00000145416	MARCH1	1.94879	4.00284	111.684	4.1897e-26	5.06811e-24		ENSG00000144959	NCEH1	-1.00081	6.35461	37.1443	1.09701e-09	1.21282e-08
ENSG00000145592	RPL37	1.46588	10.142	84.9617	3.042e-20	2.0495e-18		ENSG00000145386	CCNA2	-1.40231	7.12716	104.505	1.56794e-24	1.5585e-22
ENSG00000146278	PNRC1	1.56507	6.1309	89.2412	3.49496e-21	2.53088e-19		ENSG00000145416	MARCH1	1.78265	3.90057	99.042	2.47199e-23	2.14007e-21
ENSG00000147224	PRPS1	-1.36752	5.31804	56.5416	5.5021e-14	1.6135e-12		ENSG00000145592	RPL37	1.27163	10.0285	65.4416	5.98626e-16	1.95327e-14
ENSG00000147364	FBXO25	1.19043	3.27713	40.0313	2.49923e-10	3.75768e-09		ENSG00000145982	FARS2	-1.54639	3.20897	54.2158	1.79639e-13	4.02924e-12
ENSG00000147996	CBWD5	-1.0493	5.90607	62.4095	2.78975e-15	9.70485e-14		ENSG00000146278	PNRC1	1.48598	6.09868	69.3515	8.23915e-17	3.10341e-15
ENSG00000148180	GSN	2.36149	6.75438	259.666	2.02875e-58	2.1596e-55		ENSG00000146410	MTFR2	-1.45467	3.29899	54.0929	1.91231e-13	4.25906e-12
ENSG00000148655	C10orf11	1.78603	3.85042	101.71	6.42724e-24	6.335e-22		ENSG00000146830	GIGYF1	1.12125	4.89522	64.8542	8.06488e-16	2.59989e-14
ENSG00000148671	ADIRF	1.90075	8.33505	134.966	3.35885e-31	6.16465e-29		ENSG00000147224	PRPS1	-1.22511	5.38353	53.4404	2.66554e-13	5.7115e-12
ENSG00000149218	ENDOD1	1.16612	5.12855	43.5926	4.04366e-11	7.11484e-10		ENSG00000147364	FBXO25	1.09845	3.24404	33.2105	8.2702e-09	7.69345e-08
ENSG00000149257	SERPINH1	-1.57359	7.88212	116.154	4.39761e-27	5.92564e-25		ENSG00000148180	GSN	2.4193	6.8299	258.789	3.15106e-58	4.83237e-55
ENSG00000149428	HYOU1	-1.24167	6.41086	77.415	1.38558e-18	7.41181e-17		ENSG00000148335	NTMT1	-1.02711	6.11552	59.3242	1.33721e-14	3.59774e-13
ENSG00000149557	FEZ1	1.45927	4.69095	82.4832	1.06571e-19	6.59564e-18		ENSG00000148671	ADIRF	1.41576	7.99387	86.8715	1.15805e-20	6.98411e-19
ENSG00000149564	ESAM	-1.17685	4.86208	54.1332	1.87347e-13	4.9121e-12		ENSG00000149218	ENDOD1	1.06833	5.09104	43.1535	5.06082e-11	7.20529e-10
ENSG00000149591	TAGLN	-1.99941	5.47985	140.636	1.9323e-32	3.95564e-30		ENSG00000149257	SERPINH1	-1.58832	7.90482	124.209	7.5818e-29	1.04347e-26
ENSG00000149743	TRPT1	1.1384	3.7606	36.89	1.24985e-09	1.59911e-08		ENSG00000149428	HYOU1	-1.1711	6.4585	77.968	1.04723e-18	5.07908e-17
ENSG00000150593	PDCD4	1.06617	6.44862	69.3543	8.22739e-17	3.58937e-15		ENSG00000149557	FEZ1	1.5787	4.80641	106.791	4.94659e-25	5.20604e-23
ENSG00000150687	PRSS23	1.21138	9.54891	56.572	5.4178e-14	1.59316e-12		ENSG00000149582	TMEM25	1.05337	3.01056	25.9222	3.55457e-07	2.3367e-06
ENSG00000151632	AKR1C2	2.47261	5.88453	314.814	1.95243e-70	1.03918e-66		ENSG00000149591	TAGLN	-1.68539	5.5717	112.278	3.10615e-26	3.54729e-24
ENSG00000152661	GJA1	-1.62873	5.59707	115.246	6.95274e-27	9.13728e-25		ENSG00000149948	HMGA2	-1.02805	5.01486	52.5906	4.10847e-13	8.56396e-12
ENSG00000153246	PLA2R1	1.43008	3.71588	68.8449	1.06517e-16	4.55373e-15		ENSG00000150593	PDCD4	1.08581	6.48858	67.7082	1.8957e-16	6.73854e-15
ENSG00000153317	ASAP1	1.37624	7.36096	79.9684	3.80439e-19	2.1773e-17		ENSG00000151012	SLC7A11	1.15828	5.63515	38.9858	4.26909e-10	5.11481e-09
ENSG00000153936	HS2ST1	-1.23718	3.23252	29.1574	6.67294e-08	6.05055e-07		ENSG00000151632	AKR1C2	2.30224	5.77014	150.068	1.67506e-34	3.66975e-32
ENSG00000153989	NUS1	-1.31465	3.40295	36.2094	1.77214e-09	2.20379e-08		ENSG00000152253	SPC25	-1.11347	5.24473	62.2407	3.03945e-15	8.8185e-14
ENSG00000154027	AK5	1.23484	5.67182	68.1427	1.52082e-16	6.34867e-15		ENSG00000152661	GJA1	-1.24338	5.7245	81.7352	1.556e-19	8.47904e-18
ENSG00000154127	UBASH3B	-1.0601	4.48626	47.0122	7.05449e-12	1.43585e-10		ENSG00000152926	ZNF117	1.1098	3.7841	40.9749	1.54199e-10	1.99677e-09
ENSG00000154175	ABI3BP	1.87803	8.6956	139.367	3.66196e-32	7.35501e-30		ENSG00000152952	PLOD2	-1.07796	7.63975	22.3019	2.32971e-06	1.28498e-05
ENSG00000154319	FAM167A	1.76935	5.23432	151.762	7.14113e-35	1.85408e-32		ENSG00000153246	PLA2R1	1.0911	3.51165	36.3536	1.64572e-09	1.75037e-08
ENSG00000154553	PDLIM3	1.37983	6.90942	101.325	7.8078e-24	7.55582e-22		ENSG00000153317	ASAP1	1.34469	7.36523	91.0366	1.41036e-21	9.28848e-20
ENSG00000154734	ADAMTS1	-1.0988	5.98964	71.9295	2.23021e-17	1.0368e-15		ENSG00000153936	HS2ST1	-1.12886	3.28661	30.2693	3.76025e-08	3.01017e-07
ENSG00000156110	ADK	-1.05079	5.88877	64.4448	9.92748e-16	3.60676e-14		ENSG00000153989	NUS1	-1.1988	3.45778	39.9704	2.57838e-10	3.22598e-09
ENSG00000156113	KCNMA1	1.51968	4.88026	99.1918	2.2919e-23	2.14011e-21		ENSG00000154127	UBASH3B	-1.16147	4.48241	53.8104	2.20804e-13	4.80798e-12
ENSG00000156504	FAM122B	-1.21445	4.63752	57.0891	4.16501e-14	1.23845e-12		ENSG00000154146	NRGN	-1.14384	4.50781	50.8834	9.80166e-13	1.86893e-11
ENSG00000156587	UBE2L6	2.2367	5.45636	243.613	6.41026e-55	4.87409e-52		ENSG00000154175	ABI3BP	1.32456	8.30624	78.3633	8.57302e-19	4.20235e-17
ENSG00000156970	BUB1B	-1.13004	5.31162	61.946	3.53001e-15	1.20561e-13		ENSG00000154319	FAM167A	1.48924	5.05143	114.655	9.3637e-27	1.11688e-24
ENSG00000157193	LRP8	-1.07106	3.47935	31.8822	1.63809e-08	1.69132e-07		ENSG00000154553	PDLIM3	1.25993	6.85065	85.7266	2.06617e-20	1.2187e-18
ENSG00000157227	MMP14	-1.24781	7.37842	65.5552	5.65078e-16	2.13987e-14		ENSG00000154734	ADAMTS1	-1.43853	5.91882	105.585	9.08933e-25	9.20509e-23
ENSG00000157404	KIT	1.09481	3.48239	31.6237	1.87131e-08	1.90988e-07		ENSG00000154839	SKA1	-1.01819	5.58974	58.1059	2.48386e-14	6.44065e-13
ENSG00000157514	TSC22D3	2.04388	4.1512	150.543	1.31931e-34	3.34382e-32		ENSG00000155970	MICU3	1.16816	3.04822	31.3204	2.18772e-08	1.85215e-07
ENSG00000157873	TNFRSF14	1.3679	4.79339	71.1684	3.27993e-17	1.48574e-15		ENSG00000156110	ADK	-1.01165	5.92726	59.1772	1.44091e-14	3.8574e-13
ENSG00000158373	HIST1H2BD	-1.22879	9.47022	59.615	1.1535e-14	3.70392e-13		ENSG00000156504	FAM122B	-1.00773	4.72601	46.1617	1.08886e-11	1.76303e-10
ENSG00000158406	HIST1H4H	-1.11491	10.248	33.439	7.35338e-09	8.11999e-08		ENSG00000156587	UBE2L6	1.96024	5.2598	185.11	3.7128e-42	1.32857e-39
ENSG00000158859	ADAMTS4	-1.22761	4.47514	58.0546	2.54941e-14	7.8209e-13		ENSG00000156709	AIFM1	-1.37319	5.01768	84.3809	4.08062e-20	2.31775e-18
ENSG00000158863	FAM160B2	1.10266	4.51447	37.5741	8.80072e-10	1.17105e-08		ENSG00000156970	BUB1B	-1.21868	5.31109	75.2582	4.13011e-18	1.84736e-16
ENSG00000159055	MIS18A	-1.78943	3.81155	98.3187	3.56187e-23	3.18623e-21		ENSG00000157193	LRP8	-1.07628	3.50233	33.7144	6.38265e-09	6.06352e-08
ENSG00000159079	C21orf59	-1.32	6.34608	102.469	4.38063e-24	4.44112e-22		ENSG00000157227	MMP14	-1.27053	7.39819	78.9547	6.35503e-19	3.18791e-17
ENSG00000159111	MRPL10	1.17184	5.4745	68.1895	1.48517e-16	6.24887e-15		ENSG00000157514	TSC22D3	2.33522	4.41662	212.48	3.95244e-48	2.02045e-45
ENSG00000159388	BTG2	1.20131	4.78375	19.0622	1.26525e-05	6.78769e-05		ENSG00000157873	TNFRSF14	1.6402	5.01936	99.9928	1.52955e-23	1.357e-21
ENSG00000159640	ACE	-2.17583	4.60922	119.496	8.15642e-28	1.24036e-25		ENSG00000158079	PTPDC1	1.09441	3.06783	30.0217	4.27249e-08	3.36191e-07
ENSG00000160145	KALRN	1.23196	5.13782	62.7176	2.38574e-15	8.35403e-14		ENSG00000158186	MRAS	1.07096	3.25471	25.2635	5.00073e-07	3.19161e-06
ENSG00000160193	WDR4	-1.15836	4.77238	58.8221	1.72594e-14	5.41965e-13		ENSG00000158270	COLEC12	-1.38079	3.43771	52.0267	5.47497e-13	1.09653e-11
ENSG00000160211	G6PD	1.49812	7.7166	104.2	1.82927e-24	1.89054e-22		ENSG00000158290	CUL4B	1.09041	4.01711	42.98	5.53037e-11	7.80138e-10
ENSG00000160219	GAB3	1.02231	3.5251	33.2021	8.30599e-09	9.10579e-08		ENSG00000158373	HIST1H2BD	-1.25376	9.48926	69.6187	7.19503e-17	2.71967e-15
ENSG00000160888	IER2	-1.19429	6.9552	75.2152	4.22106e-18	2.16025e-16		ENSG00000158406	HIST1H4H	-1.3423	10.2065	58.8767	1.6787e-14	4.45192e-13
ENSG00000161011	SQSTM1	1.38715	9.17771	63.9016	1.3079e-15	4.672e-14		ENSG00000158859	ADAMTS4	-1.16448	4.51861	57.0967	4.14892e-14	1.04062e-12
ENSG00000161013	MGAT4B	1.01575	6.59621	60.8674	6.10528e-15	2.0121e-13		ENSG00000158863	FAM160B2	1.22437	4.62674	68.1663	1.50268e-16	5.41319e-15
ENSG00000161547	SRSF2	-1.10947	8.80193	53.8793	2.13193e-13	5.53522e-12		ENSG00000159055	MIS18A	-1.3271	3.94446	61.0922	5.44626e-15	1.53051e-13
ENSG00000161692	DBF4B	-1.1865	3.86529	41.6788	1.07571e-10	1.75359e-09		ENSG00000159079	C21orf59	-1.36867	6.35857	107.746	3.05463e-25	3.27915e-23
ENSG00000161714	PLCD3	1.27903	4.359	41.8842	9.68425e-11	1.59563e-09		ENSG00000159111	MRPL10	1.00025	5.3861	51.4641	7.2917e-13	1.4258e-11
ENSG00000161939	RNASEK-C17orf49	1.08932	8.68295	38.8566	4.56114e-10	6.49978e-09		ENSG00000159388	BTG2	1.11122	4.74919	33.4291	7.39082e-09	6.93535e-08
ENSG00000161980	POLR3K	-1.05883	5.5994	56.6869	5.11024e-14	1.50688e-12		ENSG00000159640	ACE	-2.72361	4.5553	208.214	3.36845e-47	1.64365e-44
ENSG00000161981	SNRNP25	-1.14993	6.03434	74.7263	5.40697e-18	2.70221e-16		ENSG00000160193	WDR4	-1.02353	4.83974	51.1029	8.7649e-13	1.68925e-11
ENSG00000162073	PAQR4	-1.01505	4.29838	42.7005	6.3797e-11	1.0814e-09		ENSG00000160201	U2AF1	-1.58291	6.43749	24.7127	6.65425e-07	4.12433e-06
ENSG00000162337	LRP5	1.11928	4.13605	47.2987	6.0954e-12	1.25747e-10		ENSG00000160211	G6PD	1.35989	7.64255	87.7411	7.46082e-21	4.57668e-19
ENSG00000162430	SEPN1	1.40986	7.08564	54.77	1.35491e-13	3.65141e-12		ENSG00000160563	MED27	-1.44218	3.32213	48.5166	3.27503e-12	5.75978e-11
ENSG00000162496	DHRS3	1.84705	4.60619	128.031	1.10517e-29	1.92861e-27		ENSG00000160888	IER2	-1.04519	7.028	57.7074	3.04163e-14	7.79281e-13
ENSG00000162591	MEGF6	2.7093	4.91327	277.591	2.51507e-62	3.34662e-59		ENSG00000161010	C5orf45	1.31494	3.33843	46.9904	7.13337e-12	1.17269e-10
ENSG00000162804	SNED1	1.10757	3.02938	26.0877	3.26252e-07	2.51589e-06		ENSG00000161011	SQSTM1	1.17181	9.0519	53.6252	2.4263e-13	5.20927e-12
ENSG00000162851	TFB2M	-1.04932	4.81828	43.1059	5.18559e-11	8.93214e-10		ENSG00000161547	SRSF2	-1.00873	8.86092	49.4513	2.03361e-12	3.66289e-11
ENSG00000162981	FAM84A	-1.32997	3.7888	55.2446	1.06424e-13	2.93492e-12		ENSG00000161692	DBF4B	-1.04607	3.93301	36.9805	1.19319e-09	1.30703e-08
ENSG00000163702	IL17RC	1.27183	3.68652	44.2679	2.86369e-11	5.15803e-10		ENSG00000161714	PLCD3	1.16616	4.30571	59.4918	1.22806e-14	3.31237e-13
ENSG00000163931	TKT	1.15506	8.41732	28.0887	1.15881e-07	1.00045e-06		ENSG00000161980	POLR3K	-1.10103	5.61237	63.4232	1.6674e-15	5.0659e-14
ENSG00000164035	EMCN	1.25027	5.82942	60.1279	8.88882e-15	2.89362e-13		ENSG00000161981	SNRNP25	-1.28298	6.02109	93.9256	3.27614e-22	2.31377e-20
ENSG00000164045	CDC25A	-1.10416	3.42682	34.3087	4.70276e-09	5.36558e-08		ENSG00000162073	PAQR4	-1.05283	4.31247	48.5175	3.27358e-12	5.75978e-11
ENSG00000164050	PLXNB1	1.1847	3.48461	40.2859	2.19388e-10	3.35063e-09		ENSG00000162407	PPAP2B	-1.09793	5.36608	66.2834	3.9053e-16	1.3309e-14
ENSG00000164283	ESM1	-1.74427	5.20337	107.193	4.03829e-25	4.43172e-23		ENSG00000162413	KLHL21	1.11459	3.77762	37.8996	7.44822e-10	8.56984e-09
ENSG00000164284	GRPEL2	-1.14532	4.6617	36.6269	1.43044e-09	1.80844e-08		ENSG00000162430	SEPN1	1.28336	7.02208	50.4117	1.24649e-12	2.31507e-11
ENSG00000164463	CREBRF	1.16746	3.45607	38.5808	5.25329e-10	7.38722e-09		ENSG00000162496	DHRS3	1.67911	4.50416	117.615	2.10505e-27	2.65855e-25
ENSG00000164530	PI16	-1.11741	2.98798	29.3515	6.03705e-08	5.54004e-07		ENSG00000162591	MEGF6	2.60725	4.85306	289.473	6.47708e-65	1.73829e-61
ENSG00000164597	COG5	1.18229	5.25728	55.4668	9.50522e-14	2.64877e-12		ENSG00000162694	EXTL2	-1.73534	3.15629	54.652	1.43876e-13	3.30024e-12
ENSG00000164761	TNFRSF11B	1.14308	4.23011	53.9017	2.10774e-13	5.4858e-12		ENSG00000162981	FAM84A	-1.11308	3.87534	44.244	2.89888e-11	4.29826e-10
ENSG00000164938	TP53INP1	1.92043	5.63948	147.718	5.46825e-34	1.26542e-31		ENSG00000163249	CCNYL1	-1.01515	4.21032	44.3792	2.70543e-11	4.03372e-10
ENSG00000165072	MAMDC2	-1.01231	4.35108	41.3347	1.28274e-10	2.06891e-09		ENSG00000163565	IFI16	1.14796	6.40885	20.4035	6.27145e-06	3.14598e-05
ENSG00000165271	NOL6	-1.49503	5.21672	76.112	2.6803e-18	1.39862e-16		ENSG00000163702	IL17RC	1.1473	3.62943	42.1386	8.5029e-11	1.15396e-09
ENSG00000165475	CRYL1	1.66725	4.75534	124.736	5.81421e-29	9.82417e-27		ENSG00000163931	TKT	1.16667	8.45205	30.2374	3.82258e-08	3.05096e-07
ENSG00000165501	LRR1	-1.01697	5.0052	50.9465	9.4919e-13	2.23543e-11		ENSG00000164032	H2AFZ	-1.01039	10.1809	45.6597	1.40691e-11	2.22433e-10
ENSG00000165507	C10orf10	-1.20184	5.56851	78.4776	8.09116e-19	4.43971e-17		ENSG00000164039	BDH2	1.03	4.50528	51.5188	7.09132e-13	1.38915e-11
ENSG00000165533	TTC8	1.16411	3.34167	36.0687	1.90484e-09	2.34416e-08		ENSG00000164050	PLXNB1	1.37061	3.63974	52.5567	4.18006e-13	8.67949e-12
ENSG00000165802	NSMF	1.16134	5.44554	53.3861	2.74022e-13	6.97839e-12		ENSG00000164056	SPRY1	1.04554	3.38749	32.0104	1.53349e-08	1.34714e-07
ENSG00000166033	HTRA1	1.36606	4.74539	73.9382	8.06015e-18	3.9358e-16		ENSG00000164283	ESM1	-1.16716	5.37891	75.4044	3.8353e-18	1.72991e-16
ENSG00000166133	RPUSD2	-1.05991	3.56444	34.4085	4.46757e-09	5.14133e-08		ENSG00000164331	ANKRA2	1.29033	3.83549	51.7555	6.2859e-13	1.23815e-11
ENSG00000166147	FBN1	1.26365	6.19588	66.6122	3.30535e-16	1.32276e-14		ENSG00000164463	CREBRF	1.35968	3.61555	52.2227	4.95505e-13	1.00363e-11
ENSG00000166197	NOLC1	-1.13603	6.24872	75.7032	3.29681e-18	1.70362e-16		ENSG00000164512	ANKRD55	-1.01025	3.26758	25.1581	5.28164e-07	3.35097e-06
ENSG00000166510	CCDC68	1.07543	3.95662	44.9418	2.02977e-11	3.76471e-10		ENSG00000164683	HEY1	-1.78781	3.39386	63.3373	1.74172e-15	5.23734e-14
ENSG00000166548	TK2	1.35555	4.60874	72.0425	2.10613e-17	9.91763e-16		ENSG00000164933	SLC25A32	-1.24255	5.27981	74.8818	4.99766e-18	2.20781e-16
ENSG00000166575	TMEM135	1.23427	3.99669	59.3105	1.34656e-14	4.29166e-13		ENSG00000164938	TP53INP1	1.96805	5.70483	167.389	2.75146e-38	7.77286e-36
ENSG00000166598	HSP90B1	-1.13729	10.0271	52.5338	4.22899e-13	1.04207e-11		ENSG00000165072	MAMDC2	-1.54454	4.23107	94.3416	2.65514e-22	1.93897e-20
ENSG00000166716	ZNF592	1.06229	4.15829	40.3002	2.17784e-10	3.3309e-09		ENSG00000165271	NOL6	-1.60049	5.21668	97.3976	5.67157e-23	4.64766e-21
ENSG00000166833	NAV2	1.29359	6.47071	88.3627	5.4489e-21	3.8669e-19		ENSG00000165475	CRYL1	1.46284	4.63149	100.883	9.7604e-24	8.80486e-22
ENSG00000166851	PLK1	-1.16843	6.94041	66.8605	2.91409e-16	1.17502e-14		ENSG00000165507	C10orf10	-2.00067	5.40287	197.872	6.08316e-45	2.51164e-42
ENSG00000166888	STAT6	-2.38507	4.43841	176.563	2.7288e-40	8.80244e-38		ENSG00000165802	NSMF	1.0512	5.39922	54.1552	1.8526e-13	4.13466e-12
ENSG00000167085	PHB	-1.14891	7.63227	61.5481	4.3205e-15	1.46006e-13		ENSG00000165861	ZFYVE1	1.13616	4.65492	59.9622	9.66992e-15	2.63468e-13
ENSG00000167363	FN3K	1.8339	3.83632	89.3421	3.32109e-21	2.42144e-19		ENSG00000166046	TCP11L2	1.08126	3.58323	34.9066	3.45911e-09	3.46718e-08
ENSG00000167553	TUBA1C	-1.18726	9.65296	47.4473	5.65015e-12	1.17702e-10		ENSG00000166147	FBN1	1.16494	6.15408	58.4136	2.12415e-14	5.56166e-13
ENSG00000167617	CDC42EP5	1.29929	4.7605	74.8972	4.95882e-18	2.48994e-16		ENSG00000166166	TRMT61A	-1.15402	3.20176	32.9673	9.37226e-09	8.62875e-08
ENSG00000167703	SLC43A2	-1.27616	4.07555	54.9555	1.23293e-13	3.34809e-12		ENSG00000166341	DCHS1	1.01924	3.4117	24.7935	6.3812e-07	3.97114e-06
ENSG00000167767	KRT80	-1.27949	4.10131	58.5575	1.9744e-14	6.12753e-13		ENSG00000166398	KIAA0355	1.02187	4.73686	52.2465	4.8953e-13	9.95972e-12
ENSG00000167775	CD320	-1.32231	6.25474	105.456	9.70497e-25	1.03309e-22		ENSG00000166548	TK2	1.23207	4.54899	72.6597	1.54052e-17	6.4348e-16
ENSG00000167900	TK1	-1.23661	6.67427	85.119	2.80941e-20	1.91706e-18		ENSG00000166575	TMEM135	1.02764	3.88598	40.5335	1.93276e-10	2.47591e-09
ENSG00000167996	FTH1	1.07012	12.5244	38.3982	5.7685e-10	8.01641e-09		ENSG00000166598	HSP90B1	-1.36117	9.98743	84.8015	3.29878e-20	1.90389e-18
ENSG00000168101	NUDT16L1	-1.15865	4.26574	45.3801	1.62271e-11	3.06817e-10		ENSG00000166716	ZNF592	1.13167	4.23241	50.9499	9.47521e-13	1.81313e-11
ENSG00000168209	DDIT4	2.19605	6.01499	183.776	7.26023e-42	2.49307e-39		ENSG00000166750	SLFN5	1.14577	4.79997	43.7361	3.75773e-11	5.47344e-10
ENSG00000168216	LMBRD1	1.08269	4.39744	48.9529	2.6218e-12	5.81438e-11		ENSG00000166833	NAV2	1.13671	6.38824	71.0152	3.54485e-17	1.40941e-15
ENSG00000168242	HIST1H2BI	-1.10429	9.72542	38.6186	5.15263e-10	7.26487e-09		ENSG00000166851	PLK1	-1.24891	6.94274	79.4949	4.83481e-19	2.44819e-17
ENSG00000168274	HIST1H2AE	-1.42519	9.88767	77.6357	1.23911e-18	6.69559e-17		ENSG00000166888	STAT6	-2.21792	4.48864	173.142	1.52398e-39	4.67428e-37
ENSG00000168297	PXK	1.1176	4.26613	44.7354	2.25542e-11	4.14663e-10		ENSG00000167085	PHB	-1.06338	7.68556	56.1034	6.87575e-14	1.65496e-12
ENSG00000168300	PCMTD1	1.33616	5.14614	71.3417	3.00412e-17	1.36662e-15		ENSG00000167232	ZNF91	1.04228	3.58011	35.6256	2.39123e-09	2.47548e-08
ENSG00000168393	DTYMK	-1.05235	3.78734	31.492	2.00258e-08	2.03606e-07		ENSG00000167272	POP5	-1.18154	4.98219	63.2848	1.78878e-15	5.36385e-14
ENSG00000168994	PXDC1	1.14171	5.68504	64.6206	9.07992e-16	3.31013e-14		ENSG00000167363	FN3K	1.71249	3.77451	89.8574	2.55963e-21	1.66531e-19
ENSG00000169047	IRS1	1.00245	3.65244	30.993	2.5896e-08	2.58112e-07		ENSG00000167553	TUBA1C	-1.19733	9.67638	64.6037	9.15854e-16	2.90878e-14
ENSG00000169169	CPT1C	-1.05639	7.59924	47.4512	5.6389e-12	1.17698e-10		ENSG00000167617	CDC42EP5	1.41426	4.86951	96.2246	1.02563e-22	8.21649e-21
ENSG00000169660	HEXDC	1.24644	3.09998	38.2213	6.31601e-10	8.66416e-09		ENSG00000167658	EEF2	1.26459	9.04512	18.7959	1.45481e-05	6.6898e-05
ENSG00000169692	AGPAT2	-1.07877	5.74327	55.589	8.93204e-14	2.50215e-12		ENSG00000167671	UBXN6	1.17023	3.06212	28.4968	9.38546e-08	6.92936e-07
ENSG00000169733	RFNG	1.05035	4.2206	44.9416	2.03001e-11	3.76471e-10		ENSG00000167767	KRT80	-1.01601	4.20322	40.3795	2.09119e-10	2.65668e-09
ENSG00000169738	DCXR	-1.28279	5.90535	93.7987	3.49308e-22	2.77491e-20		ENSG00000167775	CD320	-1.08633	6.35109	69.2523	8.66384e-17	3.21821e-15
ENSG00000169871	TRIM56	1.11106	3.94278	41.4791	1.19138e-10	1.92739e-09		ENSG00000167779	IGFBP6	1.02405	8.20604	49.6539	1.83402e-12	3.32011e-11
ENSG00000169967	MAP3K2	1.02045	4.80077	38.07	6.82524e-10	9.30613e-09		ENSG00000167900	TK1	-1.32922	6.67404	94.819	2.08616e-22	1.5552e-20
ENSG00000169992	NLGN2	1.12187	3.89627	37.6674	8.38935e-10	1.11911e-08		ENSG00000167996	FTH1	1.13645	12.5962	51.0602	8.95753e-13	1.7202e-11
ENSG00000170145	SIK2	1.29054	5.0664	84.8769	3.17537e-20	2.11261e-18		ENSG00000168056	LTBP3	1.01081	5.32887	54.5863	1.4877e-13	3.40521e-12
ENSG00000170214	ADRA1B	1.06508	3.88502	38.0372	6.94092e-10	9.42425e-09		ENSG00000168101	NUDT16L1	-1.05913	4.32175	37.1712	1.08202e-09	1.19871e-08
ENSG00000170315	UBB	-1.05723	9.25886	37.5005	9.13887e-10	1.21301e-08		ENSG00000168209	DDIT4	2.69995	6.46953	336.387	3.9051e-75	2.09606e-71
ENSG00000170540	ARL6IP1	-1.03006	8.99966	40.5799	1.88736e-10	2.92444e-09		ENSG00000168242	HIST1H2BI	-1.09814	9.7538	48.7961	2.84009e-12	5.03109e-11
ENSG00000170545	SMAGP	1.01357	3.62719	25.3723	4.72657e-07	3.51357e-06		ENSG00000168274	HIST1H2AE	-1.3631	9.93123	84.0832	4.74391e-20	2.66628e-18
ENSG00000170873	MTSS1	1.63834	3.88496	77.2283	1.52298e-18	8.10608e-17		ENSG00000168300	PCMTD1	1.53077	5.31502	124.648	6.07764e-29	8.47318e-27
ENSG00000170915	PAQR8	1.11203	3.11689	25.5669	4.27297e-07	3.20097e-06		ENSG00000168386	FILIP1L	1.02346	6.38442	46.0139	1.1742e-11	1.88416e-10
ENSG00000171298	GAA	1.26041	5.07822	65.4637	5.91951e-16	2.21674e-14		ENSG00000168393	DTYMK	-1.19624	3.77108	39.0996	4.02726e-10	4.86306e-09
ENSG00000171307	ZDHHC16	-1.00454	5.44429	52.9605	3.40328e-13	8.50421e-12		ENSG00000168394	TAP1	1.06127	4.34322	51.0967	8.79264e-13	1.69156e-11
ENSG00000171388	APLN	-1.15627	5.74305	67.3453	2.27879e-16	9.29415e-15		ENSG00000168874	ATOH8	1.04553	4.82943	56.5252	5.54835e-14	1.35675e-12
ENSG00000171453	POLR1C	-1.09742	4.87158	49.0105	2.54595e-12	5.65796e-11		ENSG00000168994	PXDC1	1.09126	5.67789	60.7166	6.59112e-15	1.83305e-13
ENSG00000172009	THOP1	-1.01695	5.4956	57.5607	3.27711e-14	9.91046e-13		ENSG00000169047	IRS1	1.22299	3.8263	53.3239	2.82846e-13	6.01259e-12
ENSG00000172115	CYCS	-1.47931	8.6334	81.6139	1.65445e-19	1.01801e-17		ENSG00000169169	CPT1C	-1.08494	7.61646	50.5156	1.18219e-12	2.20326e-11
ENSG00000172315	TP53RK	-1.13061	5.33558	67.9845	1.6479e-16	6.82563e-15		ENSG00000169223	LMAN2	-1.0898	6.22681	43.6408	3.94535e-11	5.7157e-10
ENSG00000172331	BPGM	-1.01812	4.53454	43.885	3.48254e-11	6.16832e-10		ENSG00000169627	BOLA2B	-1.00716	7.60832	52.2494	4.8881e-13	9.95972e-12
ENSG00000172667	ZMAT3	1.15109	6.11225	70.2354	5.26345e-17	2.35418e-15		ENSG00000169660	HEXDC	1.61664	3.38884	69.7586	6.70243e-17	2.56052e-15
ENSG00000172893	DHCR7	-1.33234	4.17213	44.2626	2.87154e-11	5.16344e-10		ENSG00000169692	AGPAT2	-1.08713	5.76619	60.8719	6.09113e-15	1.70282e-13
ENSG00000173193	PARP14	1.39418	5.72076	102.048	5.41862e-24	5.44163e-22		ENSG00000169733	RFNG	1.09051	4.27461	51.8861	5.8814e-13	1.1692e-11
ENSG00000173210	ABLIM3	1.34865	7.24083	92.0842	8.30652e-22	6.40746e-20		ENSG00000169738	DCXR	-1.08485	5.99036	68.1208	1.53781e-16	5.5212e-15
ENSG00000173230	GOLGB1	1.0753	5.84619	26.2227	3.04226e-07	2.35526e-06		ENSG00000169871	TRIM56	1.29695	4.09642	69.0651	9.52653e-17	3.5023e-15
ENSG00000173281	PPP1R3B	1.38798	5.74593	104.642	1.4631e-24	1.54205e-22		ENSG00000169908	TM4SF1	-1.10017	9.07535	54.752	1.36743e-13	3.17048e-12
ENSG00000173436	MINOS1	-1.15414	8.61001	53.9529	2.05355e-13	5.35786e-12		ENSG00000169992	NLGN2	1.28917	4.0371	53.9756	2.03e-13	4.48395e-12
ENSG00000173482	PTPRM	1.51669	3.8147	80.8587	2.42448e-19	1.45811e-17		ENSG00000170145	SIK2	1.24311	5.06042	68.5635	1.22854e-16	4.47064e-15
ENSG00000173821	RNF213	1.05751	5.92545	66.4677	3.55679e-16	1.41805e-14		ENSG00000170214	ADRA1B	1.41087	4.14986	65.744	5.1346e-16	1.6908e-14
ENSG00000173846	PLK3	1.13429	5.22888	65.0249	7.39573e-16	2.74312e-14		ENSG00000170312	CDK1	-1.16694	6.93749	74.1286	7.31884e-18	3.11777e-16
ENSG00000174442	ZWILCH	-1.19282	5.00564	43.526	4.18374e-11	7.33705e-10		ENSG00000170315	UBB	-1.14274	9.25812	49.9265	1.59612e-12	2.90905e-11
ENSG00000174628	IQCK	1.07694	3.20224	28.2164	1.08484e-07	9.42701e-07		ENSG00000170540	ARL6IP1	-1.21865	8.96701	70.9724	3.62262e-17	1.42974e-15
ENSG00000174640	SLCO2A1	1.90792	7.418	169.486	9.58058e-39	2.83292e-36		ENSG00000170545	SMAGP	1.03348	3.67051	33.1507	8.52861e-09	7.91995e-08
ENSG00000174718	KIAA1551	1.11912	4.80547	57.7222	3.01878e-14	9.15526e-13		ENSG00000170873	MTSS1	1.55024	3.84621	66.0175	4.46931e-16	1.49464e-14
ENSG00000175040	CHST2	-1.46336	3.86943	62.3927	2.81363e-15	9.75607e-14		ENSG00000170915	PAQR8	1.0213	3.08928	22.9211	1.68787e-06	9.57175e-06
ENSG00000175183	CSRP2	-1.34351	4.72689	66.3488	3.77784e-16	1.49301e-14		ENSG00000171298	GAA	1.15116	5.02947	61.1426	5.3086e-15	1.49968e-13
ENSG00000175283	DOLK	-1.00218	4.32283	41.214	1.3644e-10	2.17751e-09		ENSG00000171992	SYNPO	1.10799	7.0355	62.9067	2.16734e-15	6.42718e-14
ENSG00000175782	SLC35E3	-1.03704	3.85079	38.6799	4.99336e-10	7.06839e-09		ENSG00000172115	CYCS	-1.59761	8.62962	102.581	4.1406e-24	3.85414e-22
ENSG00000175792	RUVBL1	-1.32259	6.01191	89.1062	3.74181e-21	2.69133e-19		ENSG00000172927	MYEOV	-1.09292	3.19769	22.8552	1.74677e-06	9.87962e-06
ENSG00000176102	CSTF3	-1.00357	5.92391	44.5376	2.49514e-11	4.54031e-10		ENSG00000173163	COMMD1	-1.00256	6.29723	47.943	4.38802e-12	7.53687e-11
ENSG00000177000	MTHFR	1.22397	3.18394	32.9817	9.30281e-09	1.01463e-07		ENSG00000173193	PARP14	1.37317	5.73263	100.564	1.14635e-23	1.02551e-21
ENSG00000177410	ZFAS1	1.10192	8.00377	14.5155	0.000139014	0.000574682		ENSG00000173281	PPP1R3B	1.26746	5.68733	79.9152	3.9083e-19	2.02684e-17
ENSG00000177954	RPS27	1.12463	9.92725	40.2046	2.28713e-10	3.47312e-09		ENSG00000173334	TRIB1	-1.15198	2.92006	24.8291	6.26436e-07	3.90976e-06
ENSG00000178573	MAF	2.09762	5.11156	206.624	7.48859e-47	3.796e-44		ENSG00000173436	MINOS1	-1.31208	8.5895	76.1759	2.59484e-18	1.18535e-16
ENSG00000178695	KCTD12	1.48604	5.04954	66.8915	2.86864e-16	1.16109e-14		ENSG00000173482	PTPRM	1.01645	3.49915	30.9996	2.58078e-08	2.14765e-07
ENSG00000178719	GRINA	1.51345	7.15937	114.796	8.72446e-27	1.11894e-24		ENSG00000173575	CHD2	1.01657	5.75049	49.1803	2.33489e-12	4.15672e-11
ENSG00000178773	CPNE7	1.72496	3.80378	96.8243	7.57622e-23	6.50394e-21		ENSG00000173846	PLK3	1.51768	5.52761	115.719	5.47523e-27	6.75594e-25
ENSG00000178921	PFAS	-1.02166	5.07292	53.3486	2.79316e-13	7.09622e-12		ENSG00000174080	CTSF	1.16476	4.1535	52.042	5.43258e-13	1.09211e-11
ENSG00000178999	AURKB	-1.13437	6.48946	64.6508	8.94213e-16	3.2711e-14		ENSG00000174442	ZWILCH	-1.21382	5.02524	53.3605	2.77617e-13	5.92202e-12
ENSG00000179041	RRS1	-1.16924	4.96232	56.1143	6.83787e-14	1.9726e-12		ENSG00000174640	SLCO2A1	1.29924	6.98753	91.3378	1.21125e-21	8.07627e-20
ENSG00000179044	EXOC3L1	-1.27296	3.27027	42.0007	9.12394e-11	1.51049e-09		ENSG00000175040	CHST2	-1.76753	3.82627	77.9206	1.07267e-18	5.16374e-17
ENSG00000179918	SEPHS2	-1.10639	5.35458	27.6363	1.46404e-07	1.22521e-06		ENSG00000175061	C17orf76-AS1	1.01266	10.0345	41.3935	1.24469e-10	1.64344e-09
ENSG00000179958	DCTPP1	-1.49238	5.84713	51.3636	7.67493e-13	1.83183e-11		ENSG00000175063	UBE2C	-1.20065	8.04196	69.1994	8.8993e-17	3.29428e-15
ENSG00000180035	ZNF48	1.13632	3.27813	34.3247	4.66416e-09	5.33297e-08		ENSG00000175183	CSRP2	-1.2704	4.77232	62.2703	2.99409e-15	8.71045e-14
ENSG00000180488	FAM73A	1.0219	4.44264	39.93	2.63226e-10	3.94098e-09		ENSG00000175274	TP53I11	1.02021	2.93992	21.4215	3.68606e-06	1.9359e-05
ENSG00000181019	NQO1	1.43712	8.82891	78.5472	7.81093e-19	4.30815e-17		ENSG00000175279	APITD1	-1.00132	4.62403	48.1592	3.9299e-12	6.84862e-11
ENSG00000181381	DDX60L	1.10057	4.85078	42.3023	7.81997e-11	1.31092e-09		ENSG00000175768	TOMM5	-1.2075	7.79522	57.9028	2.75402e-14	7.10682e-13
ENSG00000181467	RAP2B	-1.1167	4.92029	52.4006	4.52584e-13	1.10246e-11		ENSG00000175792	RUVBL1	-1.37326	6.0245	103.321	2.85065e-24	2.75692e-22
ENSG00000181544	FANCB	-1.04086	3.28987	29.6571	5.15634e-08	4.83606e-07		ENSG00000175938	ORAI3	1.27214	3.67729	53.6902	2.34726e-13	5.06999e-12
ENSG00000181722	ZBTB20	1.07674	4.06806	41.0881	1.45517e-10	2.31198e-09		ENSG00000177000	MTHFR	1.35123	3.29971	47.1642	6.5282e-12	1.08651e-10
ENSG00000182022	CHST15	1.00967	4.98042	48.4726	3.34943e-12	7.26164e-11		ENSG00000177410	ZFAS1	1.33973	8.19706	28.9745	7.33386e-08	5.52872e-07
ENSG00000182165	TP53TG1	1.00044	5.10202	52.4021	4.52243e-13	1.10246e-11		ENSG00000177595	PIDD	1.18002	3.56984	44.7828	2.20143e-11	3.34262e-10
ENSG00000182572	HIST1H3I	-1.01757	9.52208	37.6425	8.49748e-10	1.13211e-08		ENSG00000177606	JUN	-1.04913	8.69724	51.6635	6.58754e-13	1.29282e-11
ENSG00000182718	ANXA2	1.16471	11.8807	50.759	1.04435e-12	2.44332e-11		ENSG00000178550	AC010170.1	-1.32258	2.94101	35.1629	3.03249e-09	3.06822e-08
ENSG00000182752	PAPPA	1.29029	3.91349	48.6768	3.01817e-12	6.62441e-11		ENSG00000178573	MAF	2.10384	5.14334	184.752	4.44632e-42	1.53972e-39
ENSG00000182796	TMEM198B	1.33731	3.94374	61.0703	5.50737e-15	1.8378e-13		ENSG00000178607	ERN1	1.01895	3.93944	39.8646	2.72196e-10	3.38589e-09
ENSG00000182871	COL18A1	1.28311	7.65858	59.6777	1.11738e-14	3.60439e-13		ENSG00000178685	PARP10	1.35128	4.41215	59.5014	1.22206e-14	3.30449e-13
ENSG00000182901	RGS7	1.1081	2.76492	17.9886	2.22228e-05	0.000112434		ENSG00000178695	KCTD12	1.73842	5.2707	51.4463	7.35837e-13	1.43361e-11
ENSG00000182979	MTA1	1.03515	5.4796	26.4363	2.72374e-07	2.13036e-06		ENSG00000178719	GRINA	1.5235	7.19366	98.8291	2.75265e-23	2.36397e-21
ENSG00000183018	SPNS2	-1.16919	4.22977	53.7374	2.29161e-13	5.89231e-12		ENSG00000178773	CPNE7	1.6657	3.78728	88.906	4.14018e-21	2.64553e-19
ENSG00000183287	CCBE1	1.36256	5.61666	96.0098	1.14316e-22	9.58187e-21		ENSG00000178999	AURKB	-1.03914	6.54583	57.0755	4.194e-14	1.04948e-12
ENSG00000183386	FHL3	1.02487	4.83941	36.9563	1.20805e-09	1.55779e-08		ENSG00000179041	RRS1	-1.30964	4.94912	85.3361	2.51719e-20	1.46065e-18
ENSG00000183527	PSMG1	-1.06581	6.63593	65.8322	4.90985e-16	1.88005e-14		ENSG00000179085	DPM3	-1.04682	6.98075	41.7275	1.0492e-10	1.39569e-09
ENSG00000183558	HIST2H2AA3	-1.67844	7.77299	100.476	1.19837e-23	1.13898e-21		ENSG00000179431	FJX1	-1.23161	5.53708	82.9647	8.35309e-20	4.64614e-18
ENSG00000183578	TNFAIP8L3	2.4245	5.38028	165.419	7.40995e-38	2.07576e-35		ENSG00000179918	SEPHS2	-1.09863	5.38232	33.7058	6.41085e-09	6.08492e-08
ENSG00000183657	PP13439	1.13934	4.89857	38.8589	4.55582e-10	6.49978e-09		ENSG00000179958	DCTPP1	-1.35945	5.90803	45.7241	1.36135e-11	2.15866e-10
ENSG00000183828	NUDT14	1.37451	5.01358	75.2195	4.21186e-18	2.16025e-16		ENSG00000180035	ZNF48	1.24348	3.37811	44.2044	2.95813e-11	4.38008e-10
ENSG00000183856	IQGAP3	-1.10843	4.91277	45.8616	1.26911e-11	2.46078e-10		ENSG00000180257	ZNF816	1.02888	3.51036	33.2105	8.27037e-09	7.69345e-08
ENSG00000183963	SMTN	-1.30492	6.80478	82.5072	1.05286e-19	6.55419e-18		ENSG00000180357	ZNF609	1.041	4.2315	47.3498	5.93849e-12	1.00078e-10
ENSG00000184056	VPS33B	-1.01082	3.25641	21.5746	3.40335e-06	2.06667e-05		ENSG00000180573	HIST1H2AC	-1.12331	9.77576	56.679	5.13094e-14	1.26043e-12
ENSG00000184117	NIPSNAP1	1.05364	5.09426	44.6423	2.36532e-11	4.34117e-10		ENSG00000180992	MRPL14	-1.16418	7.03397	66.3372	3.80016e-16	1.2992e-14
ENSG00000184178	SCFD2	-1.09297	3.34271	31.5084	1.9858e-08	2.02092e-07		ENSG00000181019	NQO1	1.34404	8.78822	76.2403	2.51168e-18	1.15226e-16
ENSG00000184205	TSPYL2	1.0003	3.37288	27.6306	1.46838e-07	1.22788e-06		ENSG00000181045	SLC26A11	1.08133	3.73434	36.7923	1.31407e-09	1.42491e-08
ENSG00000184226	PCDH9	-1.11939	4.93837	53.7381	2.29073e-13	5.89231e-12		ENSG00000181218	HIST3H2A	-1.11165	5.97575	70.8316	3.89047e-17	1.5187e-15
ENSG00000184500	PROS1	1.93628	3.86141	88.0009	6.54241e-21	4.61218e-19		ENSG00000181381	DDX60L	1.28045	5.00075	84.4912	3.85928e-20	2.20369e-18
ENSG00000184557	SOCS3	-2.80486	4.23726	210.298	1.18247e-47	6.99301e-45		ENSG00000181467	RAP2B	-1.11633	4.94599	56.019	7.17749e-14	1.71987e-12
ENSG00000184825	HIST1H2AH	-1.0122	9.75887	41.8767	9.7216e-11	1.59563e-09		ENSG00000181513	ACBD4	1.08489	3.53379	36.9582	1.20689e-09	1.31935e-08
ENSG00000184886	PIGW	-1.09084	3.61296	32.9179	9.61334e-09	1.04743e-07		ENSG00000181722	ZBTB20	1.14157	4.13847	55.8486	7.82727e-14	1.8631e-12
ENSG00000184967	NOC4L	-1.00718	5.23044	50.5941	1.13585e-12	2.63423e-11		ENSG00000182165	TP53TG1	1.2136	5.27272	74.4546	6.20491e-18	2.65377e-16
ENSG00000185215	TNFAIP2	1.15033	5.57133	68.2953	1.40753e-16	5.94571e-15		ENSG00000182481	KPNA2	-1.10333	8.71112	53.8652	2.14724e-13	4.69463e-12
ENSG00000185246	PRPF39	1.02898	4.5346	40.4485	2.01869e-10	3.11433e-09		ENSG00000182572	HIST1H3I	-1.06084	9.53442	52.0156	5.50605e-13	1.1007e-11
ENSG00000185339	TCN2	2.6866	5.5845	306.914	1.02685e-68	2.73272e-65		ENSG00000182611	HIST1H2AJ	-1.11055	9.71412	55.1251	1.13099e-13	2.65092e-12
ENSG00000185432	METTL7A	1.43463	5.46541	83.3361	6.92248e-20	4.46605e-18		ENSG00000182628	SKA2	-1.01615	7.42613	54.4201	1.61895e-13	3.68209e-12
ENSG00000185658	BRWD1	1.06428	3.72569	28.0196	1.20094e-07	1.0318e-06		ENSG00000182752	PAPPA	1.22959	3.89806	47.5109	5.46992e-12	9.2764e-11
ENSG00000185721	DRG1	-1.0805	5.65462	61.944	3.5336e-15	1.20561e-13		ENSG00000182796	TMEM198B	1.19189	3.87097	46.542	8.9675e-12	1.46747e-10
ENSG00000185928	PAGR1	-1.03238	4.67438	44.1504	3.04084e-11	5.44945e-10		ENSG00000182901	RGS7	1.469	3.02875	29.2662	6.30851e-08	4.80297e-07
ENSG00000186106	ANKRD46	1.02813	3.16251	26.3372	2.8671e-07	2.23265e-06		ENSG00000183018	SPNS2	-1.20045	4.24616	51.7776	6.21585e-13	1.22886e-11
ENSG00000186184	POLR1D	1.0117	7.20802	14.623	0.000131303	0.00054684		ENSG00000183207	RUVBL2	-1.07039	7.13975	62.216	3.07773e-15	8.90552e-14
ENSG00000186448	ZNF197	1.396	3.58285	51.8763	5.91088e-13	1.43003e-11		ENSG00000183386	FHL3	1.29985	5.05324	23.2111	1.45154e-06	8.36858e-06
ENSG00000186522	SEPT10	1.15359	6.58397	53.42	2.69344e-13	6.87569e-12		ENSG00000183401	CCDC159	1.02303	3.15811	23.4603	1.27517e-06	7.41143e-06
ENSG00000186642	PDE2A	2.16465	5.60192	180.374	4.01556e-41	1.3358e-38		ENSG00000183527	PSMG1	-1.03483	6.67201	59.2145	1.41386e-14	3.79444e-13
ENSG00000187134	AKR1C1	2.85832	7.01733	244.816	3.50483e-55	2.86992e-52		ENSG00000183558	HIST2H2AA3	-1.92736	7.74451	154.272	2.01988e-35	4.71378e-33
ENSG00000187231	SESTD1	1.18327	4.53123	44.1112	3.10241e-11	5.54113e-10		ENSG00000183578	TNFAIP8L3	2.18393	5.211	178.931	8.29607e-41	2.78307e-38
ENSG00000187244	BCAM	1.13738	4.59945	59.2803	1.36737e-14	4.3323e-13		ENSG00000183615	FAM167B	1.34428	4.03973	64.0037	1.24187e-15	3.84193e-14
ENSG00000187498	COL4A1	-1.65595	8.05266	76.3751	2.34595e-18	1.23018e-16		ENSG00000183828	NUDT14	1.00257	4.7862	42.1271	8.55296e-11	1.15929e-09
ENSG00000187513	GJA4	-1.65526	5.32074	124.794	5.6473e-29	9.69604e-27		ENSG00000183856	IQGAP3	-1.02182	4.96526	37.1772	1.07867e-09	1.19623e-08
ENSG00000187720	THSD4	1.70492	5.05378	116.482	3.72667e-27	5.08595e-25		ENSG00000183878	UTY	1.01271	2.70877	16.7386	4.28999e-05	0.000178086
ENSG00000188153	COL4A5	1.46581	5.50312	44.4392	2.62379e-11	4.75004e-10		ENSG00000183941	HIST2H4A	-1.10554	4.8182	8.70237	0.00317797	0.00826642
ENSG00000188177	ZC3H6	1.37071	3.41579	43.886	3.48069e-11	6.16832e-10		ENSG00000183963	SMTN	-1.2058	6.85977	78.4366	8.26073e-19	4.06784e-17
ENSG00000188229	TUBB4B	-1.34078	9.23574	64.0149	1.23485e-15	4.44085e-14		ENSG00000184117	NIPSNAP1	1.00709	5.09373	20.613	5.62128e-06	2.86128e-05
ENSG00000188486	H2AFX	-1.13616	7.41317	45.1624	1.8135e-11	3.41073e-10		ENSG00000184205	TSPYL2	1.10907	3.47079	35.6255	2.39131e-09	2.47548e-08
ENSG00000188559	RALGAPA2	1.13082	3.62605	43.6442	3.9385e-11	6.94128e-10		ENSG00000184220	CMSS1	-1.65531	5.46592	131.902	1.57173e-30	2.59577e-28
ENSG00000188976	NOC2L	-1.08335	6.07846	69.1943	8.92257e-17	3.86101e-15		ENSG00000184226	PCDH9	-1.53262	4.85112	102.712	3.8765e-24	3.65037e-22
ENSG00000189060	H1F0	-1.24502	8.71669	66.2391	3.99412e-16	1.55741e-14		ENSG00000184348	HIST1H2AK	-1.32286	8.60106	80.7538	2.5567e-19	1.35203e-17
ENSG00000189221	MAOA	1.14235	3.05331	29.5325	5.49875e-08	5.10325e-07		ENSG00000184357	HIST1H1B	-1.15284	10.0661	60.1428	8.82181e-15	2.42826e-13
ENSG00000196139	AKR1C3	1.97153	7.22084	168.553	1.5319e-38	4.40731e-36		ENSG00000184384	MAML2	1.11331	4.4981	56.9761	4.41142e-14	1.10131e-12
ENSG00000196205	EEF1A1P5	1.49161	5.3641	20.9689	4.66804e-06	2.77295e-05		ENSG00000184500	PROS1	1.53416	3.58897	58.3118	2.23693e-14	5.82852e-13
ENSG00000196226	HIST1H2BB	-1.19801	8.54237	60.1882	8.62079e-15	2.81498e-13		ENSG00000184825	HIST1H2AH	-1.10258	9.75608	56.3107	6.18781e-14	1.50285e-12
ENSG00000196374	HIST1H2BM	-1.5451	9.35232	90.8487	1.55092e-21	1.17925e-19		ENSG00000184897	H1FX	-1.0766	7.53435	58.6237	1.90902e-14	5.03523e-13
ENSG00000196449	YRDC	-1.20144	4.50843	55.3701	9.98426e-14	2.76058e-12		ENSG00000184939	ZFP90	1.05625	3.96449	44.1888	2.98184e-11	4.40303e-10
ENSG00000196497	IPO4	-1.45337	4.73006	80.2075	3.37084e-19	1.9608e-17		ENSG00000185130	HIST1H2BL	-1.01698	9.13874	49.786	1.71466e-12	3.11982e-11
ENSG00000196498	NCOR2	1.00084	4.90136	47.0303	6.98975e-12	1.4254e-10		ENSG00000185215	TNFAIP2	1.40677	5.7785	104.3	1.73879e-24	1.6969e-22
ENSG00000196535	MYO18A	1.39075	4.40284	57.2493	3.83933e-14	1.14802e-12		ENSG00000185339	TCN2	2.61117	5.54677	303.641	5.30353e-68	1.89778e-64
ENSG00000196562	SULF2	1.3845	5.84299	111.306	5.07149e-26	5.99844e-24		ENSG00000185420	SMYD3	-1.09574	4.36028	40.8591	1.63606e-10	2.11603e-09
ENSG00000196611	MMP1	3.03116	4.42757	6.13275	0.01327	0.0306663		ENSG00000185432	METTL7A	1.10418	5.26114	51.3425	7.75782e-13	1.5087e-11
ENSG00000196715	VKORC1L1	-1.10328	4.39775	50.3103	1.31257e-12	3.01777e-11		ENSG00000185480	PARPBP	-1.24082	4.44027	69.0753	9.47745e-17	3.49623e-15
ENSG00000196747	HIST1H2AI	-1.0313	10.0586	41.7387	1.04324e-10	1.70588e-09		ENSG00000185504	C17orf70	1.10354	4.71909	50.4689	1.21067e-12	2.25243e-11
ENSG00000196754	S100A2	-1.14023	4.3993	54.55	1.51542e-13	4.04301e-12		ENSG00000185551	NR2F2	1.07043	7.56564	56.8581	4.68427e-14	1.16133e-12
ENSG00000196966	HIST1H3E	-1.97384	6.80558	48.3595	3.5482e-12	7.64587e-11		ENSG00000185567	AHNAK2	1.11343	5.54495	64.2238	1.11062e-15	3.45579e-14
ENSG00000197081	IGF2R	1.42511	5.3476	107.838	2.91622e-25	3.23366e-23		ENSG00000185627	PSMD13	-1.12108	7.47458	66.1849	4.10553e-16	1.38594e-14
ENSG00000197122	SRC	1.24832	3.9039	54.9863	1.21372e-13	3.30436e-12		ENSG00000185658	BRWD1	1.10898	3.78472	36.4945	1.53094e-09	1.64183e-08
ENSG00000197170	PSMD12	-1.36508	7.11832	73.9601	7.97116e-18	3.91028e-16		ENSG00000186106	ANKRD46	1.34211	3.39973	51.7368	6.34621e-13	1.24774e-11
ENSG00000197409	HIST1H3D	-1.10147	10.9761	45.6408	1.42051e-11	2.71934e-10		ENSG00000186193	SAPCD2	-1.22432	4.5045	67.1947	2.45972e-16	8.601e-15
ENSG00000197415	VEPH1	-1.0914	5.16919	43.0036	5.46404e-11	9.38141e-10		ENSG00000186448	ZNF197	1.29158	3.53743	44.5174	2.5211e-11	3.79855e-10
ENSG00000197442	MAP3K5	-1.02726	2.9139	23.0812	1.55302e-06	1.02747e-05		ENSG00000186522	SEPT10	1.01433	6.51716	50.5435	1.16554e-12	2.18361e-11
ENSG00000197461	PDGFA	1.10266	3.54235	38.7812	4.74079e-10	6.73774e-09		ENSG00000186642	PDE2A	2.08464	5.5652	225.405	5.98922e-51	4.01839e-48
ENSG00000197603	C5orf42	1.60365	3.42779	68.847	1.06407e-16	4.55373e-15		ENSG00000186994	KANK3	1.23939	4.46365	67.2221	2.42585e-16	8.51029e-15
ENSG00000197608	ZNF841	1.01753	3.41817	31.9375	1.59217e-08	1.65191e-07		ENSG00000187091	PLCD1	1.28844	3.23222	37.4468	9.39388e-10	1.05961e-08
ENSG00000197697	HIST1H2BE	-1.29239	7.77815	30.542	3.26709e-08	3.19359e-07		ENSG00000187134	AKR1C1	2.15541	6.4452	219.587	1.11316e-49	6.28937e-47
ENSG00000197746	PSAP	1.23045	9.4812	52.9911	3.35064e-13	8.39236e-12		ENSG00000187244	BCAM	1.25825	4.7095	76.8009	1.8909e-18	8.86413e-17
ENSG00000197756	RPL37A	1.14589	10.8361	36.034	1.93903e-09	2.38348e-08		ENSG00000187498	COL4A1	-1.74711	8.05776	140.595	1.97306e-32	3.92238e-30
ENSG00000197780	TAF13	-1.07579	6.88062	58.4324	2.10399e-14	6.51076e-13		ENSG00000187513	GJA4	-2.32379	5.21732	225.909	4.64996e-51	3.32782e-48
ENSG00000197846	HIST1H2BF	-1.34753	9.00952	72.9335	1.34094e-17	6.40101e-16		ENSG00000187990	HIST1H2BG	-1.0303	5.15175	54.4692	1.579e-13	3.59885e-12
ENSG00000197958	RPL12	1.90231	8.00605	11.0838	0.000870842	0.00287178		ENSG00000188177	ZC3H6	1.40395	3.46963	57.9684	2.6636e-14	6.89007e-13
ENSG00000197969	VPS13A	1.05581	2.86886	24.6397	6.91127e-07	4.96762e-06		ENSG00000188229	TUBB4B	-1.33811	9.26303	75.1413	4.38204e-18	1.95192e-16
ENSG00000198146	ZNF770	1.07617	4.63606	34.5979	4.0534e-09	4.72084e-08		ENSG00000188486	H2AFX	-1.2548	7.40391	77.6567	1.22601e-18	5.87555e-17
ENSG00000198417	MT1F	-1.49912	6.42931	116.848	3.0999e-27	4.3419e-25		ENSG00000188559	RALGAPA2	1.14457	3.66278	42.7333	6.27337e-11	8.71212e-10
ENSG00000198435	NRARP	-1.27621	5.41363	82.9138	8.57117e-20	5.43096e-18		ENSG00000188596	C12orf55	1.0762	3.36246	23.1323	1.51226e-06	8.69061e-06
ENSG00000198467	TPM2	-1.52882	4.88219	105.568	9.1707e-25	9.86082e-23		ENSG00000188987	HIST1H4D	-1.00819	10.4639	46.2194	1.05723e-11	1.717e-10
ENSG00000198646	NCOA6	1.18349	3.59024	43.739	3.75214e-11	6.6348e-10		ENSG00000189060	H1F0	-1.7338	8.61513	140.54	2.02778e-32	3.95786e-30
ENSG00000198795	ZNF521	1.12646	6.28182	74.4251	6.29834e-18	3.10397e-16		ENSG00000189221	MAOA	1.47071	3.31414	29.4652	5.69309e-08	4.38102e-07
ENSG00000198816	ZNF358	1.47277	5.53121	98.4957	3.25735e-23	2.97478e-21		ENSG00000196139	AKR1C3	1.47325	6.8658	97.7255	4.80597e-23	3.96862e-21
ENSG00000198841	KTI12	-1.1442	3.13005	25.7954	3.79586e-07	2.87389e-06		ENSG00000196176	HIST1H4A	-1.0404	6.39667	62.3983	2.80564e-15	8.18437e-14
ENSG00000200169	RNU5D-1	-1.09608	3.05149	27.3259	1.7189e-07	1.41513e-06		ENSG00000196205	EEF1A1P5	1.40432	5.3264	7.49059	0.00620221	0.0149251
ENSG00000203434	RP11-163F15.1	1.27252	3.37511	37.8421	7.67089e-10	1.03257e-08		ENSG00000196226	HIST1H2BB	-1.6203	8.45381	121.358	3.19009e-28	4.17629e-26
ENSG00000203760	CENPW	-1.48995	6.90911	114.577	9.74023e-27	1.23434e-24		ENSG00000196331	HIST1H2BO	-1.24577	9.69681	70.0322	5.83446e-17	2.24491e-15
ENSG00000203813	HIST1H3H	-1.60023	10.7701	97.7199	4.81958e-23	4.24003e-21		ENSG00000196374	HIST1H2BM	-1.564	9.37397	113.586	1.60597e-26	1.89451e-24
ENSG00000203814	HIST2H2BF	-1.70438	9.19673	119.009	1.04266e-27	1.56326e-25		ENSG00000196497	IPO4	-1.15755	4.83784	65.8726	4.81033e-16	1.59873e-14
ENSG00000204196	AC011737.2	1.47293	10.0244	6.25963	0.012352	0.0289492		ENSG00000196532	HIST1H3C	-1.02059	10.7294	42.7621	6.18187e-11	8.62969e-10
ENSG00000204219	TCEA3	1.21298	2.98945	28.2079	1.08962e-07	9.46081e-07		ENSG00000196535	MYO18A	1.04222	4.19129	43.6536	3.91946e-11	5.68586e-10
ENSG00000204262	COL5A2	1.05688	6.94257	56.8693	4.6576e-14	1.38106e-12		ENSG00000196562	SULF2	1.50676	5.95886	129.061	6.57655e-30	9.94356e-28
ENSG00000204264	PSMB8	1.29827	4.9985	83.1505	7.60378e-20	4.84684e-18		ENSG00000196611	MMP1	5.32524	6.60183	25.4656	4.50335e-07	2.89136e-06
ENSG00000204308	RNF5	-1.13362	5.71113	66.3441	3.78689e-16	1.49301e-14		ENSG00000196747	HIST1H2AI	-1.27115	10.0108	70.6227	4.32515e-17	1.68226e-15
ENSG00000204406	MBD5	1.04405	4.7668	43.2441	4.83199e-11	8.40466e-10		ENSG00000196754	S100A2	-1.24977	4.39383	46.0856	1.132e-11	1.82737e-10
ENSG00000204498	NFKBIL1	1.14325	3.82013	45.5773	1.46736e-11	2.79929e-10		ENSG00000196787	HIST1H2AG	-1.13459	10.7112	50.6538	1.1018e-12	2.07871e-11
ENSG00000204520	MICA	-1.09718	4.23043	40.6585	1.81294e-10	2.81968e-09		ENSG00000196839	ADA	1.03925	4.63932	53.6984	2.33753e-13	5.05915e-12
ENSG00000204634	TBC1D8	1.33108	4.49633	71.7005	2.50467e-17	1.15421e-15		ENSG00000196866	HIST1H2AD	-1.06451	9.78681	50.7176	1.0666e-12	2.01939e-11
ENSG00000205208	C4orf46	-1.04591	4.62428	48.582	3.1677e-12	6.89573e-11		ENSG00000196890	HIST3H2BB	-1.05949	6.98256	61.6122	4.18219e-15	1.19087e-13
ENSG00000205356	TECPR1	1.0329	5.20768	42.7525	6.21235e-11	1.0564e-09		ENSG00000196966	HIST1H3E	-2.24565	6.78097	197.394	7.738e-45	3.07657e-42
ENSG00000205426	KRT81	-1.15382	4.92612	48.026	4.2061e-12	8.97274e-11		ENSG00000197019	SERTAD1	-1.06032	3.62194	35.0973	3.13641e-09	3.14962e-08
ENSG00000205476	CCDC85C	-1.09941	3.98127	25.6574	4.07731e-07	3.07169e-06		ENSG00000197061	HIST1H4C	-1.10867	10.3616	53.626	2.42531e-13	5.20927e-12
ENSG00000206527	PTPLB	-1.27116	5.17151	77.4771	1.34273e-18	7.21885e-17		ENSG00000197081	IGF2R	1.34805	5.31933	95.6857	1.34649e-22	1.0399e-20
ENSG00000206754	SNORD101	1.5513	5.22287	7.80241	0.00521765	0.0137855		ENSG00000197122	SRC	1.33167	3.98915	69.6605	7.04422e-17	2.67207e-15
ENSG00000209042	SNORD12C	1.09548	7.98031	13.1969	0.00028041	0.00106873		ENSG00000197170	PSMD12	-1.45782	7.11935	87.8236	7.156e-21	4.41492e-19
ENSG00000209082	MT-TL1	2.00189	5.32614	149.26	2.51629e-34	6.15316e-32		ENSG00000197409	HIST1H3D	-1.2574	10.9548	69.9351	6.12882e-17	2.34975e-15
ENSG00000209482	SNORD83A	1.07268	5.14324	6.9644	0.00831473	0.0206078		ENSG00000197415	VEPH1	-1.1126	5.18922	66.8192	2.97588e-16	1.0272e-14
ENSG00000210082	MT-RNR2	1.14244	11.2107	45.4412	1.57291e-11	2.98993e-10		ENSG00000197461	PDGFA	1.38036	3.7595	63.0972	1.96758e-15	5.86723e-14
ENSG00000211584	SLC48A1	1.05752	4.75258	26.7222	2.3491e-07	1.86753e-06		ENSG00000197530	MIB2	1.11146	3.75974	42.9127	5.72377e-11	8.05304e-10
ENSG00000212195	U3	-1.4958	4.01882	52.8646	3.5735e-13	8.90865e-12		ENSG00000197548	ATG7	-1.02681	4.49932	43.7022	3.8235e-11	5.56169e-10
ENSG00000212544	RNVU1-19	-1.5503	3.93715	79.7826	4.17967e-19	2.36663e-17		ENSG00000197603	C5orf42	1.85748	3.6473	102.134	5.18896e-24	4.76098e-22
ENSG00000212694	AC084018.1	1.44706	3.59175	61.2903	4.92501e-15	1.65384e-13		ENSG00000197608	ZNF841	1.10029	3.4996	37.2894	1.01838e-09	1.13878e-08
ENSG00000212829	RPS26P3	-1.01646	3.62108	30.6274	3.12642e-08	3.07585e-07		ENSG00000197697	HIST1H2BE	-1.1924	7.83375	45.2044	1.77506e-11	2.75764e-10
ENSG00000213070	HMGB3P6	-1.11359	3.70317	38.3127	6.02696e-10	8.29974e-09		ENSG00000197746	PSAP	1.03954	9.37668	43.9725	3.33023e-11	4.89056e-10
ENSG00000213178	RP11-641D5.1	1.36105	4.29161	8.261	0.00405057	0.0110318		ENSG00000197780	TAF13	-1.10658	6.89748	61.8601	3.68749e-15	1.05561e-13
ENSG00000213190	MLLT11	-1.19291	5.16904	65.0612	7.26065e-16	2.70243e-14		ENSG00000197846	HIST1H2BF	-1.51255	8.99151	101.466	7.27112e-24	6.61487e-22
ENSG00000213244	HIST2H3DP1	-1.09207	7.70893	36.1521	1.82501e-09	2.26161e-08		ENSG00000197969	VPS13A	1.06605	2.90401	23.797	1.0705e-06	6.32464e-06
ENSG00000213443	RP11-75L1.2	-1.68067	4.9521	129.797	4.53797e-30	8.05112e-28		ENSG00000198225	FKBP1C	1.05349	5.3236	18.8473	1.41609e-05	6.54121e-05
ENSG00000213539	YBX1P6	-1.16007	8.21429	34.6179	4.01199e-09	4.68285e-08		ENSG00000198327	HIST1H4F	-1.16627	8.7117	64.4659	9.82174e-16	3.08294e-14
ENSG00000213551	DNAJC9	-1.06476	6.94613	55.8372	7.87277e-14	2.23482e-12		ENSG00000198339	HIST1H4I	-1.27451	8.54858	76.4836	2.22051e-18	1.02746e-16
ENSG00000213719	CLIC1	-1.00857	9.42945	40.3174	2.15878e-10	3.31127e-09		ENSG00000198366	HIST1H3A	-1.08799	9.1708	52.5774	4.13626e-13	8.60518e-12
ENSG00000214548	MEG3	1.77896	6.72228	142.566	7.31219e-33	1.65613e-30		ENSG00000198374	HIST1H2AL	-1.14482	10.1592	59.8634	1.01675e-14	2.76325e-13
ENSG00000215006	CHCHD2P2	-1.27077	5.88343	84.4713	3.8984e-20	2.57754e-18		ENSG00000198417	MT1F	-1.15726	6.55155	73.8916	8.25254e-18	3.48784e-16
ENSG00000215183	MSMP	-2.54726	4.43133	213.986	1.85499e-48	1.16155e-45		ENSG00000198467	TPM2	-1.08759	5.02946	60.6458	6.83267e-15	1.89043e-13
ENSG00000215252	GOLGA8B	1.1862	3.6912	47.2482	6.25446e-12	1.28779e-10		ENSG00000198518	HIST1H4E	-1.03024	11.254	40.0233	2.50955e-10	3.14353e-09
ENSG00000219200	RNASEK	1.07135	8.69169	37.4912	9.18257e-10	1.21729e-08		ENSG00000198558	HIST1H4L	-1.03953	10.5212	47.3224	6.02201e-12	1.01326e-10
ENSG00000221869	CEBPD	1.19237	5.95217	78.7502	7.04823e-19	3.90773e-17		ENSG00000198646	NCOA6	1.05939	3.5359	32.7795	1.0323e-08	9.40724e-08
ENSG00000221968	FADS3	1.03233	6.70228	56.3224	6.15106e-14	1.79392e-12		ENSG00000198668	CALM1	-1.04156	9.80488	47.564	5.32381e-12	9.05723e-11
ENSG00000222849	RNA5SP21	1.01221	4.43182	38.564	5.29876e-10	7.43679e-09		ENSG00000198753	PLXNB3	1.34572	3.30177	44.5072	2.53427e-11	3.81028e-10
ENSG00000223345	HIST2H2BA	-1.90571	6.20972	196.224	1.39306e-44	5.49228e-42		ENSG00000198816	ZNF358	1.45328	5.54414	118.25	1.52865e-27	1.95358e-25
ENSG00000223392	CLDN10-AS1	1.16308	4.63066	57.3566	3.63547e-14	1.09321e-12		ENSG00000198835	GJC2	1.01761	3.47399	29.3852	5.93286e-08	4.54923e-07
ENSG00000223953	C1QTNF5	1.83718	5.84254	187.364	1.19609e-42	4.39048e-40		ENSG00000198901	PRC1	-1.17805	6.95071	64.6038	9.15777e-16	2.90878e-14
ENSG00000225830	ERCC6	1.12781	5.44905	62.3782	2.83449e-15	9.79648e-14		ENSG00000200169	RNU5D-1	-1.1974	3.04883	30.3773	3.55668e-08	2.86214e-07
ENSG00000226197	RP11-536O18.1	-2.08778	5.45619	208.366	3.12153e-47	1.66143e-44		ENSG00000203667	COX20	-1.02383	7.45997	53.042	3.265e-13	6.88601e-12
ENSG00000226742	HSBP1L1	1.53546	4.24532	90.0362	2.33842e-21	1.74074e-19		ENSG00000203760	CENPW	-1.71586	6.88029	153.481	3.00707e-35	6.86828e-33
ENSG00000226972	AC013717.3	1.56538	4.82108	8.26466	0.00404242	0.0110196		ENSG00000203812	HIST2H2AA4	-1.11062	10.8698	54.2142	1.79786e-13	4.02924e-12
ENSG00000228232	GAPDHP1	1.93624	3.62012	7.72194	0.00545538	0.0143106		ENSG00000203813	HIST1H3H	-1.85611	10.7373	147.994	4.75738e-34	1.00138e-31
ENSG00000229512	AC068580.5	2.76248	6.33223	107.045	4.35142e-25	4.72661e-23		ENSG00000203814	HIST2H2BF	-1.89418	9.18095	161.485	5.36139e-37	1.40377e-34
ENSG00000229989	MIR181A1HG	1.11935	3.48204	35.0511	3.21167e-09	3.79026e-08		ENSG00000203852	HIST2H3A	-1.1534	10.4131	54.4988	1.55539e-13	3.55259e-12
ENSG00000230266	XXYLT1-AS2	1.45548	3.20502	55.4202	9.73295e-14	2.69811e-12		ENSG00000204196	AC011737.2	1.57865	10.1297	7.07866	0.00780073	0.0182721
ENSG00000230438	RP11-420G6.4	1.21109	2.77591	27.7805	1.35885e-07	1.14893e-06		ENSG00000204219	TCEA3	1.42257	3.16305	43.3387	4.60397e-11	6.60534e-10
ENSG00000230979	AC079250.1	-1.37781	5.71454	43.2544	4.80668e-11	8.38804e-10		ENSG00000204264	PSMB8	1.38502	5.08719	91.3052	1.23139e-21	8.15988e-20
ENSG00000232859	LYRM9	1.41379	3.38104	45.6503	1.41365e-11	2.7114e-10		ENSG00000204301	NOTCH4	1.66844	4.95193	136.736	1.37765e-31	2.42444e-29
ENSG00000234327	AC012146.7	-1.12486	3.70921	39.5331	3.22542e-10	4.71722e-09		ENSG00000204634	TBC1D8	1.32749	4.52078	81.1259	2.11784e-19	1.13675e-17
ENSG00000234745	HLA-B	1.69203	5.75994	121.348	3.20596e-28	5.01874e-26		ENSG00000204650	CRHR1-IT1	1.23875	3.18364	39.3948	3.46215e-10	4.21385e-09
ENSG00000234998	RP11-439A17.10	-1.90571	6.20972	196.224	1.39306e-44	5.49228e-42		ENSG00000204842	ATXN2	1.14981	4.19531	51.1243	8.66991e-13	1.67395e-11
ENSG00000236992	RPL12L3	1.6131	4.97633	11.9212	0.000554982	0.00194783		ENSG00000205362	MT1A	1.0508	3.18972	28.0713	1.16925e-07	8.46384e-07
ENSG00000237296	SMG1P1	1.08512	4.16096	41.8856	9.6775e-11	1.59563e-09		ENSG00000205476	CCDC85C	-1.05512	4.02042	19.5346	9.87955e-06	4.7474e-05
ENSG00000238923	RNU7-1	-1.05274	3.06783	24.5267	7.32864e-07	5.23229e-06		ENSG00000205485	AC004980.7	1.39234	3.41968	53.4235	2.68856e-13	5.74935e-12
ENSG00000239282	GATSL3	2.11856	3.76395	117.754	1.96237e-27	2.8229e-25		ENSG00000205978	NYNRIN	1.42428	4.71102	81.0588	2.19102e-19	1.17018e-17
ENSG00000239672	NME1	-1.41034	8.18953	92.4604	6.86859e-22	5.33694e-20		ENSG00000206149	HERC2P9	1.06808	4.04284	42.6517	6.54077e-11	9.06002e-10
ENSG00000240065	PSMB9	1.66562	4.68296	117.295	2.47437e-27	3.51195e-25		ENSG00000206527	PTPLB	-1.05389	5.26171	59.0768	1.51636e-14	4.04929e-13
ENSG00000240929	HIST2H2BB	-1.90571	6.20972	196.224	1.39306e-44	5.49228e-42		ENSG00000206624	RNU1-39P	1.21537	2.74552	11.8225	0.000585191	0.00184603
ENSG00000241360	PDXP	-1.07575	3.75736	39.8452	2.74906e-10	4.09284e-09		ENSG00000206754	SNORD101	1.02978	4.86872	35.609	2.41177e-09	2.49185e-08
ENSG00000241399	CD302	1.46141	4.65727	54.626	1.45796e-13	3.91918e-12		ENSG00000209042	SNORD12C	1.32759	8.16936	26.8009	2.25527e-07	1.52569e-06
ENSG00000241945	PWP2	-1.02304	3.73457	28.4584	9.57336e-08	8.41523e-07		ENSG00000209082	MT-TL1	2.30206	5.59665	223.433	1.61301e-50	1.01857e-47
ENSG00000242028	HYPK	-1.6239	7.78038	122.411	1.87635e-28	3.07288e-26		ENSG00000210082	MT-RNR2	1.64566	11.6015	104.307	1.73308e-24	1.6969e-22
ENSG00000242663	RP11-196G18.21	-1.70938	9.19285	119.737	7.22198e-28	1.11417e-25		ENSG00000210156	MT-TK	1.45027	4.20928	87.9545	6.69771e-21	4.15607e-19
ENSG00000242779	ZNF702P	1.05134	3.1571	29.0059	7.21567e-08	6.48192e-07		ENSG00000210195	MT-TT	1.29269	4.61719	63.4509	1.64411e-15	5.01406e-14
ENSG00000243137	PSG4	2.30577	4.56814	200.885	1.33908e-45	5.93936e-43		ENSG00000211459	MT-RNR1	1.35267	10.4005	18.3402	1.84768e-05	8.34447e-05
ENSG00000243251	PGBD3	1.12542	5.41916	61.8021	3.7976e-15	1.28743e-13		ENSG00000212195	U3	-1.74724	3.98657	79.6423	4.48706e-19	2.30472e-17
ENSG00000244242	IFITM10	1.43246	7.36983	86.1233	1.6906e-20	1.1686e-18		ENSG00000212544	RNVU1-19	-1.4201	3.99507	63.4195	1.67054e-15	5.0659e-14
ENSG00000244274	DBNDD2	1.00823	6.16951	49.5577	1.92622e-12	4.34421e-11		ENSG00000212694	AC084018.1	1.70565	3.80836	96.1604	1.05944e-22	8.42452e-21
ENSG00000244694	PTCHD4	1.26422	5.11361	82.8809	8.71478e-20	5.48928e-18		ENSG00000213070	HMGB3P6	-1.46024	3.63659	61.871	3.66708e-15	1.05493e-13
ENSG00000247092	SNHG10	-1.17749	3.53548	40.276	2.20496e-10	3.36272e-09		ENSG00000213190	MLLT11	-1.0501	5.23873	54.0883	1.91677e-13	4.26014e-12
ENSG00000248441	CTD-2536I1.1	1.25018	4.14835	55.677	8.54139e-14	2.39903e-12		ENSG00000213244	HIST2H3DP1	-1.34331	7.66027	86.1641	1.65609e-20	9.93189e-19
ENSG00000248596	RP11-844P9.2	-1.17948	3.27019	37.1896	1.07186e-09	1.39828e-08		ENSG00000213281	NRAS	-1.05587	6.57094	58.9547	1.61346e-14	4.29788e-13
ENSG00000250988	RP11-752G15.6	-1.28015	3.1223	39.6638	3.01661e-10	4.45997e-09		ENSG00000213443	RP11-75L1.2	-1.59197	4.99843	124.758	5.74895e-29	8.1204e-27
ENSG00000251562	MALAT1	1.63342	13.0242	53.5049	2.57943e-13	6.6005e-12		ENSG00000213462	ERV3-1	1.10336	3.75948	40.1368	2.36792e-10	2.97653e-09
ENSG00000255202	RP4-541C22.5	2.15657	4.08765	9.24902	0.00235621	0.00689821		ENSG00000213551	DNAJC9	-1.20467	6.92939	68.2646	1.42962e-16	5.16734e-15
ENSG00000257622	RP11-44N21.4	1.37975	5.01375	75.0891	4.49942e-18	2.26997e-16		ENSG00000213719	CLIC1	-1.1657	9.40574	57.7546	2.96947e-14	7.62614e-13
ENSG00000257921	RP11-571M6.15	1.02099	3.01755	26.0869	3.26392e-07	2.51589e-06		ENSG00000214176	PLEKHM1P	1.28057	3.81415	52.1999	5.01298e-13	1.01345e-11
ENSG00000258429	PDF	-1.18701	4.06447	47.1452	6.59188e-12	1.35464e-10		ENSG00000214331	RP11-252A24.2	1.16465	3.53991	37.4948	9.16547e-10	1.03898e-08
ENSG00000258568	RHOQP1	-1.2241	4.50244	59.2802	1.36745e-14	4.3323e-13		ENSG00000214548	MEG3	2.03121	6.94838	156.848	5.52402e-36	1.34773e-33
ENSG00000258947	TUBB3	-1.82025	6.36835	118.583	1.29222e-27	1.91051e-25		ENSG00000214944	ARHGEF28	1.1849	5.34703	72.2282	1.917e-17	7.915e-16
ENSG00000260025	RP11-490M8.1	1.7822	4.82423	31.526	1.96788e-08	2.0046e-07		ENSG00000215006	CHCHD2P2	-1.17462	5.93745	76.3471	2.37944e-18	1.09628e-16
ENSG00000260342	RP11-1035H13.3	-1.03844	8.9879	40.8566	1.63818e-10	2.57596e-09		ENSG00000215067	AC027763.2	1.00852	3.55536	32.2403	1.36234e-08	1.20965e-07
ENSG00000260549	MT1L	-1.9416	6.16649	191.632	1.39986e-43	5.32199e-41		ENSG00000215183	MSMP	-2.9341	4.41057	268.529	2.37401e-60	4.2475e-57
ENSG00000261373	VPS9D1-AS1	-1.07228	3.24542	26.7651	2.29755e-07	1.83614e-06		ENSG00000215252	GOLGA8B	1.16273	3.70289	42.7485	6.22483e-11	8.6559e-10
ENSG00000263155	MYZAP	1.29757	6.69803	42.085	8.73902e-11	1.44902e-09		ENSG00000215790	SLC35E2	1.02421	3.0376	25.2292	5.09052e-07	3.2412e-06
ENSG00000264175	MIR3189	1.28284	6.4532	98.3558	3.49578e-23	3.15361e-21		ENSG00000219545	RPA3-AS1	-1.0399	3.22971	24.4507	7.62365e-07	4.65794e-06
ENSG00000264395	MIR3193	1.9903	3.83364	15.7817	7.10849e-05	0.000316876		ENSG00000221160	MIR1281	1.03676	3.49747	30.8443	2.79584e-08	2.31228e-07
ENSG00000264908	AC000403.1	1.44743	4.86979	50.2188	1.37524e-12	3.14827e-11		ENSG00000221968	FADS3	1.09796	6.77312	61.3842	4.69555e-15	1.32999e-13
ENSG00000265072	MIR3652	-1.1669	9.8787	55.7367	8.2858e-14	2.33958e-12		ENSG00000222009	BTBD19	1.23076	3.3276	42.379	7.51919e-11	1.03618e-09
ENSG00000265565	MIR3143	-1.0122	9.75887	41.8767	9.7216e-11	1.59563e-09		ENSG00000223345	HIST2H2BA	-2.13235	6.19199	228.405	1.32775e-51	1.0181e-48
ENSG00000265590	AP000275.65	-1.30734	6.3294	95.3083	1.62925e-22	1.35495e-20		ENSG00000223496	EXOSC6	-1.14465	5.18202	69.3218	8.36387e-17	3.11758e-15
ENSG00000266077	AC139149.1	1.04865	4.4005	8.21202	0.00416137	0.0113034		ENSG00000223953	C1QTNF5	1.73815	5.79285	165.734	6.32235e-38	1.74027e-35
ENSG00000266202	RP1-66C13.4	1.4095	3.37788	44.9972	1.97314e-11	3.68177e-10		ENSG00000225830	ERCC6	1.13027	5.47762	61.6752	4.05053e-15	1.15645e-13
ENSG00000267100	ILF3-AS1	-1.22027	3.18891	35.3186	2.79953e-09	3.35975e-08		ENSG00000226197	RP11-536O18.1	-2.46238	5.42071	200.213	1.87635e-45	8.05704e-43
ENSG00000269028	MTRNR2L12	1.04429	6.82582	17.892	2.33806e-05	0.000117788		ENSG00000226742	HSBP1L1	1.56846	4.29698	94.9701	1.93282e-22	1.45096e-20
ENSG00000270095	RP11-214K3.18	1.50006	4.5517	94.463	2.49716e-22	2.01381e-20		ENSG00000226972	AC013717.3	1.65932	4.92083	8.7987	0.00301446	0.00789466
ENSG00000270136	MINOS1-NBL1	-1.15595	8.60724	53.9935	2.01153e-13	5.26111e-12		ENSG00000227558	PGM5P2	1.42457	4.01742	64.7363	8.56231e-16	2.75199e-14
ENSG00000270170	NCBP2-AS2	-1.09685	5.247	55.8993	7.62796e-14	2.18279e-12		ENSG00000227973	PIN4P1	-1.24173	5.13043	78.988	6.24898e-19	3.14943e-17
ENSG00000270757	HSPE1-MOB4	-1.91441	8.99103	147.755	5.36722e-34	1.26542e-31		ENSG00000229512	AC068580.5	2.19461	5.8781	71.8146	2.36391e-17	9.68477e-16
ENSG00000271880	RP11-96C23.5	1.5309	8.94498	97.4245	5.59484e-23	4.84203e-21		ENSG00000229989	MIR181A1HG	1.68885	3.91156	94.6421	2.2812e-22	1.68887e-20
ENSG00000272734	ADIRF-AS1	-1.00777	2.9779	21.073	4.42104e-06	2.64096e-05		ENSG00000230266	XXYLT1-AS2	1.44229	3.22381	54.8028	1.33251e-13	3.09621e-12
ENSG00000272801	RP1-170O19.23	1.19989	3.06532	29.6234	5.24668e-08	4.90351e-07		ENSG00000230438	RP11-420G6.4	1.66511	3.12354	56.4038	5.90152e-14	1.43984e-12
ENSG00000273149	RP11-290D2.6	2.53423	6.4858	313.181	4.42795e-70	1.57118e-66		ENSG00000230979	AC079250.1	-1.28537	5.76576	26.0942	3.25157e-07	2.15068e-06
ENSG00000273433	RP1-170O19.22	1.14003	3.34581	30.352	3.60344e-08	3.48398e-07		ENSG00000231721	MKLN1-AS1	1.37216	4.74538	70.8721	3.81153e-17	1.49331e-15
								ENSG00000233461	RP11-295G20.2	-1.24344	3.16459	36.348	1.65046e-09	1.7525e-08
								ENSG00000234327	AC012146.7	-1.12593	3.73548	35.2499	2.89999e-09	2.95365e-08
								ENSG00000234745	HLA-B	1.59336	5.71157	134.956	3.37569e-31	5.84484e-29
								ENSG00000234851	RP11-3P17.3	1.30545	2.8942	10.4743	0.00121046	0.00352472
								ENSG00000234912	LINC00338	1.19959	4.03445	57.3429	3.66086e-14	9.26872e-13
								ENSG00000234998	RP11-439A17.10	-2.13235	6.19199	228.405	1.32775e-51	1.0181e-48
								ENSG00000236992	RPL12L3	1.64717	5.03137	10.2499	0.00136689	0.00392866
								ENSG00000237296	SMG1P1	1.49985	4.47677	96.7484	7.87211e-23	6.35392e-21
								ENSG00000238741	SCARNA7	1.14432	3.09861	28.5448	9.15551e-08	6.7689e-07
								ENSG00000239282	GATSL3	2.14007	3.80956	125.424	4.11068e-29	5.96326e-27
								ENSG00000239672	NME1	-1.42934	8.21088	97.3717	5.74623e-23	4.67316e-21
								ENSG00000240065	PSMB9	1.48102	4.57382	97.8616	4.48666e-23	3.76283e-21
								ENSG00000240303	ACAD11	1.03357	4.05422	41.0105	1.51412e-10	1.96305e-09
								ENSG00000240929	HIST2H2BB	-2.13235	6.19199	228.405	1.32775e-51	1.0181e-48
								ENSG00000241360	PDXP	-1.20107	3.74682	48.1102	4.02924e-12	6.9877e-11
								ENSG00000241399	CD302	1.20364	4.50474	42.1431	8.48324e-11	1.15392e-09
								ENSG00000242028	HYPK	-1.59993	7.81274	127.491	1.45026e-29	2.1623e-27
								ENSG00000242498	C15orf38	1.20058	4.63194	68.9111	1.03004e-16	3.77389e-15
								ENSG00000242663	RP11-196G18.21	-1.90022	9.17696	162.59	3.07506e-37	8.25269e-35
								ENSG00000242779	ZNF702P	1.42193	3.43556	57.5897	3.22908e-14	8.25338e-13
								ENSG00000243137	PSG4	1.81879	4.2059	108.351	2.25185e-25	2.44178e-23
								ENSG00000243251	PGBD3	1.12486	5.44574	60.0907	9.0585e-15	2.48703e-13
								ENSG00000243667	WDR92	-1.00965	3.91833	38.1227	6.64311e-10	7.70127e-09
								ENSG00000243716	NPIPB5	1.11247	3.22358	24.797	6.3696e-07	3.96622e-06
								ENSG00000244242	IFITM10	1.28477	7.29039	79.7277	4.29729e-19	2.21786e-17
								ENSG00000244627	RP3-449O17.1	1.14372	4.48508	61.8934	3.62568e-15	1.04628e-13
								ENSG00000244694	PTCHD4	1.31924	5.17924	93.97	3.2034e-22	2.27738e-20
								ENSG00000245532	NEAT1	1.01709	9.99969	35.4956	2.55627e-09	2.62851e-08
								ENSG00000249014	HMGN2P4	-1.19577	8.43699	48.5147	3.27827e-12	5.75978e-11
								ENSG00000249859	PVT1	1.02163	5.1688	54.67	1.42563e-13	3.28414e-12
								ENSG00000249992	TMEM158	-1.32258	2.94101	35.1629	3.03249e-09	3.06822e-08
								ENSG00000250021	C15orf38-AP3S2	1.21347	4.51315	69.3239	8.35517e-17	3.11758e-15
								ENSG00000251322	SHANK3	1.22275	5.4364	70.9319	3.69768e-17	1.45401e-15
								ENSG00000251537	RP11-385D13.1	-1.11785	4.88036	63.3516	1.72916e-15	5.21421e-14
								ENSG00000251562	MALAT1	1.79688	13.1759	80.3439	3.14605e-19	1.65553e-17
								ENSG00000256316	HIST1H3F	-1.04762	10.142	50.5969	1.13426e-12	2.13244e-11
								ENSG00000256966	RP11-613M10.8	-1.20546	7.80036	57.4657	3.43926e-14	8.74446e-13
								ENSG00000257093	KIAA1147	1.1049	4.19698	36.0503	1.92293e-09	2.01195e-08
								ENSG00000257622	RP11-44N21.4	1.008	4.78622	42.204	8.2233e-11	1.12169e-09
								ENSG00000257921	RP11-571M6.15	1.24325	3.19265	35.1993	2.9763e-09	3.0199e-08
								ENSG00000258427	RBM8B	-1.01804	7.1886	55.9367	7.48418e-14	1.78937e-12
								ENSG00000258568	RHOQP1	-1.54592	4.44347	98.1173	3.9431e-23	3.33301e-21
								ENSG00000258667	HIF1A-AS2	1.00598	3.88589	33.1757	8.41948e-09	7.82538e-08
								ENSG00000258838	ERCC6-PGBD3	1.10718	4.87494	53.7547	2.2715e-13	4.93615e-12
								ENSG00000258890	CEP95	1.09181	3.96593	47.0272	7.00066e-12	1.15441e-10
								ENSG00000258947	TUBB3	-1.17247	6.56093	61.1351	5.32904e-15	1.5015e-13
								ENSG00000259020	RP11-529H20.3	-1.08814	4.92778	14.7019	0.000125918	0.000467403
								ENSG00000259053	RP11-33N16.3	-1.13183	4.02801	45.3032	1.68771e-11	2.63336e-10
								ENSG00000260025	RP11-490M8.1	1.83445	4.90486	117.268	2.50845e-27	3.13118e-25
								ENSG00000260342	RP11-1035H13.3	-1.2291	8.95487	72.4051	1.7526e-17	7.26417e-16
								ENSG00000260549	MT1L	-1.70144	6.24472	147.725	5.44803e-34	1.1247e-31
								ENSG00000264175	MIR3189	1.92828	6.96483	77.4175	1.3838e-18	6.57306e-17
								ENSG00000264311	CCDC58P1	-1.06609	3.9224	42.3537	7.61703e-11	1.04832e-09
								ENSG00000264395	MIR3193	1.38792	3.39978	7.73863	0.00540518	0.0132446
								ENSG00000264908	AC000403.1	1.74765	5.12645	54.6726	1.4238e-13	3.28414e-12
								ENSG00000265072	MIR3652	-1.4117	9.83423	91.4869	1.12333e-21	7.58425e-20
								ENSG00000265565	MIR3143	-1.10258	9.75608	56.3107	6.18781e-14	1.50285e-12
								ENSG00000265590	AP000275.65	-1.39575	6.33093	111.215	5.30825e-26	5.99832e-24
								ENSG00000267047	RP11-589P10.7	1.00141	3.55805	32.0246	1.5223e-08	1.3417e-07
								ENSG00000267175	RP11-879F14.1	-2.01404	3.56546	96.0345	1.12899e-22	8.91158e-21
								ENSG00000269028	MTRNR2L12	1.63045	7.27122	30.5123	3.31749e-08	2.69186e-07
								ENSG00000270095	RP11-214K3.18	1.10441	4.30267	53.846	2.16835e-13	4.73114e-12
								ENSG00000270136	MINOS1-NBL1	-1.31615	8.58613	76.7413	1.94883e-18	9.09596e-17
								ENSG00000270170	NCBP2-AS2	-1.15677	5.25452	66.5365	3.43473e-16	1.17801e-14
								ENSG00000270757	HSPE1-MOB4	-1.94536	9.01103	172.816	1.79562e-39	5.35444e-37
								ENSG00000271880	RP11-96C23.5	1.20654	8.73793	69.3332	8.31583e-17	3.11758e-15
								ENSG00000272801	RP1-170O19.23	1.40268	3.23113	43.859	3.52901e-11	5.1613e-10
								ENSG00000273149	RP11-290D2.6	1.82258	5.92998	149.544	2.18041e-34	4.68135e-32
								ENSG00000273433	RP1-170O19.22	1.35303	3.51735	47.4689	5.58837e-12	9.46232e-11

## Sheet: Additional file 3  BEC_DE
The choice of negative control antisense oligonucleotides dramatically impacts downstream analysis depending on the cellular background
Luca Ducoli, Saumya Agrawal, Chung-Chau Hon, Jordan A. Ramilowski, Eliane Sibler, Michihira Tagami, Masayoshi Itoh, Naoto Kondo, Imad Abugessaisa, Akira Hasegawa, Takeya Kasukawa, Harukazu Suzuki, Piero Carninci, Jay W. Shin, Michiel J. L. de Hoon, Michael Detmar
Additional file 3
Differential expressed genes of negative control ASOs (A and B) against untransfected reference control in BECs
FDR < 0.05 & |log2FC > 1|
Negative control A (2847 genes)								Negative control B (2847 genes)
Gene ID	Gene Name	log2FC	logCPM	LR	Pvalue	FDR		Gene ID	Gene Name	log2FC	logCPM	LR	Pvalue	FDR
ENSG00000165949	IFI27	7.23958	9.4221	1259.78	6.22689e-276	1.27377e-272		ENSG00000165949	IFI27	7.18756	9.36444	1590.64	0	0
ENSG00000126709	IFI6	6.7547	10.0492	1334.52	3.56387e-292	1.21504e-288		ENSG00000090339	ICAM1	6.65711	9.29142	1691.16	0	0
ENSG00000090339	ICAM1	6.59944	9.24084	1229.84	1.9947e-269	3.40031e-266		ENSG00000169429	IL8	6.60347	10.1108	1249.92	8.63624e-274	4.59721e-271
ENSG00000113504	SLC12A7	6.53217	8.32718	1176.21	9.0204e-258	1.15326e-254		ENSG00000126709	IFI6	6.48439	9.77284	705.023	2.41815e-155	3.05715e-153
ENSG00000162772	ATF3	6.3303	8.16141	1176.52	7.7364e-258	1.1304e-254		ENSG00000162772	ATF3	6.47103	8.29877	1597.98	0	0
ENSG00000169429	IL8	6.00193	9.52485	1049.59	2.98796e-230	2.35084e-227		ENSG00000113504	SLC12A7	6.3625	8.15939	1649.41	0	0
ENSG00000108691	CCL2	5.8208	10.0143	1111.63	9.81485e-244	1.1154e-240		ENSG00000108691	CCL2	6.16672	10.3459	1510.47	0	0
ENSG00000173193	PARP14	5.64249	8.26236	1054.66	2.36595e-231	2.01658e-228		ENSG00000173193	PARP14	5.73532	8.35043	1512.99	0	0
ENSG00000172183	ISG20	5.44292	8.38137	948.011	3.59055e-208	2.16024e-205		ENSG00000171388	APLN	5.50237	7.08629	1116.75	7.55687e-245	3.05721e-242
ENSG00000181381	DDX60L	5.27212	7.46868	945.677	1.15441e-207	6.55964e-205		ENSG00000058085	LAMC2	5.23351	6.94674	1231.44	8.9838e-270	4.54311e-267
ENSG00000171388	APLN	5.09598	6.68452	962.394	2.68344e-211	1.71539e-208		ENSG00000172183	ISG20	5.16703	8.1121	1291.58	7.63885e-283	4.82871e-280
ENSG00000156587	UBE2L6	5.05156	7.15058	897.817	2.92646e-197	1.49659e-194		ENSG00000181381	DDX60L	5.05098	7.26066	1161.45	1.4582e-254	6.70376e-252
ENSG00000107201	DDX58	5.04711	8.13712	719.16	2.0384e-158	4.84856e-156		ENSG00000125347	IRF1	4.9371	7.67031	1284.94	2.11384e-281	1.25761e-278
ENSG00000125347	IRF1	4.944	7.67502	911.462	3.16346e-200	1.70294e-197		ENSG00000185507	IRF7	4.90438	6.69268	884.082	2.83242e-194	6.9871e-192
ENSG00000185507	IRF7	4.92451	6.70182	893.966	2.0113e-196	9.79598e-194		ENSG00000130513	GDF15	4.71421	9.912	1101.86	1.30343e-241	4.88255e-239
ENSG00000058085	LAMC2	4.87466	6.58935	885.311	1.53134e-194	7.11934e-192		ENSG00000163840	DTX3L	4.71272	6.66582	933.729	4.56704e-205	1.18439e-202
ENSG00000187608	ISG15	4.687	10.7684	801.851	2.1366e-176	6.82912e-174		ENSG00000264175	MIR3189	4.71147	9.90473	1100.2	2.99262e-241	1.08098e-238
ENSG00000163840	DTX3L	4.62301	6.56909	855.174	5.45489e-188	2.23171e-185		ENSG00000163661	PTX3	4.61445	9.76445	86.0038	1.79592e-20	1.05604e-19
ENSG00000173821	RNF213	4.47477	8.39082	638.096	8.67185e-141	1.50332e-138		ENSG00000187608	ISG15	4.6075	10.6824	735.188	6.67044e-162	9.50209e-160
ENSG00000130589	HELZ2	4.46825	6.61665	821.113	1.38593e-180	5.0626e-178		ENSG00000081041	CXCL2	4.5092	6.06423	178.72	9.22169e-41	1.23371e-39
ENSG00000178607	ERN1	4.45026	6.03883	834.91	1.38759e-183	5.2564e-181		ENSG00000137752	CASP1	4.46166	7.17283	1119.2	2.22267e-245	9.3667e-243
ENSG00000138772	ANXA3	4.41539	6.37174	817.596	8.0615e-180	2.84321e-177		ENSG00000138772	ANXA3	4.43872	6.4076	940.051	1.92985e-206	5.13645e-204
ENSG00000188313	PLSCR1	4.40383	7.94851	750.907	2.54739e-165	7.04182e-163		ENSG00000156587	UBE2L6	4.42469	6.56105	829.832	1.76287e-182	3.63871e-180
ENSG00000025708	TYMP	4.36233	7.07863	759.406	3.61531e-167	1.0565e-164		ENSG00000178607	ERN1	4.39005	6.00234	776.336	7.53505e-171	1.24934e-168
ENSG00000178685	PARP10	4.35899	5.94998	810.908	2.29286e-178	7.81713e-176		ENSG00000188313	PLSCR1	4.35644	7.90172	1103.93	4.61944e-242	1.79696e-239
ENSG00000137965	IFI44	4.32361	6.09371	804.071	7.02857e-177	2.31897e-174		ENSG00000178685	PARP10	4.33533	5.94858	840.496	8.46762e-185	1.7842e-182
ENSG00000163661	PTX3	4.28232	9.4539	91.6191	1.05072e-21	9.16957e-21		ENSG00000008517	IL32	4.3143	9.623	870.487	2.55711e-191	6.01457e-189
ENSG00000121858	TNFSF10	4.27619	6.21676	519.414	5.67658e-115	7.54027e-113		ENSG00000130589	HELZ2	4.3065	6.47576	842.614	2.93315e-185	6.31188e-183
ENSG00000130513	GDF15	4.25585	9.48142	679.914	6.97701e-150	1.37232e-147		ENSG00000204397	CARD16	4.30561	6.81891	976.182	2.70062e-214	7.58725e-212
ENSG00000264175	MIR3189	4.25418	9.47516	678.639	1.32099e-149	2.54927e-147		ENSG00000101255	TRIB3	4.27455	9.09074	1006.52	6.88619e-221	2.11051e-218
ENSG00000196116	TDRD7	4.24271	5.89576	717.002	6.00662e-158	1.39627e-155		ENSG00000107201	DDX58	4.23257	7.36246	997.864	5.23176e-219	1.55629e-216
ENSG00000177409	SAMD9L	4.24216	5.98529	747.196	1.63345e-164	4.28384e-162		ENSG00000110660	SLC35F2	4.21972	6.46383	790.539	6.15263e-174	1.09171e-171
ENSG00000137752	CASP1	4.19584	6.91468	765.393	1.80511e-168	5.43021e-166		ENSG00000101347	SAMHD1	4.21792	6.35515	493.411	2.58065e-109	1.59151e-107
ENSG00000120217	CD274	4.18982	5.97413	685.366	4.55024e-151	9.12547e-149		ENSG00000145365	TIFA	4.16378	6.00041	606.708	5.81733e-134	5.65736e-132
ENSG00000106785	TRIM14	4.12961	6.41288	712.366	6.12033e-157	1.33189e-154		ENSG00000120217	CD274	4.14978	5.95818	814.69	3.45358e-179	6.46843e-177
ENSG00000101347	SAMHD1	4.05472	6.18896	748.982	6.6795e-165	1.79784e-162		ENSG00000177409	SAMD9L	4.1261	5.89669	815.238	2.62505e-179	5.00938e-177
ENSG00000008517	IL32	3.99834	9.33014	531.302	1.47139e-117	2.09019e-115		ENSG00000161011	SQSTM1	4.05624	11.264	749.549	5.02848e-165	7.82431e-163
ENSG00000101255	TRIB3	3.97985	8.81799	649.191	3.34967e-143	6.11793e-141		ENSG00000137965	IFI44	3.99769	5.80865	746.843	1.94956e-164	2.89969e-162
ENSG00000168394	TAP1	3.96797	6.46419	714.491	2.11178e-157	4.79985e-155		ENSG00000168394	TAP1	3.92538	6.43617	347.01	1.89819e-77	6.31524e-76
ENSG00000204397	CARD16	3.91207	6.43874	713.72	3.10624e-157	6.90665e-155		ENSG00000130813	C19orf66	3.9236	7.27055	780.684	8.54469e-172	1.46476e-169
ENSG00000145365	TIFA	3.88748	5.7195	699.143	4.59267e-154	9.58649e-152		ENSG00000106785	TRIM14	3.89331	6.20767	731.194	4.92648e-161	6.82554e-159
ENSG00000110660	SLC35F2	3.85042	6.1031	699.375	4.08807e-154	8.711e-152		ENSG00000025708	TYMP	3.87841	6.63127	644.048	4.4003e-142	4.83746e-140
ENSG00000161011	SQSTM1	3.80501	11.0379	534.627	2.7817e-118	4.06446e-116		ENSG00000196116	TDRD7	3.87387	5.57344	527.014	1.26034e-116	8.85214e-115
ENSG00000081041	CXCL2	3.7877	5.38655	501.965	3.55146e-111	4.32433e-109		ENSG00000132481	TRIM47	3.69509	6.05339	714.238	2.39617e-157	3.10704e-155
ENSG00000130813	C19orf66	3.78232	7.13602	645.791	1.83897e-142	3.24293e-140		ENSG00000157873	TNFRSF14	3.68245	5.36837	606.487	6.49875e-134	6.2573e-132
ENSG00000137198	GMPR	3.77146	5.27697	566.871	2.69129e-125	4.23485e-123		ENSG00000167680	SEMA6B	3.66281	5.43316	595.935	1.28223e-131	1.16833e-129
ENSG00000136244	IL6	3.73823	6.79538	446.666	3.83385e-99	3.53267e-97		ENSG00000149564	ESAM	3.66068	6.92716	777.208	4.86915e-171	8.20777e-169
ENSG00000239713	APOBEC3G	3.67678	5.14932	522.595	1.15359e-115	1.59445e-113		ENSG00000146232	NFKBIE	3.66004	6.22837	721.015	8.05203e-159	1.07156e-156
ENSG00000166750	SLFN5	3.56807	7.93372	394.804	7.44983e-88	5.56182e-86		ENSG00000121858	TNFSF10	3.65038	5.65101	366.754	9.52777e-82	3.51693e-80
ENSG00000163347	CLDN1	3.55492	6.19753	626.805	2.4752e-138	4.21939e-136		ENSG00000163739	CXCL1	3.65025	7.4796	62.5388	2.61253e-15	1.16402e-14
ENSG00000234883	MIR155HG	3.52565	5.04482	461.269	2.54533e-102	2.55232e-100		ENSG00000163347	CLDN1	3.63866	6.2893	721.115	7.66146e-159	1.03317e-156
ENSG00000157873	TNFRSF14	3.52324	5.19401	479.414	2.86612e-106	3.11858e-104		ENSG00000242550	SERPINB10	3.61583	5.49378	612.178	3.75834e-135	3.72665e-133
ENSG00000167680	SEMA6B	3.49988	5.25416	433.69	2.55753e-96	2.27465e-94		ENSG00000170891	CYTL1	3.60822	6.56201	647.973	6.16633e-143	6.92958e-141
ENSG00000135899	SP110	3.3914	6.27112	580.475	2.95609e-128	4.79919e-126		ENSG00000196562	SULF2	3.59376	6.48992	619.431	9.94179e-137	1.01567e-134
ENSG00000149289	ZC3H12C	3.38726	4.99215	444.252	1.28532e-98	1.17377e-96		ENSG00000165891	E2F7	3.59356	7.66306	860.049	4.75325e-189	1.04509e-186
ENSG00000152439	ZNF773	3.36705	4.77671	251.966	9.67949e-57	3.4616e-55		ENSG00000136244	IL6	3.58664	6.6709	651.176	1.23991e-143	1.40904e-141
ENSG00000146232	NFKBIE	3.3638	5.94218	338.761	1.18759e-75	6.86255e-74		ENSG00000171056	SOX7	3.56554	7.12691	745.381	4.05207e-164	5.93952e-162
ENSG00000143067	ZNF697	3.35994	6.14591	522.29	1.34395e-115	1.83279e-113		ENSG00000205336	GPR56	3.54433	6.31603	654.604	2.22719e-144	2.55975e-142
ENSG00000074660	SCARF1	3.35703	5.47532	484.16	2.65774e-107	2.98599e-105		ENSG00000197632	SERPINB2	3.54378	5.49262	594.341	2.84841e-131	2.57221e-129
ENSG00000132481	TRIM47	3.35646	5.72522	593.263	4.88848e-131	8.06441e-129		ENSG00000074660	SCARF1	3.53799	5.66458	546.488	7.31152e-121	5.77724e-119
ENSG00000171246	NPTX1	3.33084	4.8836	408.8	6.69028e-91	5.22352e-89		ENSG00000137198	GMPR	3.50467	5.06325	404.869	4.79795e-90	2.09166e-88
ENSG00000185022	MAFF	3.31789	7.89944	421.554	1.12013e-93	9.31435e-92		ENSG00000166750	SLFN5	3.49725	7.86616	802.363	1.65308e-176	3.03986e-174
ENSG00000123609	NMI	3.31632	6.43436	567.013	2.50593e-125	4.00479e-123		ENSG00000239713	APOBEC3G	3.48214	5.00506	469.122	4.97526e-104	2.76482e-102
ENSG00000116514	RNF19B	3.28488	5.82798	552.001	4.62163e-122	6.95148e-120		ENSG00000146072	TNFRSF21	3.41796	5.40854	486.322	8.9955e-108	5.4155e-106
ENSG00000185215	TNFAIP2	3.27113	6.08825	506.314	4.01918e-112	4.95279e-110		ENSG00000135899	SP110	3.40177	6.29223	468.761	5.96289e-104	3.27764e-102
ENSG00000162367	TAL1	3.2687	5.47869	516.03	3.09214e-114	3.9533e-112		ENSG00000076706	MCAM	3.39447	7.97295	717.178	5.4984e-158	7.22218e-156
ENSG00000204264	PSMB8	3.26414	5.62709	540.325	1.60239e-119	2.37526e-117		ENSG00000143067	ZNF697	3.34985	6.15126	623.55	1.26364e-137	1.3313e-135
ENSG00000164308	ERAP2	3.24671	5.48419	515.133	4.84679e-114	6.12012e-112		ENSG00000105538	RASIP1	3.34326	5.64847	558.581	1.71077e-123	1.38422e-121
ENSG00000205413	SAMD9	3.24516	5.29247	475.874	1.68911e-105	1.7996e-103		ENSG00000185215	TNFAIP2	3.32937	6.15683	583.541	6.36419e-129	5.45486e-127
ENSG00000078018	MAP2	3.24323	5.81631	520.034	4.16141e-115	5.60038e-113		ENSG00000164308	ERAP2	3.32014	5.57381	508.07	1.66798e-112	1.09545e-110
ENSG00000205336	GPR56	3.23695	6.02298	455.205	5.31406e-101	5.1764e-99		ENSG00000164171	ITGA2	3.31246	5.86016	618.589	1.51591e-136	1.5332e-134
ENSG00000250264	TAP2	3.21324	5.91541	531.648	1.23687e-117	1.78179e-115		ENSG00000126368	NR1D1	3.29777	5.10684	396.664	2.93141e-88	1.23022e-86
ENSG00000101210	EEF1A2	3.2122	4.44201	58.0132	2.60363e-14	1.37409e-13		ENSG00000185022	MAFF	3.279	7.86045	655.011	1.8171e-144	2.11244e-142
ENSG00000121060	TRIM25	3.19539	6.66186	490.613	1.04842e-108	1.21855e-106		ENSG00000204264	PSMB8	3.24527	5.63237	527.742	8.75476e-117	6.23561e-115
ENSG00000140853	NLRC5	3.18605	5.11859	376.73	6.41128e-84	4.46086e-82		ENSG00000170542	SERPINB9	3.24472	7.02362	663.546	2.53042e-146	2.97589e-144
ENSG00000175197	DDIT3	3.1757	6.97617	322.394	4.35857e-72	2.27446e-70		ENSG00000205413	SAMD9	3.23663	5.31219	486.343	8.9033e-108	5.39209e-106
ENSG00000105538	RASIP1	3.15867	5.45858	468.383	7.20375e-104	7.51836e-102		ENSG00000149289	ZC3H12C	3.22917	4.88353	371.987	6.91299e-83	2.58e-81
ENSG00000242550	SERPINB10	3.157	5.05007	372.374	5.69365e-83	3.90837e-81		ENSG00000152439	ZNF773	3.21506	4.68167	354.258	5.01042e-79	1.72953e-77
ENSG00000149564	ESAM	3.13144	6.43863	516.216	2.81665e-114	3.64667e-112		ENSG00000101210	EEF1A2	3.20538	4.52581	335.502	6.08837e-75	1.91235e-73
ENSG00000170891	CYTL1	3.12872	6.11623	427.708	5.1249e-95	4.44216e-93		ENSG00000196611	MMP1	3.20388	12.9947	503.458	1.68115e-111	1.07615e-109
ENSG00000135842	FAM129A	3.11308	6.66816	499.488	1.22833e-110	1.46086e-108		ENSG00000095370	SH2D3C	3.18378	5.1824	468.93	5.47765e-104	3.02738e-102
ENSG00000184371	CSF1	3.1115	5.66649	379.28	1.78537e-84	1.26811e-82		ENSG00000105327	BBC3	3.18376	6.40881	619.7	8.69106e-137	8.96953e-135
ENSG00000076706	MCAM	3.1075	7.71388	426.285	1.04568e-94	8.83904e-93		ENSG00000152804	HHEX	3.17215	6.09828	579.804	4.13744e-128	3.51647e-126
ENSG00000197632	SERPINB2	3.08597	5.05165	363.864	4.05759e-81	2.67748e-79		ENSG00000010438	PRSS3	3.16738	5.48239	496.05	6.8787e-110	4.26817e-108
ENSG00000164171	ITGA2	3.08361	5.63479	491.668	6.17986e-109	7.26525e-107		ENSG00000162367	TAL1	3.15305	5.40121	499.209	1.4125e-110	8.98489e-109
ENSG00000204267	TAP2	3.08098	6.35239	486.259	9.28424e-108	1.0551e-105		ENSG00000158079	PTPDC1	3.14232	5.28486	454.224	8.68654e-101	4.57581e-99
ENSG00000183621	ZNF438	3.06984	4.85309	329.757	1.08562e-73	6.03464e-72		ENSG00000197951	ZNF71	3.13512	5.10485	434.971	1.34601e-96	6.45192e-95
ENSG00000152778	IFIT5	3.06586	6.67315	500.021	9.40699e-111	1.13194e-108		ENSG00000123609	NMI	3.1336	6.28133	477.597	7.1221e-106	4.06965e-104
ENSG00000196562	SULF2	3.05815	5.99457	416.634	1.31889e-92	1.06217e-90		ENSG00000166289	PLEKHF1	3.11548	4.95383	413.895	5.20416e-92	2.33933e-90
ENSG00000100060	MFNG	3.04512	4.81554	357.968	7.799e-80	5.01686e-78		ENSG00000154133	ROBO4	3.10588	8.18461	618.157	1.88157e-136	1.88418e-134
ENSG00000185880	TRIM69	3.04103	5.23642	382.648	3.30001e-85	2.37694e-83		ENSG00000183578	TNFAIP8L3	3.10381	4.89298	427.679	5.19969e-95	2.44603e-93
ENSG00000105327	BBC3	3.03734	6.26673	477.304	8.24977e-106	8.88197e-104		ENSG00000234883	MIR155HG	3.08327	4.68292	399.359	7.59573e-89	3.25522e-87
ENSG00000170542	SERPINB9	3.03098	6.82904	460.102	4.56808e-102	4.53615e-100		ENSG00000184371	CSF1	3.07226	5.65241	519.773	4.7412e-115	3.24003e-113
ENSG00000135636	DYSF	3.02774	5.41771	452.146	2.46032e-100	2.35179e-98		ENSG00000175197	DDIT3	3.05523	6.87964	568.209	1.3767e-125	1.14131e-123
ENSG00000003147	ICA1	3.02386	4.73842	360.526	2.16283e-80	1.40009e-78		ENSG00000250264	TAP2	3.04438	5.78333	448.242	1.74076e-99	8.93707e-98
ENSG00000115109	EPB41L5	3.00674	4.57287	99.2899	2.18113e-23	2.07522e-22		ENSG00000121060	TRIM25	3.03219	6.52572	538.815	3.41308e-119	2.59548e-117
ENSG00000128394	APOBEC3F	3.00387	4.70071	344.837	5.64339e-77	3.43575e-75		ENSG00000152778	IFIT5	3.00825	6.62976	539.657	2.23916e-119	1.71567e-117
ENSG00000196843	ARID5A	2.99947	5.68803	479.471	2.78469e-106	3.06256e-104		ENSG00000100060	MFNG	2.99822	4.80998	413.959	5.03909e-92	2.27524e-90
ENSG00000146072	TNFRSF21	2.98897	4.99784	353.099	8.96027e-79	5.62243e-77		ENSG00000117228	GBP1	2.96789	6.54896	519.355	5.84487e-115	3.96745e-113
ENSG00000105835	NAMPT	2.97085	7.49634	265.526	1.07135e-59	4.04346e-58		ENSG00000178726	THBD	2.96218	5.58946	497.136	3.99201e-110	2.50778e-108
ENSG00000196954	CASP4	2.97042	6.44627	467.028	1.42047e-103	1.45285e-101		ENSG00000135540	NHSL1	2.96009	5.80244	527.613	9.33813e-117	6.60461e-115
ENSG00000126368	NR1D1	2.96338	4.77524	322.95	3.29801e-72	1.72985e-70		ENSG00000105939	ZC3HAV1	2.95137	6.0466	512.104	2.21047e-113	1.47083e-111
ENSG00000105939	ZC3HAV1	2.95692	6.03724	467.941	8.99262e-104	9.29056e-102		ENSG00000183621	ZNF438	2.95033	4.78415	403.38	1.0118e-89	4.392e-88
ENSG00000117228	GBP1	2.95425	6.52755	461.732	2.01867e-102	2.04425e-100		ENSG00000196954	CASP4	2.93306	6.42454	537.959	5.24216e-119	3.92735e-117
ENSG00000002549	LAP3	2.9415	7.52288	376.917	5.83662e-84	4.08883e-82		ENSG00000154783	FGD5	2.92826	5.57578	485.734	1.20787e-107	7.22861e-106
ENSG00000163739	CXCL1	2.93596	6.82945	68.8605	1.05683e-16	6.68952e-16		ENSG00000141524	TMC6	2.92795	4.29165	273.892	1.6095e-61	3.79452e-60
ENSG00000209082	MT-TL1	2.93403	5.58406	308.342	5.01625e-69	2.50274e-67		ENSG00000209082	MT-TL1	2.88683	5.56735	415.445	2.39266e-92	1.09006e-90
ENSG00000120337	TNFSF18	2.92598	6.49687	440.954	6.7118e-98	6.07507e-96		ENSG00000116514	RNF19B	2.87077	5.48174	363.963	3.85989e-81	1.40428e-79
ENSG00000029153	ARNTL2	2.91886	4.45911	292.987	1.11125e-65	5.07403e-64		ENSG00000100906	NFKBIA	2.86684	7.41546	603.932	2.33594e-133	2.20801e-131
ENSG00000136052	SLC41A2	2.91709	4.81267	350.203	3.8284e-78	2.38761e-76		ENSG00000171246	NPTX1	2.86084	4.50488	308.332	5.04094e-69	1.39301e-67
ENSG00000105483	CARD8	2.91331	5.41822	401.978	2.04363e-89	1.54831e-87		ENSG00000162413	KLHL21	2.85618	6.06826	506.632	3.42686e-112	2.20759e-110
ENSG00000196611	MMP1	2.89911	12.7334	357.934	7.93176e-80	5.07038e-78		ENSG00000204267	TAP2	2.85466	6.16549	447.251	2.85986e-99	1.46084e-97
ENSG00000129667	RHBDF2	2.89707	5.25167	363.451	4.9895e-81	3.27132e-79		ENSG00000029153	ARNTL2	2.84421	4.43296	315.471	1.40402e-70	4.10411e-69
ENSG00000100906	NFKBIA	2.87997	7.4272	423.363	4.52391e-94	3.79267e-92		ENSG00000164463	CREBRF	2.83782	4.4818	292.887	1.16815e-65	3.04501e-64
ENSG00000135540	NHSL1	2.87577	5.70796	374.55	1.91186e-83	1.32125e-81		ENSG00000185880	TRIM69	2.83571	5.08498	390.649	5.97789e-87	2.46777e-85
ENSG00000154783	FGD5	2.87489	5.50692	426.522	9.28927e-95	7.91755e-93		ENSG00000100292	HMOX1	2.82145	8.46381	544.642	1.84312e-120	1.44506e-118
ENSG00000095370	SH2D3C	2.86709	4.87069	292.701	1.28228e-65	5.82895e-64		ENSG00000152518	ZFP36L2	2.81716	6.73955	498.27	2.26132e-110	1.42944e-108
ENSG00000171056	SOX7	2.86493	6.48915	312.746	5.50836e-70	2.81698e-68		ENSG00000196843	ARID5A	2.80636	5.54012	452.894	1.69161e-100	8.86476e-99
ENSG00000197951	ZNF71	2.8602	4.83331	302.21	1.0869e-67	5.19476e-66		ENSG00000112096	SOD2	2.80018	7.193	438.326	2.5047e-97	1.21791e-95
ENSG00000154133	ROBO4	2.83878	7.95068	389.307	1.17133e-86	8.55737e-85		ENSG00000115109	EPB41L5	2.79717	4.42457	296.443	1.96183e-66	5.15374e-65
ENSG00000165891	E2F7	2.8209	6.96703	433.973	2.21869e-96	1.99059e-94		ENSG00000139289	PHLDA1	2.79625	8.32333	532.229	9.24668e-118	6.68007e-116
ENSG00000166289	PLEKHF1	2.81063	4.65045	285.731	4.23456e-64	1.84303e-62		ENSG00000198478	SH3BGRL2	2.79622	4.50622	310.558	1.65051e-69	4.61139e-68
ENSG00000160710	ADAR	2.7935	8.13284	387.151	3.4528e-86	2.50463e-84		ENSG00000128394	APOBEC3F	2.78481	4.54807	324.369	1.61934e-72	4.91831e-71
ENSG00000216490	IFI30	2.78324	5.2155	305.695	1.89231e-68	9.30505e-67		ENSG00000133101	CCNA1	2.78375	4.33903	282.974	1.6884e-63	4.18541e-62
ENSG00000137842	TMEM62	2.77865	4.33377	245.1	3.03838e-55	1.02226e-53		ENSG00000135124	P2RX4	2.77594	4.91265	257.143	7.20042e-58	1.53316e-56
ENSG00000183578	TNFAIP8L3	2.76985	4.56637	272.155	3.84847e-61	1.54241e-59		ENSG00000102409	BEX4	2.75856	6.2515	440.366	9.01101e-98	4.42414e-96
ENSG00000010438	PRSS3	2.74276	5.08057	196.071	1.5042e-44	3.40375e-43		ENSG00000105835	NAMPT	2.71453	7.27473	485.08	1.67602e-107	9.97133e-106
ENSG00000105339	DENND3	2.73427	5.01811	265.747	9.58941e-60	3.63261e-58		ENSG00000141582	CBX4	2.70288	6.40684	489.155	2.17596e-108	1.32577e-106
ENSG00000158079	PTPDC1	2.72925	4.89326	309.129	3.38112e-69	1.70355e-67		ENSG00000169242	EFNA1	2.69821	4.41408	235.556	3.66173e-53	6.97454e-52
ENSG00000138035	PNPT1	2.72529	5.28475	303.694	5.16326e-68	2.49103e-66		ENSG00000206754	SNORD101	2.69589	5.88126	26.6985	2.37808e-07	6.02955e-07
ENSG00000139289	PHLDA1	2.71245	8.25561	329.429	1.28011e-73	7.0629e-72		ENSG00000140853	NLRC5	2.69337	4.72116	319.785	1.61366e-71	4.81431e-70
CATG00000055743	CATG00000055743.1	2.69892	6.00769	14.8443	0.000116759	0.000249105		ENSG00000150907	FOXO1	2.67828	5.32031	399.837	5.9749e-89	2.5715e-87
ENSG00000152804	HHEX	2.68866	5.65689	380.715	8.69745e-85	6.22081e-83		ENSG00000160179	ABCG1	2.67647	4.98766	318.93	2.47775e-71	7.3061e-70
ENSG00000043143	PHF15	2.6747	5.16313	297.117	1.39938e-66	6.53554e-65		ENSG00000260027	HOXB7	2.66068	5.49178	405.628	3.27954e-90	1.4359e-88
ENSG00000010327	STAB1	2.66761	5.88179	416.372	1.50345e-92	1.20135e-90		ENSG00000182240	BACE2	2.6395	5.26554	293.192	1.00248e-65	2.61991e-64
ENSG00000154102	C16orf74	2.66517	5.6063	353.309	8.06485e-79	5.09181e-77		ENSG00000117226	GBP3	2.63256	6.18985	443.427	1.94397e-98	9.68537e-97
ENSG00000169871	TRIM56	2.66318	5.00221	314.917	1.854e-70	9.57713e-69		ENSG00000138035	PNPT1	2.62289	5.22092	310.698	1.53853e-69	4.31043e-68
ENSG00000163545	NUAK2	2.65552	6.93499	365.138	2.1424e-81	1.43219e-79		ENSG00000135636	DYSF	2.61312	5.08346	361.157	1.57634e-80	5.59406e-79
ENSG00000182240	BACE2	2.65483	5.25471	344.855	5.5912e-77	3.42436e-75		ENSG00000157557	ETS2	2.61	7.4399	516.323	2.66979e-114	1.80015e-112
ENSG00000162413	KLHL21	2.62578	5.85414	412.816	8.93504e-92	7.02981e-90		ENSG00000002549	LAP3	2.60555	7.23301	456.497	2.78118e-101	1.47271e-99
ENSG00000150907	FOXO1	2.62486	5.25128	284.965	6.21695e-64	2.67172e-62		ENSG00000003989	SLC7A2	2.60523	5.04105	311.265	1.15787e-69	3.28032e-68
ENSG00000135124	P2RX4	2.62369	4.74894	216.802	4.50807e-49	1.2102e-47		CATG00000005844	CATG00000005844.1	2.60473	7.1309	19.3486	1.089e-05	2.36813e-05
ENSG00000132274	TRIM22	2.61516	6.76572	370.737	1.29358e-82	8.82047e-81		ENSG00000111912	NCOA7	2.59828	6.36661	422.27	7.82275e-94	3.64605e-92
ENSG00000005249	PRKAR2B	2.60698	4.23795	178.58	9.89862e-41	1.93212e-39		ENSG00000178381	ZFAND2A	2.59154	5.18563	358.483	6.02461e-80	2.10841e-78
ENSG00000117226	GBP3	2.59941	6.14948	394.131	1.04356e-87	7.73444e-86		ENSG00000170989	S1PR1	2.59124	7.08103	476.2	1.43393e-105	8.14761e-104
ENSG00000225377	RP5-1103G7.4	2.59559	4.17576	180.021	4.79535e-41	9.43208e-40		ENSG00000136826	KLF4	2.58198	5.02275	328.694	1.85022e-73	5.67065e-72
ENSG00000105499	PLA2G4C	2.5903	6.35711	368.712	3.57041e-82	2.41842e-80		ENSG00000131669	NINJ1	2.57658	5.65058	411.502	1.72622e-91	7.6912e-90
ENSG00000164463	CREBRF	2.58917	4.22599	193.791	4.72974e-44	1.04258e-42		ENSG00000216490	IFI30	2.57568	5.06421	322.091	5.07498e-72	1.52763e-70
ENSG00000048740	CELF2	2.58682	4.78864	235.502	3.76335e-53	1.15938e-51		ENSG00000179776	CDH5	2.57039	8.29448	472.318	1.00326e-104	5.66868e-103
ENSG00000221869	CEBPD	2.58445	6.51947	346.099	2.99636e-77	1.84619e-75		ENSG00000108622	ICAM2	2.56411	7.16789	481.824	8.56804e-107	5.00909e-105
ENSG00000166833	NAV2	2.56697	5.42633	336.831	3.12577e-75	1.78605e-73		ENSG00000120337	TNFSF18	2.56045	6.18952	411.174	2.03468e-91	9.02576e-90
ENSG00000100292	HMOX1	2.55763	8.2387	173.458	1.29973e-39	2.45723e-38		ENSG00000154553	PDLIM3	2.55781	4.92039	331.667	4.16633e-74	1.29259e-72
ENSG00000128512	DOCK4	2.55447	5.38752	338.267	1.52156e-75	8.74296e-74		ENSG00000173821	RNF213	2.55006	6.63772	420.305	2.09466e-93	9.71806e-92
ENSG00000170989	S1PR1	2.55001	7.04479	336.681	3.37031e-75	1.91508e-73		ENSG00000130066	SAT1	2.54566	9.34928	376.041	9.05681e-84	3.45663e-82
ENSG00000055332	EIF2AK2	2.54167	7.3324	326.47	5.64379e-73	3.02223e-71		ENSG00000143479	DYRK3	2.54124	5.54913	378.673	2.41982e-84	9.41309e-83
ENSG00000111912	NCOA7	2.53912	6.30452	324.465	1.54265e-72	8.1331e-71		ENSG00000132274	TRIM22	2.53941	6.70674	386.22	5.50668e-86	2.2101e-84
ENSG00000107262	BAG1	2.53716	6.89322	214.562	1.38891e-48	3.63319e-47		ENSG00000125741	OPA3	2.53834	5.63509	347.49	1.49169e-77	4.99567e-76
ENSG00000205903	ZNF316	2.53244	4.45444	239.725	4.51425e-54	1.44287e-52		ENSG00000143153	ATP1B1	2.53529	6.9519	440.958	6.69943e-98	3.30527e-96
ENSG00000178726	THBD	2.52509	5.20487	47.2001	6.40986e-12	2.78979e-11		ENSG00000240476	LINC00973	2.53493	6.28098	431.06	9.5542e-96	4.53668e-94
ENSG00000163565	IFI16	2.50667	6.92031	343.68	1.00816e-76	6.10148e-75		ENSG00000163545	NUAK2	2.53262	6.83257	428.412	3.60141e-95	1.70209e-93
ENSG00000163132	MSX1	2.50062	5.02499	269.301	1.6119e-60	6.29258e-59		ENSG00000124201	ZNFX1	2.53184	6.83865	462.32	1.5034e-102	8.17493e-101
ENSG00000158769	F11R	2.4905	5.56273	328.258	2.30213e-73	1.24583e-71		ENSG00000165030	NFIL3	2.52656	6.26355	375.428	1.23128e-83	4.6641e-82
ENSG00000116663	FBXO6	2.48736	4.34447	222.17	3.04164e-50	8.43086e-49		ENSG00000130158	DOCK6	2.51734	4.56686	281.079	4.37023e-63	1.06765e-61
ENSG00000172059	KLF11	2.48303	4.49694	244.213	4.74293e-55	1.57502e-53		ENSG00000221869	CEBPD	2.50675	6.45997	355.515	2.66871e-79	9.27536e-78
ENSG00000175048	ZDHHC14	2.48275	4.84356	278.224	1.83046e-62	7.61055e-61		ENSG00000059728	MXD1	2.50352	5.38764	362.63	7.53348e-81	2.7019e-79
ENSG00000138190	EXOC6	2.47984	4.52934	235.301	4.1629e-53	1.27479e-51		ENSG00000010327	STAB1	2.50301	5.75815	398.446	1.20015e-88	5.07878e-87
ENSG00000105559	PLEKHA4	2.46965	4.14034	146.523	9.97576e-34	1.52287e-32		ENSG00000003147	ICA1	2.50202	4.32638	255.75	1.44844e-57	3.05198e-56
CATG00000005844	CATG00000005844.1	2.46892	7.00813	17.8401	2.4027e-05	5.54861e-05		ENSG00000163565	IFI16	2.49852	6.91718	66.7965	3.01026e-16	1.4128e-15
ENSG00000178381	ZFAND2A	2.46289	5.05015	281.395	3.7285e-63	1.58237e-61		ENSG00000175879	HOXD8	2.49821	5.17581	343.18	1.29512e-76	4.28065e-75
ENSG00000168497	SDPR	2.4576	5.41379	189.32	4.47506e-43	9.51578e-42		ENSG00000169131	ZNF354A	2.49596	5.28356	331.633	4.23845e-74	1.31094e-72
ENSG00000177410	ZFAS1	2.45507	9.77637	250.459	2.06228e-56	7.24845e-55		ENSG00000178531	CTXN1	2.49425	4.9624	311.625	9.66762e-70	2.75432e-68
ENSG00000165030	NFIL3	2.4538	6.18988	309.816	2.3955e-69	1.21293e-67		ENSG00000178105	DDX10	2.49361	5.97235	363.706	4.39214e-81	1.5865e-79
ENSG00000140105	WARS	2.44723	9.80565	285.513	4.72271e-64	2.03814e-62		ENSG00000137842	TMEM62	2.48105	4.11919	182.492	1.38429e-41	1.91005e-40
ENSG00000187244	BCAM	2.44444	4.42491	216.565	5.0781e-49	1.35965e-47		ENSG00000185338	SOCS1	2.47563	4.86758	312.337	6.76203e-70	1.93743e-68
ENSG00000141582	CBX4	2.44205	6.17685	244.176	4.83307e-55	1.59976e-53		ENSG00000091409	ITGA6	2.47529	5.77293	283.444	1.33359e-63	3.31398e-62
ENSG00000124201	ZNFX1	2.44107	6.75559	289.592	6.10226e-65	2.7255e-63		ENSG00000144161	ZC3H8	2.47139	4.91085	311.358	1.10533e-69	3.14026e-68
ENSG00000157168	NRG1	2.43845	5.11975	248.734	4.90157e-56	1.69369e-54		ENSG00000105499	PLA2G4C	2.46569	6.26208	339.316	8.98994e-76	2.88648e-74
ENSG00000197077	KIAA1671	2.43738	4.59248	213.261	2.66973e-48	6.89546e-47		ENSG00000132109	TRIM21	2.46567	4.9538	317.383	5.38253e-71	1.58253e-69
ENSG00000234975	FTH1P2	2.4352	4.42446	224.624	8.86973e-51	2.4923e-49		ENSG00000234975	FTH1P2	2.45666	4.47124	75.962	2.89171e-18	1.52485e-17
ENSG00000209042	SNORD12C	2.43345	9.74524	248.531	5.4286e-56	1.86949e-54		ENSG00000163132	MSX1	2.45363	5.01053	253.969	3.54089e-57	7.36884e-56
ENSG00000131370	SH3BP5	2.43154	5.39172	327.127	4.0598e-73	2.18545e-71		ENSG00000055332	EIF2AK2	2.44779	7.25334	340.834	4.19929e-76	1.36127e-74
ENSG00000243509	TNFRSF6B	2.41917	6.56018	329.422	1.28441e-73	7.0629e-72		ENSG00000099625	C19orf26	2.44688	4.47092	257.068	7.47566e-58	1.58509e-56
ENSG00000198478	SH3BGRL2	2.41813	4.14398	186.287	2.05484e-42	4.28042e-41		ENSG00000172059	KLF11	2.44392	4.49939	267.336	4.32139e-60	9.73421e-59
ENSG00000059728	MXD1	2.41642	5.29321	275.311	7.89606e-62	3.25649e-60		ENSG00000100979	PLTP	2.44163	5.7786	390.837	5.44014e-87	2.25498e-85
ENSG00000213689	TREX1	2.40555	4.88351	234.396	6.55537e-53	1.97783e-51		ENSG00000187244	BCAM	2.43577	4.45426	253.291	4.9785e-57	1.0297e-55
ENSG00000152518	ZFP36L2	2.40044	6.37606	95.8927	1.21284e-22	1.10857e-21		ENSG00000178718	RPP25	2.43502	4.98502	296.717	1.70989e-66	4.51536e-65
ENSG00000138604	GLCE	2.39993	5.65364	334.523	9.94925e-75	5.62215e-73		ENSG00000160710	ADAR	2.43428	7.82104	319.44	1.91861e-71	5.69055e-70
ENSG00000112096	SOD2	2.39607	6.8477	227.19	2.44405e-51	6.94381e-50		ENSG00000171033	PKIA	2.43338	5.82843	369.471	2.44029e-82	9.07392e-81
ENSG00000160179	ABCG1	2.39207	4.71736	221.976	3.35242e-50	9.26719e-49		ENSG00000205903	ZNF316	2.43298	4.40766	218.703	1.73486e-49	3.02003e-48
ENSG00000130158	DOCK6	2.39183	4.4281	219.341	1.25948e-49	3.42604e-48		ENSG00000159388	BTG2	2.43233	4.67405	272.325	3.53338e-61	8.17771e-60
ENSG00000168404	MLKL	2.38975	4.44025	188.071	8.38303e-43	1.76787e-41		ENSG00000273149	RP11-290D2.6	2.43159	6.52967	91.6567	1.03098e-21	6.4968e-21
ENSG00000102409	BEX4	2.38118	5.9191	294.866	4.32783e-66	1.99392e-64		ENSG00000151287	TEX30	2.42578	4.66193	284.132	9.44359e-64	2.35833e-62
ENSG00000136826	KLF4	2.37865	4.82387	243.192	7.921e-55	2.59667e-53		ENSG00000135842	FAM129A	2.42517	6.08296	336.96	2.93025e-75	9.29045e-74
ENSG00000197892	KIF13B	2.37396	4.43724	183.584	7.99854e-42	1.62642e-40		ENSG00000136732	GYPC	2.42379	6.31808	377.232	4.98467e-84	1.93161e-82
ENSG00000108622	ICAM2	2.37349	7.00368	304.217	3.97158e-68	1.92518e-66		ENSG00000164035	EMCN	2.41994	6.17089	337.6	2.12597e-75	6.78298e-74
ENSG00000104177	MYEF2	2.37232	5.16649	264.011	2.29244e-59	8.58866e-58		ENSG00000005249	PRKAR2B	2.41983	4.11639	171.826	2.95415e-39	3.76776e-38
ENSG00000136048	DRAM1	2.3719	5.26155	283.527	1.27956e-63	5.47586e-62		ENSG00000043143	PHF15	2.41195	4.96616	257.538	5.90344e-58	1.26767e-56
ENSG00000137817	PARP6	2.36887	4.10868	187.792	9.64374e-43	2.02955e-41		ENSG00000138190	EXOC6	2.41177	4.50602	250.325	2.20622e-56	4.48968e-55
ENSG00000033327	GAB2	2.36428	4.1516	187.596	1.06436e-42	2.23537e-41		ENSG00000164951	PDP1	2.40273	7.30429	459.031	7.81177e-102	4.18033e-100
ENSG00000141524	TMC6	2.35874	3.76712	132.761	1.01976e-30	1.37964e-29		CATG00000055743	CATG00000055743.1	2.39758	5.77756	14.4905	0.00014087	0.000272004
ENSG00000164307	ERAP1	2.35706	6.19504	340.539	4.86997e-76	2.87919e-74		ENSG00000243509	TNFRSF6B	2.39461	6.54631	399.233	8.08753e-89	3.45136e-87
ENSG00000007944	MYLIP	2.3564	4.20154	120.79	4.24902e-28	5.10081e-27		ENSG00000138604	GLCE	2.39249	5.66414	349.152	6.4819e-78	2.19257e-76
ENSG00000260027	HOXB7	2.35197	5.20758	254.804	2.32899e-57	8.47718e-56		ENSG00000198718	FAM179B	2.38961	4.115	185.124	3.68711e-42	5.23756e-41
ENSG00000269439	CTD-3131K8.2	2.35181	4.59849	221.314	4.67539e-50	1.28548e-48		ENSG00000129667	RHBDF2	2.37553	4.83269	273.776	1.70619e-61	4.01311e-60
ENSG00000144161	ZC3H8	2.34868	4.78128	203.953	2.86559e-46	6.96181e-45		ENSG00000154102	C16orf74	2.37408	5.38147	336.78	3.20692e-75	1.01359e-73
ENSG00000157557	ETS2	2.34381	7.21514	309.037	3.54053e-69	1.77513e-67		ENSG00000168497	SDPR	2.36479	5.35551	329.01	1.57929e-73	4.85498e-72
ENSG00000206754	SNORD101	2.34119	5.58359	32.5463	1.16387e-08	3.77308e-08		ENSG00000116663	FBXO6	2.36214	4.27639	216.232	6.00134e-49	1.02877e-47
ENSG00000003989	SLC7A2	2.33584	4.78653	228.385	1.34153e-51	3.84345e-50		ENSG00000158769	F11R	2.35784	5.47051	319.606	1.7651e-71	5.25067e-70
ENSG00000267107	AC011526.1	2.32904	6.72059	241.665	1.70514e-54	5.48433e-53		ENSG00000172602	RND1	2.35751	4.28687	74.61	5.73526e-18	2.97927e-17
ENSG00000091409	ITGA6	2.32832	5.63645	249.82	2.84253e-56	9.88892e-55		ENSG00000234745	HLA-B	2.35751	6.7798	299.952	3.37525e-67	9.03103e-66
ENSG00000170581	STAT2	2.32229	5.74108	343.204	1.2796e-76	7.69868e-75		ENSG00000157168	NRG1	2.35655	5.07609	307.832	6.47972e-69	1.78572e-67
ENSG00000164327	RICTOR	2.32222	4.50956	208.81	2.49733e-47	6.24515e-46		ENSG00000136048	DRAM1	2.34901	5.26543	314.552	2.22636e-70	6.48915e-69
ENSG00000169242	EFNA1	2.32016	4.05737	151.481	8.22605e-35	1.31668e-33		ENSG00000069812	HES2	2.34018	4.80921	271.11	6.50145e-61	1.49445e-59
ENSG00000198718	FAM179B	2.31798	4.01439	169.754	8.37422e-39	1.54327e-37		ENSG00000181826	RELL1	2.33354	6.15732	341.668	2.76477e-76	9.04947e-75
ENSG00000110090	CPT1A	2.31124	5.44258	239.249	5.73404e-54	1.82136e-52		CATG00000072615	CATG00000072615.1	2.33097	4.76701	217.944	2.54057e-49	4.39237e-48
ENSG00000169621	APLF	2.31009	4.3044	192.878	7.48456e-44	1.64275e-42		ENSG00000174804	FZD4	2.3284	5.83735	359.128	4.36075e-80	1.53141e-78
ENSG00000130958	SLC35D2	2.30468	5.75753	301.404	1.62871e-67	7.67671e-66		ENSG00000116711	PLA2G4A	2.3248	5.63825	330.765	6.55047e-74	2.01986e-72
ENSG00000048052	HDAC9	2.29984	5.49234	232.481	1.71537e-52	5.10024e-51		ENSG00000179862	CITED4	2.32402	4.96862	285.105	5.79779e-64	1.45868e-62
ENSG00000077150	NFKB2	2.29672	5.64402	270.993	6.89571e-61	2.74433e-59		ENSG00000213689	TREX1	2.31878	4.83887	272.649	3.00248e-61	6.98093e-60
ENSG00000155287	SLC25A28	2.29617	4.78246	242.556	1.09011e-54	3.5622e-53		ENSG00000077150	NFKB2	2.31121	5.67381	301.094	1.90254e-67	5.11763e-66
ENSG00000132109	TRIM21	2.29581	4.78568	216.508	5.22409e-49	1.39509e-47		ENSG00000143537	ADAM15	2.31049	7.65232	418.323	5.65663e-93	2.60051e-91
ENSG00000125826	RBCK1	2.29405	7.37771	282.568	2.07018e-63	8.8224e-62		ENSG00000182511	FES	2.31039	4.62349	249.518	3.30814e-56	6.6917e-55
ENSG00000050344	NFE2L3	2.29302	4.79982	245.293	2.7586e-55	9.31185e-54		ENSG00000107262	BAG1	2.30537	6.70175	341.84	2.53606e-76	8.32783e-75
ENSG00000092330	TINF2	2.29145	5.72736	333.796	1.43199e-74	8.00349e-73		ENSG00000169871	TRIM56	2.30112	4.7274	267.759	3.49488e-60	7.88999e-59
ENSG00000198382	UVRAG	2.2862	5.15302	217.447	3.26086e-49	8.82331e-48		ENSG00000139636	LMBR1L	2.29546	6.35072	337.252	2.53122e-75	8.05056e-74
ENSG00000170323	FABP4	2.28199	4.77774	224.364	1.01065e-50	2.8243e-49		ENSG00000007944	MYLIP	2.29057	4.18176	195.225	2.30071e-44	3.45242e-43
ENSG00000133101	CCNA1	2.28002	3.87972	133.199	8.17943e-31	1.11546e-29		ENSG00000164125	FAM198B	2.29047	4.05737	193.31	6.02499e-44	8.96128e-43
ENSG00000115295	CLIP4	2.27659	5.787	324.521	1.50003e-72	7.94939e-71		ENSG00000269028	MTRNR2L12	2.2891	7.24217	39.149	3.92661e-10	1.24261e-09
ENSG00000144645	OSBPL10	2.27117	4.65023	206.882	6.57984e-47	1.61775e-45		ENSG00000104177	MYEF2	2.27774	5.11138	256.629	9.31626e-58	1.97123e-56
ENSG00000175879	HOXD8	2.27084	4.96145	250.646	1.87753e-56	6.62185e-55		ENSG00000229512	AC068580.5	2.27506	6.13105	360.609	2.0746e-80	7.31098e-79
ENSG00000178922	HYI	2.2664	6.37626	287.546	1.7028e-64	7.53948e-63		ENSG00000170323	FABP4	2.27168	4.7965	274.599	1.12886e-61	2.69276e-60
ENSG00000196776	CD47	2.26489	6.82205	304.888	2.83741e-68	1.38857e-66		ENSG00000198355	PIM3	2.26934	6.00144	351.184	2.34005e-78	7.96877e-77
ENSG00000182511	FES	2.23492	4.5305	209.662	1.62801e-47	4.11143e-46		ENSG00000211459	MT-RNR1	2.26556	10.2125	16.808	4.13587e-05	8.48999e-05
ENSG00000154553	PDLIM3	2.23132	4.62076	135.027	3.25683e-31	4.56313e-30		ENSG00000180035	ZNF48	2.24774	4.06217	187.706	1.00709e-42	1.45303e-41
ENSG00000136732	GYPC	2.22911	6.14695	311.809	8.81333e-70	4.48471e-68		ENSG00000128165	ADM2	2.24207	5.32357	269.019	1.85676e-60	4.21059e-59
ENSG00000159023	EPB41	2.22122	4.69145	225.281	6.37476e-51	1.80612e-49		ENSG00000125810	CD93	2.23693	6.50207	348.867	7.48118e-78	2.52215e-76
ENSG00000106100	NOD1	2.21472	4.0977	162.624	3.02309e-37	5.33106e-36		ENSG00000133313	CNDP2	2.23516	6.79238	365.418	1.8616e-81	6.82183e-80
ENSG00000143537	ADAM15	2.21254	7.57301	265.887	8.94098e-60	3.39957e-58		ENSG00000167962	ZNF598	2.22757	4.63853	228.92	1.02518e-51	1.89902e-50
ENSG00000179776	CDH5	2.21036	7.99691	244.827	3.48466e-55	1.16856e-53		ENSG00000131196	NFATC1	2.22739	5.19493	265.716	9.7391e-60	2.17442e-58
ENSG00000055483	USP36	2.2084	6.71473	237.246	1.56736e-53	4.88748e-52		ENSG00000137817	PARP6	2.22537	4.03036	173.33	1.38628e-39	1.79755e-38
ENSG00000198496	NBR2	2.20757	3.9953	116.633	3.45375e-27	3.95111e-26		ENSG00000131370	SH3BP5	2.22482	5.24114	281.872	2.93472e-63	7.22184e-62
ENSG00000131669	NINJ1	2.20748	5.32409	253.949	3.57796e-57	1.29312e-55		ENSG00000267107	AC011526.1	2.2239	6.64009	276.476	4.40145e-62	1.05991e-60
ENSG00000159733	ZFYVE28	2.20574	4.18626	165.413	7.43229e-38	1.33598e-36		ENSG00000251314	CTD-2337A12.1	2.22172	4.00277	131.136	2.31191e-30	2.1257e-29
ENSG00000088387	DOCK9	2.20552	5.15999	243.85	5.69199e-55	1.87799e-53		ENSG00000168386	FILIP1L	2.21706	7.2447	381.476	5.9381e-85	2.31884e-83
ENSG00000183337	BCOR	2.19854	5.27142	232.622	1.59762e-52	4.76398e-51		ENSG00000033327	GAB2	2.21193	4.06472	172.556	2.04642e-39	2.62658e-38
ENSG00000185338	SOCS1	2.19263	4.6032	183.473	8.45722e-42	1.71628e-40		ENSG00000198496	NBR2	2.21062	4.04177	153.57	2.87602e-35	3.25006e-34
ENSG00000234745	HLA-B	2.19138	6.63936	247.884	7.51037e-56	2.5691e-54		ENSG00000197329	PELI1	2.20073	5.57236	303.249	6.45469e-68	1.74553e-66
ENSG00000006459	JHDM1D	2.18932	4.10162	158.17	2.84127e-36	4.81932e-35		ENSG00000140464	PML	2.19784	6.5176	291.374	2.49612e-65	6.42385e-64
ENSG00000143479	DYRK3	2.18769	5.2351	259.248	2.503e-58	9.24213e-57		ENSG00000269439	CTD-3131K8.2	2.19744	4.50404	198.618	4.18266e-45	6.38061e-44
ENSG00000181826	RELL1	2.18482	6.02427	285.608	4.50435e-64	1.95214e-62		ENSG00000225377	RP5-1103G7.4	2.19476	3.88938	139.644	3.18458e-32	3.20167e-31
ENSG00000153179	RASSF3	2.18196	6.99732	270.962	7.00105e-61	2.77545e-59		ENSG00000103966	EHD4	2.19292	8.08259	306.593	1.20637e-68	3.31556e-67
ENSG00000205220	PSMB10	2.17933	5.78732	272.149	3.86054e-61	1.54241e-59		ENSG00000117280	RAB7L1	2.18831	4.9268	269.48	1.47294e-60	3.36283e-59
ENSG00000066056	TIE1	2.17804	6.20204	272.446	3.32458e-61	1.33873e-59		CATG00000061698	CATG00000061698.1	2.18786	3.75029	4.8211	0.0281134	0.040349
ENSG00000128335	APOL2	2.16797	6.16726	241.909	1.50809e-54	4.88125e-53		ENSG00000119844	AFTPH	2.18719	3.9161	165.438	7.33935e-38	8.9434e-37
ENSG00000129003	VPS13C	2.16398	5.08447	109.715	1.13116e-25	1.21147e-24		ENSG00000048740	CELF2	2.18716	4.48445	204.961	1.72708e-46	2.75081e-45
ENSG00000171033	PKIA	2.1617	5.58794	273.393	2.06773e-61	8.45951e-60		ENSG00000171282	RP11-1055B8.7	2.17481	3.9263	156.02	8.38238e-36	9.56878e-35
ENSG00000107263	RAPGEF1	2.14217	6.38118	267.745	3.51922e-60	1.36343e-58		ENSG00000171889	MIR31HG	2.17066	4.14683	183.795	7.19351e-42	1.00214e-40
ENSG00000169594	BNC1	2.14167	4.67223	206.194	9.29501e-47	2.27984e-45		ENSG00000172936	MYD88	2.15888	5.68074	176.122	3.40535e-40	4.50219e-39
ENSG00000196911	KPNA5	2.14128	4.45234	183.868	6.93251e-42	1.41528e-40		ENSG00000178719	GRINA	2.1577	8.68291	341.242	3.4224e-76	1.11658e-74
CATG00000072615	CATG00000072615.1	2.14113	4.57647	149.224	2.56259e-34	4.04478e-33		ENSG00000138756	BMP2K	2.15769	4.72471	246.471	1.52684e-55	3.03388e-54
ENSG00000106571	GLI3	2.13556	3.85902	138.194	6.60783e-32	9.61378e-31		ENSG00000152926	ZNF117	2.15059	5.82695	281.866	2.94402e-63	7.22713e-62
ENSG00000130066	SAT1	2.13252	9.01247	213.428	2.45531e-48	6.37383e-47		ENSG00000136147	PHF11	2.14513	5.84096	305.466	2.12323e-68	5.81961e-67
ENSG00000113742	CPEB4	2.13185	5.4749	210.244	1.21539e-47	3.10001e-46		ENSG00000108797	CNTNAP1	2.14465	5.47418	241.106	2.25695e-54	4.40671e-53
ENSG00000166801	FAM111A	2.12844	4.85961	184.764	4.41959e-42	9.05883e-41		ENSG00000164307	ERAP1	2.14447	6.03067	326.262	6.26402e-73	1.91403e-71
ENSG00000028116	VRK2	2.12802	6.42027	266.134	7.89602e-60	3.01345e-58		ENSG00000153879	CEBPG	2.1433	7.29754	376.872	5.9715e-84	2.28772e-82
ENSG00000164035	EMCN	2.12798	5.91609	209.549	1.72317e-47	4.34104e-46		ENSG00000235908	RHOA-IT1	2.14108	3.48479	10.5993	0.00113131	0.00197073
ENSG00000096433	ITPR3	2.12773	3.90962	106.632	5.36074e-25	5.53276e-24		ENSG00000174718	KIAA1551	2.13326	4.86283	249.315	3.66248e-56	7.37895e-55
ENSG00000178718	RPP25	2.1236	4.70196	210.464	1.08797e-47	2.78195e-46		ENSG00000213462	ERV3-1	2.13071	5.80683	276.838	3.6708e-62	8.86073e-61
ENSG00000096060	FKBP5	2.12248	6.46975	196.063	1.51047e-44	3.4104e-43		ENSG00000164823	OSGIN2	2.12764	6.13513	298.568	6.75615e-67	1.7982e-65
ENSG00000143153	ATP1B1	2.12054	6.60239	237.841	1.16283e-53	3.65951e-52		ENSG00000169594	BNC1	2.12701	4.68895	201.901	8.03645e-46	1.26017e-44
ENSG00000120093	HOXB3	2.11355	4.4331	181.026	2.89313e-41	5.72358e-40		ENSG00000121931	LRIF1	2.1252	6.24154	303.389	6.01731e-68	1.63161e-66
ENSG00000103966	EHD4	2.11057	8.02038	221.115	5.16498e-50	1.41628e-48		ENSG00000140105	WARS	2.12504	9.52984	296.453	1.95217e-66	5.14173e-65
ENSG00000188559	RALGAPA2	2.10949	3.76377	119.657	7.51982e-28	8.87114e-27		ENSG00000125826	RBCK1	2.12167	7.23555	288.206	1.22309e-64	3.11596e-63
ENSG00000138756	BMP2K	2.10851	4.65705	203.637	3.35927e-46	8.10345e-45		ENSG00000177410	ZFAS1	2.11963	9.48958	280.513	5.8041e-63	1.41112e-61
ENSG00000153721	CNKSR3	2.10763	4.18825	145.401	1.75515e-33	2.66346e-32		ENSG00000092010	PSME1	2.11613	8.0413	347.02	1.88849e-77	6.3037e-76
ENSG00000115183	TANC1	2.10757	5.47539	249.997	2.60083e-56	9.07895e-55		ENSG00000249240	AC069368.3	2.11596	5.8614	320.311	1.23907e-71	3.70767e-70
ENSG00000249240	AC069368.3	2.0964	5.83361	294.368	5.55715e-66	2.54881e-64		ENSG00000178922	HYI	2.11381	6.2583	287.985	1.36651e-64	3.47258e-63
ENSG00000140403	DNAJA4	2.09603	3.96099	105.511	9.43813e-25	9.59575e-24		ENSG00000110090	CPT1A	2.11178	5.30046	226.957	2.74747e-51	5.04317e-50
ENSG00000206337	HCP5	2.09167	3.63382	74.5692	5.85508e-18	4.06005e-17		ENSG00000183696	UPP1	2.10792	6.62706	294.918	4.21683e-66	1.1049e-64
ENSG00000136404	TM6SF1	2.09016	5.79511	242.244	1.27487e-54	4.13949e-53		ENSG00000050344	NFE2L3	2.10692	4.6738	149.454	2.28232e-34	2.49551e-33
ENSG00000164430	MB21D1	2.08632	4.01439	119.624	7.64804e-28	9.00163e-27		ENSG00000130958	SLC35D2	2.10625	5.60943	274.421	1.23431e-61	2.93047e-60
ENSG00000179862	CITED4	2.0841	4.7486	190.295	2.74182e-43	5.89146e-42		ENSG00000168404	MLKL	2.10587	4.23882	144.489	2.7776e-33	2.90514e-32
ENSG00000164951	PDP1	2.08398	7.0412	254.762	2.37862e-57	8.62714e-56		ENSG00000179630	LACC1	2.10427	4.59078	210.311	1.17515e-47	1.94208e-46
ENSG00000249859	PVT1	2.08376	5.19158	232.832	1.43808e-52	4.30079e-51		ENSG00000120063	GNA13	2.10338	6.77088	335.425	6.32676e-75	1.98108e-73
ENSG00000139636	LMBR1L	2.07974	6.1662	278.992	1.24532e-62	5.22015e-61		ENSG00000177426	TGIF1	2.10271	6.31082	310.386	1.79982e-69	5.01471e-68
ENSG00000254996	ANKHD1-EIF4EBP3	2.07879	3.8347	115.552	5.95656e-27	6.72447e-26		ENSG00000209042	SNORD12C	2.08888	9.45178	273.425	2.03455e-61	4.7523e-60
ENSG00000183657	PP13439	2.07861	4.67682	195.879	1.65669e-44	3.70779e-43		ENSG00000120889	TNFRSF10B	2.08851	8.18553	285.11	5.78268e-64	1.4585e-62
ENSG00000131196	NFATC1	2.07791	5.05341	197.367	7.84041e-45	1.78601e-43		ENSG00000172216	CEBPB	2.08688	6.90989	314.405	2.39736e-70	6.96749e-69
ENSG00000104228	TRIM35	2.07732	3.80911	124.77	5.7147e-29	7.15422e-28		ENSG00000188559	RALGAPA2	2.0867	3.78584	135.218	2.95814e-31	2.8172e-30
ENSG00000104312	RIPK2	2.07497	6.41878	267.471	4.03679e-60	1.55219e-58		ENSG00000188522	FAM83G	2.08653	3.78745	124.922	5.29404e-29	4.5921e-28
ENSG00000173786	CNP	2.07287	6.04889	258.827	3.09199e-58	1.13759e-56		ENSG00000257219	RP11-54A9.1	2.08272	5.67366	297.183	1.35344e-66	3.59283e-65
ENSG00000171889	MIR31HG	2.07239	4.028	125.756	3.47667e-29	4.38463e-28		ENSG00000241839	PLEKHO2	2.08186	5.87748	312.827	5.29049e-70	1.5288e-68
ENSG00000149573	MPZL2	2.06696	4.97257	19.02	1.29353e-05	3.07967e-05		ENSG00000096070	BRPF3	2.08112	5.318	264.126	2.16325e-59	4.77711e-58
ENSG00000138722	MMRN1	2.06669	6.22148	107.56	3.35667e-25	3.48902e-24		ENSG00000082212	ME2	2.07981	5.50592	263.092	3.63591e-59	7.94245e-58
ENSG00000211459	MT-RNR1	2.06472	10.0571	13.5706	0.000229755	0.000470646		ENSG00000048052	HDAC9	2.07483	5.32788	259.424	2.29168e-58	4.96319e-57
ENSG00000100979	PLTP	2.06281	5.45075	245.429	2.57646e-55	8.72585e-54		ENSG00000129003	VPS13C	2.07109	5.0333	225.303	6.30705e-51	1.14729e-49
ENSG00000180353	HCLS1	2.06063	5.62154	272.659	2.98791e-61	1.20976e-59		ENSG00000170365	SMAD1	2.06886	5.02077	229.009	9.80322e-52	1.81926e-50
ENSG00000197535	MYO5A	2.05921	6.26922	272.656	2.99246e-61	1.20976e-59		ENSG00000143772	ITPKB	2.06662	3.80053	138.773	4.93887e-32	4.90685e-31
ENSG00000241839	PLEKHO2	2.05798	5.84668	285.823	4.04405e-64	1.76763e-62		ENSG00000180353	HCLS1	2.06559	5.63971	281.625	3.32259e-63	8.13672e-62
ENSG00000075651	PLD1	2.05537	4.72728	198.013	5.66774e-45	1.30562e-43		ENSG00000153179	RASSF3	2.065	6.90372	333.952	1.32433e-74	4.12132e-73
ENSG00000140464	PML	2.05483	6.39378	207.54	4.72628e-47	1.16764e-45		ENSG00000140403	DNAJA4	2.06452	3.97192	87.1431	1.00947e-20	6.00928e-20
ENSG00000198355	PIM3	2.05051	5.81132	272.817	2.76094e-61	1.12506e-59		ENSG00000196776	CD47	2.06347	6.66123	292.096	1.73723e-65	4.50522e-64
ENSG00000158711	ELK4	2.04775	5.26549	216.423	5.45304e-49	1.45244e-47		ENSG00000248527	MTATP6P1	2.06229	4.39738	4.93285	0.0263508	0.0380243
ENSG00000144802	NFKBIZ	2.04593	4.85672	98.5215	3.21509e-23	3.03078e-22		ENSG00000104228	TRIM35	2.06123	3.83712	136.962	1.22904e-31	1.19524e-30
ENSG00000168386	FILIP1L	2.044	7.10307	236.909	1.85617e-53	5.75301e-52		ENSG00000170581	STAT2	2.06063	5.54256	245.726	2.21979e-55	4.40215e-54
ENSG00000179630	LACC1	2.04245	4.50566	136.943	1.24067e-31	1.76736e-30		ENSG00000006652	IFRD1	2.05298	6.47922	310.905	1.38679e-69	3.91788e-68
ENSG00000185339	TCN2	2.04136	4.03467	61.9332	3.55311e-15	2.01002e-14		ENSG00000154642	C21orf91	2.04806	5.22663	251.879	1.01117e-56	2.07865e-55
ENSG00000172985	SH3RF3	2.03936	4.98533	212.656	3.61686e-48	9.31819e-47		ENSG00000155287	SLC25A28	2.03998	4.60226	187.857	9.33661e-43	1.34901e-41
ENSG00000067066	SP100	2.03705	8.32469	209.838	1.48977e-47	3.7904e-46		ENSG00000166401	SERPINB8	2.03649	5.1654	242.985	8.78825e-55	1.73264e-53
ENSG00000117280	RAB7L1	2.03705	4.77941	201.061	1.22535e-45	2.88777e-44		ENSG00000231742	RP11-112L6.4	2.0306	5.83682	256.579	9.55565e-58	2.01766e-56
ENSG00000237296	SMG1P1	2.02981	5.00718	181.947	1.82082e-41	3.64448e-40		ENSG00000141682	PMAIP1	2.02627	8.04595	319.053	2.32875e-71	6.88683e-70
ENSG00000154642	C21orf91	2.02975	5.19177	207.841	4.06376e-47	1.0064e-45		ENSG00000205220	PSMB10	2.02426	5.67573	242.476	1.13462e-54	2.22827e-53
ENSG00000175352	NRIP3	2.02931	5.0762	189.161	4.84686e-43	1.02637e-41		ENSG00000136404	TM6SF1	2.02311	5.75368	263.579	2.84738e-59	6.24694e-58
ENSG00000123240	OPTN	2.02325	8.40571	216.121	6.34785e-49	1.68202e-47		ENSG00000164164	OTUD4	2.02149	5.89277	292.634	1.32638e-65	3.4486e-64
ENSG00000177426	TGIF1	2.02167	6.23865	252.785	6.41548e-57	2.31048e-55		ENSG00000113552	GNPDA1	2.02049	6.02637	277.987	2.06171e-62	5.00051e-61
ENSG00000273149	RP11-290D2.6	2.01994	6.18102	264.416	1.87049e-59	7.03359e-58		ENSG00000166265	CYYR1	2.01119	3.93153	136.464	1.57931e-31	1.52561e-30
ENSG00000125741	OPA3	2.01955	5.19079	170.261	6.48832e-39	1.19788e-37		ENSG00000006459	JHDM1D	2.00971	3.99366	148.786	3.19425e-34	3.47383e-33
ENSG00000234127	TRIM26	2.01344	5.81836	237.27	1.5489e-53	4.84469e-52		ENSG00000259399	TGIF2-C20orf24	2.00112	4.53869	199.693	2.43644e-45	3.745e-44
ENSG00000185070	FLRT2	2.01142	6.95019	233.918	8.33622e-53	2.50038e-51		ENSG00000105483	CARD8	2.00081	4.68041	202.512	5.91226e-46	9.28519e-45
ENSG00000120889	TNFRSF10B	2.00767	8.12446	182.069	1.7128e-41	3.44176e-40		ENSG00000115415	STAT1	2.00056	7.75057	65.2551	6.58052e-16	3.01839e-15
ENSG00000273143	RP11-525A16.4	2.00256	4.75378	149.983	1.74815e-34	2.78073e-33		ENSG00000106100	NOD1	1.99803	3.96175	125.934	3.17861e-29	2.78583e-28
ENSG00000167034	NKX3-1	2.00161	3.61602	106.418	5.97008e-25	6.13786e-24		ENSG00000270149	F11R	1.9964	3.89989	140.917	1.67752e-32	1.70345e-31
ENSG00000183580	FBXL7	2.0009	4.85921	191.816	1.27628e-43	2.78333e-42		ENSG00000122873	CISD1	1.99513	7.43561	305.202	2.42359e-68	6.60706e-67
ENSG00000137962	ARHGAP29	1.99805	8.29123	213.326	2.58332e-48	6.68917e-47		ENSG00000178026	FAM211B	1.98952	3.7764	122.75	1.58135e-28	1.34176e-27
ENSG00000136147	PHF11	1.99803	5.70924	237.731	1.22857e-53	3.85453e-52		ENSG00000164430	MB21D1	1.98713	3.96787	146.608	9.55806e-34	1.01973e-32
ENSG00000198795	ZNF521	1.99404	4.35	148.098	4.51506e-34	6.97584e-33		ENSG00000158711	ELK4	1.98702	5.23435	185.714	2.74175e-42	3.91115e-41
ENSG00000269028	MTRNR2L12	1.99263	7.00118	30.5086	3.32391e-08	1.03397e-07		ENSG00000172613	RAD9A	1.98456	4.05551	146.198	1.17478e-33	1.2494e-32
ENSG00000108798	ABI3	1.98537	4.25182	91.1813	1.3109e-21	1.13626e-20		ENSG00000105559	PLEKHA4	1.98225	3.78088	111.286	5.12202e-26	3.90974e-25
ENSG00000128652	HOXD3	1.9846	4.35968	148.637	3.44235e-34	5.38355e-33		ENSG00000137962	ARHGAP29	1.97877	8.26996	288.537	1.03571e-64	2.64526e-63
ENSG00000164125	FAM198B	1.98425	3.76735	94.5558	2.38279e-22	2.14346e-21		ENSG00000153721	CNKSR3	1.97875	4.12129	142.606	7.16589e-33	7.39549e-32
ENSG00000130396	MLLT4	1.98392	5.56856	229.9	6.26697e-52	1.83664e-50		ENSG00000158092	NCK1	1.97841	5.70338	273.549	1.91158e-61	4.47539e-60
ENSG00000185404	SP140L	1.9838	5.51976	246.876	1.24595e-55	4.23376e-54		ENSG00000110395	CBL	1.976	4.76479	213.284	2.63835e-48	4.44738e-47
ENSG00000111261	MANSC1	1.97991	4.43996	168.126	1.89861e-38	3.46149e-37		ENSG00000221968	FADS3	1.97466	8.0847	305.376	2.22139e-68	6.07221e-67
ENSG00000167962	ZNF598	1.97835	4.40473	142.417	7.88361e-33	1.17542e-31		ENSG00000171992	SYNPO	1.97246	6.47824	282.731	1.90744e-63	4.70533e-62
ENSG00000213928	IRF9	1.97492	5.40842	186.342	1.99952e-42	4.17369e-41		ENSG00000196911	KPNA5	1.97222	4.34892	167.723	2.32528e-38	2.8821e-37
ENSG00000110395	CBL	1.97347	4.73814	180.066	4.68892e-41	9.24052e-40		ENSG00000066056	TIE1	1.9688	6.04224	283.889	1.06681e-63	2.65757e-62
ENSG00000110057	UNC93B1	1.97204	5.44813	228.528	1.2487e-51	3.60783e-50		ENSG00000136052	SLC41A2	1.96816	4.05445	143.314	5.01911e-33	5.20116e-32
ENSG00000211584	SLC48A1	1.97157	4.09126	126.356	2.56958e-29	3.28933e-28		ENSG00000165997	ARL5B	1.96671	6.34701	254.898	2.22211e-57	4.66275e-56
ENSG00000172613	RAD9A	1.97134	4.01341	119.912	6.61451e-28	7.8393e-27		ENSG00000187800	PEAR1	1.96616	6.97714	301.124	1.87493e-67	5.0568e-66
ENSG00000092010	PSME1	1.96534	7.92498	206.952	6.35254e-47	1.56563e-45		ENSG00000064651	SLC12A2	1.96179	4.86083	222.214	2.97443e-50	5.34341e-49
ENSG00000092098	RNF31	1.96473	5.88967	256.312	1.09258e-57	3.99104e-56		ENSG00000110799	VWF	1.95835	6.59218	255.083	2.02426e-57	4.25642e-56
ENSG00000099625	C19orf26	1.96284	4.04282	126.949	1.90591e-29	2.44588e-28		ENSG00000092330	TINF2	1.95666	5.47159	252.467	7.52717e-57	1.5505e-55
ENSG00000172936	MYD88	1.95894	5.5093	197.996	5.71609e-45	1.3138e-43		ENSG00000166889	PATL1	1.95541	5.6744	254.363	2.90602e-57	6.07261e-56
ENSG00000184898	RBM43	1.95495	4.0033	129.424	5.47785e-30	7.21074e-29		ENSG00000173801	JUP	1.954	6.43411	271.681	4.88138e-61	1.12461e-59
ENSG00000178531	CTXN1	1.95421	4.49481	152.31	5.41978e-35	8.71596e-34		ENSG00000110492	MDK	1.94927	8.47377	263.875	2.45401e-59	5.39562e-58
ENSG00000128165	ADM2	1.95392	5.07138	185.767	2.66849e-42	5.53616e-41		ENSG00000142089	IFITM3	1.94922	10.6934	198.062	5.53108e-45	8.42491e-44
ENSG00000163975	MFI2	1.95294	3.68744	77.063	1.65587e-18	1.19606e-17		ENSG00000096060	FKBP5	1.94768	6.33354	272.484	3.26176e-61	7.56638e-60
ENSG00000133313	CNDP2	1.95259	6.56067	221.425	4.42041e-50	1.21865e-48		ENSG00000154803	FLCN	1.94679	4.09701	144.951	2.20133e-33	2.31437e-32
ENSG00000083799	CYLD	1.95046	5.6389	238.645	7.76633e-54	2.45926e-52		ENSG00000173166	RAPH1	1.94633	6.57598	274.41	1.24117e-61	2.93985e-60
ENSG00000096070	BRPF3	1.95023	5.19417	190.945	1.9773e-43	4.26663e-42		ENSG00000111261	MANSC1	1.94548	4.44145	180.108	4.58984e-41	6.21441e-40
ENSG00000115415	STAT1	1.94866	7.71346	199.893	2.20418e-45	5.14711e-44		ENSG00000083093	PALB2	1.94082	4.59943	182.955	1.0969e-41	1.51973e-40
ENSG00000169131	ZNF354A	1.94242	4.80535	134.254	4.80847e-31	6.62817e-30		ENSG00000113742	CPEB4	1.93933	5.34099	224.216	1.0885e-50	1.96943e-49
ENSG00000082212	ME2	1.94212	5.3788	200.19	1.89819e-45	4.44273e-44		ENSG00000198113	TOR4A	1.93903	5.14937	220.56	6.82727e-50	1.20298e-48
ENSG00000157827	FMNL2	1.93842	5.2462	209.771	1.54142e-47	3.91206e-46		ENSG00000120093	HOXB3	1.93888	4.32396	166.89	3.53492e-38	4.36002e-37
ENSG00000214944	ARHGEF28	1.93544	5.16168	172.559	2.04355e-39	3.8281e-38		ENSG00000137449	CPEB2	1.93885	3.94621	133.96	5.5759e-31	5.24602e-30
ENSG00000175155	YPEL2	1.93536	5.39383	214.763	1.25513e-48	3.29165e-47		ENSG00000160932	LY6E	1.93355	8.19627	200.906	1.32443e-45	2.06718e-44
ENSG00000139567	ACVRL1	1.93301	5.43288	210.609	1.01172e-47	2.59345e-46		ENSG00000213928	IRF9	1.92906	5.38643	210.593	1.01992e-47	1.68829e-46
ENSG00000160932	LY6E	1.93146	8.2006	199.354	2.88946e-45	6.70145e-44		ENSG00000148400	NOTCH1	1.92895	5.43744	229.185	8.97504e-52	1.66863e-50
ENSG00000137449	CPEB2	1.93064	3.90275	116.437	3.81252e-27	4.34236e-26		ENSG00000273143	RP11-525A16.4	1.92726	4.72353	184.832	4.27012e-42	6.02343e-41
ENSG00000096968	JAK2	1.93043	4.81092	171.47	3.53348e-39	6.57099e-38		ENSG00000176597	B3GNT5	1.92555	4.69201	187.468	1.13533e-42	1.63339e-41
ENSG00000165997	ARL5B	1.92997	6.31217	215.517	8.59418e-49	2.2655e-47		ENSG00000128052	KDR	1.92424	6.82302	233.13	1.23823e-52	2.33211e-51
ENSG00000170365	SMAD1	1.92982	4.88778	171.725	3.10758e-39	5.78949e-38		ENSG00000151689	INPP1	1.92314	4.61336	195.385	2.12272e-44	3.19008e-43
ENSG00000153879	CEBPG	1.92952	7.12635	222.958	2.04776e-50	5.70695e-49		ENSG00000173281	PPP1R3B	1.9217	5.35827	230.858	3.87477e-52	7.24388e-51
ENSG00000164823	OSGIN2	1.92901	5.9679	222.604	2.44618e-50	6.79878e-49		ENSG00000088387	DOCK9	1.91976	4.95354	214.405	1.50274e-48	2.5544e-47
ENSG00000200312	RN7SKP255	1.92789	5.51181	69.0219	9.73748e-17	6.18218e-16		ENSG00000105655	ISYNA1	1.91635	4.96364	169.103	1.16145e-38	1.45743e-37
ENSG00000189067	LITAF	1.92765	4.33331	111.311	5.05716e-26	5.49678e-25		ENSG00000144655	CSRNP1	1.91511	6.42743	249.869	2.77374e-56	5.62196e-55
ENSG00000154803	FLCN	1.92538	4.04396	117.707	2.00942e-27	2.33284e-26		ENSG00000166801	FAM111A	1.91407	4.71131	184.868	4.1939e-42	5.92417e-41
ENSG00000178105	DDX10	1.92329	5.48876	157.819	3.39044e-36	5.7318e-35		ENSG00000132510	KDM6B	1.91197	3.99225	137.803	8.04688e-32	7.88625e-31
ENSG00000174718	KIAA1551	1.92205	4.66905	176.25	3.19361e-40	6.15145e-39		ENSG00000215067	AC027763.2	1.9104	3.87447	98.7108	2.92208e-23	1.96895e-22
ENSG00000176485	PLA2G16	1.92119	5.66505	229.481	7.73706e-52	2.26099e-50		ENSG00000147416	ATP6V1B2	1.90567	7.33847	247.199	1.05954e-55	2.11365e-54
ENSG00000159202	UBE2Z	1.92115	7.23636	174.804	6.60711e-40	1.25843e-38		ENSG00000183337	BCOR	1.90345	5.05351	214.23	1.64116e-48	2.78502e-47
ENSG00000152926	ZNF117	1.91974	5.63028	192.806	7.76077e-44	1.69973e-42		ENSG00000169621	APLF	1.90312	4.01173	130.202	3.70072e-30	3.37807e-29
ENSG00000198933	TBKBP1	1.91889	4.09547	124.408	6.85707e-29	8.55294e-28		ENSG00000122378	FAM213A	1.90061	5.75783	257.433	6.2246e-58	1.33098e-56
ENSG00000104518	GSDMD	1.91885	5.49435	220.427	7.29764e-50	1.99573e-48		ENSG00000164323	KIAA1430	1.90053	5.65801	252.828	6.27909e-57	1.29605e-55
ENSG00000143772	ITPKB	1.91854	3.64358	101.463	7.28017e-24	7.09158e-23		ENSG00000171621	SPSB1	1.90049	5.09465	177.348	1.83817e-40	2.45267e-39
ENSG00000213462	ERV3-1	1.90947	5.61809	191.332	1.62769e-43	3.53461e-42		ENSG00000267047	RP11-589P10.7	1.8967	3.86368	95.7386	1.31098e-22	8.59315e-22
ENSG00000143303	RRNAD1	1.90718	4.13859	126.021	3.04223e-29	3.86054e-28		ENSG00000264187	RP11-45M22.4	1.89646	4.0468	135.475	2.59886e-31	2.48439e-30
ENSG00000119844	AFTPH	1.9063	3.6529	105.77	8.2815e-25	8.45341e-24		ENSG00000184898	RBM43	1.89423	3.98888	125.695	3.58521e-29	3.13404e-28
ENSG00000164164	OTUD4	1.9045	5.78898	250.702	1.82576e-56	6.46156e-55		ENSG00000167702	KIFC2	1.8933	3.67521	101.589	6.83249e-24	4.77236e-23
ENSG00000257219	RP11-54A9.1	1.90293	5.51591	197.409	7.67998e-45	1.75337e-43		ENSG00000138411	HECW2	1.88947	5.19003	196.666	1.1152e-44	1.67845e-43
ENSG00000129566	TEP1	1.90219	3.64458	100.819	1.00763e-23	9.75028e-23		ENSG00000143303	RRNAD1	1.8892	4.1576	144.552	2.69066e-33	2.81711e-32
ENSG00000264187	RP11-45M22.4	1.89817	4.01225	113.932	1.34866e-26	1.49936e-25		ENSG00000134758	RNF138	1.88914	5.14118	220.432	7.2817e-50	1.28082e-48
ENSG00000270149	F11R	1.89699	3.78526	112.156	3.30316e-26	3.60178e-25		ENSG00000128335	APOL2	1.8875	5.95374	225.609	5.40749e-51	9.87208e-50
ENSG00000204525	HLA-C	1.89167	8.9528	174.243	8.75896e-40	1.66209e-38		ENSG00000100664	EIF5	1.8865	8.796	250.449	2.07311e-56	4.23585e-55
ENSG00000134758	RNF138	1.88922	5.12205	177.625	1.59988e-40	3.10503e-39		ENSG00000185262	UBALD2	1.88546	7.2471	282.863	1.78547e-63	4.41523e-62
ENSG00000144655	CSRNP1	1.88838	6.40048	208.64	2.72032e-47	6.76969e-46		ENSG00000166833	NAV2	1.88394	4.88956	188.521	6.68453e-43	9.7137e-42
ENSG00000108797	CNTNAP1	1.88807	5.25168	201.253	1.11299e-45	2.62902e-44		ENSG00000167034	NKX3-1	1.88255	3.56065	102.714	3.87181e-24	2.72319e-23
ENSG00000188522	FAM83G	1.88678	3.59127	80.3789	3.0908e-19	2.32447e-18		ENSG00000197461	PDGFA	1.88233	5.31401	226.949	2.75825e-51	5.0538e-50
ENSG00000166401	SERPINB8	1.88663	5.02586	181.354	2.45315e-41	4.872e-40		ENSG00000197928	ZNF677	1.88112	4.478	161.644	4.9479e-37	5.84615e-36
ENSG00000171223	JUNB	1.88578	9.02808	175.613	4.39843e-40	8.44037e-39		ENSG00000141510	TP53	1.87865	6.7922	41.5695	1.13756e-10	3.74642e-10
ENSG00000224470	ATXN1L	1.88338	5.85688	237.057	1.72357e-53	5.35825e-52		CATG00000098483	CATG00000098483.1	1.87572	4.64387	169.076	1.17733e-38	1.47553e-37
ENSG00000231742	RP11-112L6.4	1.87619	5.70202	202.476	6.01958e-46	1.43851e-44		ENSG00000116954	RRAGC	1.86954	6.40836	257.586	5.76378e-58	1.24032e-56
ENSG00000116711	PLA2G4A	1.87593	5.25954	201.547	9.59958e-46	2.28241e-44		ENSG00000170385	SLC30A1	1.86889	4.90385	203.957	2.85978e-46	4.51934e-45
ENSG00000265735	RN7SL5P	1.8727	3.71076	7.81682	0.00517623	0.00876822		ENSG00000072041	SLC6A15	1.86852	5.03585	172.026	2.67098e-39	3.4109e-38
ENSG00000189060	H1F0	1.87164	7.85466	162.595	3.06733e-37	5.39049e-36		ENSG00000110721	CHKA	1.86604	3.88891	110.043	9.59109e-26	7.24453e-25
ENSG00000139263	LRIG3	1.87106	4.26778	123.298	1.20022e-28	1.4794e-27		ENSG00000137275	RIPK1	1.8654	6.629	265.405	1.13872e-59	2.53121e-58
ENSG00000197329	PELI1	1.86723	5.28989	194.064	4.12427e-44	9.19021e-43		ENSG00000197077	KIAA1671	1.86531	4.16023	132.722	1.04017e-30	9.69609e-30
ENSG00000069812	HES2	1.86502	4.39601	132.822	9.88849e-31	1.3396e-29		ENSG00000089060	SLC8B1	1.86473	4.35484	159.941	1.16586e-36	1.35535e-35
ENSG00000129226	CD68	1.86425	6.05321	224.836	7.97373e-51	2.2467e-49		ENSG00000206337	HCP5	1.86194	3.49815	62.3052	2.94148e-15	1.30712e-14
ENSG00000259399	TGIF2-C20orf24	1.86352	4.40135	146.674	9.24535e-34	1.41771e-32		ENSG00000132376	INPP5K	1.86042	5.36733	199.319	2.94065e-45	4.49271e-44
ENSG00000095951	HIVEP1	1.85964	5.45829	202.562	5.76467e-46	1.38082e-44		ENSG00000140941	MAP1LC3B	1.85932	8.15755	249.282	3.7231e-56	7.48617e-55
ENSG00000120063	GNA13	1.85963	6.57327	204.247	2.4726e-46	6.03575e-45		ENSG00000242265	PEG10	1.85813	6.03158	196.801	1.04222e-44	1.57094e-43
ENSG00000175309	PHYKPL	1.85875	5.08206	154.827	1.52721e-35	2.5113e-34		ENSG00000127666	TICAM1	1.85749	5.64449	239.325	5.51937e-54	1.0694e-52
ENSG00000134802	SLC43A3	1.85025	5.41152	157.142	4.76603e-36	7.9913e-35		ENSG00000110852	CLEC2B	1.85732	4.66031	175.69	4.23205e-40	5.58056e-39
ENSG00000153561	RMND5A	1.84505	4.60686	152.736	4.37477e-35	7.06875e-34		ENSG00000028116	VRK2	1.85518	6.20824	237.27	1.5484e-53	2.96601e-52
ENSG00000116668	SWT1	1.84476	3.66802	87.7528	7.41688e-21	6.1128e-20		ENSG00000125633	CCDC93	1.85386	5.06571	205.927	1.06307e-46	1.71755e-45
ENSG00000147416	ATP6V1B2	1.84236	7.29144	189.773	3.56289e-43	7.6237e-42		ENSG00000226328	CTA-217C2.1	1.85316	4.44626	163.631	1.82171e-37	2.18303e-36
ENSG00000151287	TEX30	1.84141	4.15916	116.133	4.4449e-27	5.057e-26		ENSG00000055483	USP36	1.84751	6.43077	248.031	6.97872e-56	1.39492e-54
ENSG00000171992	SYNPO	1.83966	6.36967	209.413	1.84509e-47	4.63676e-46		ENSG00000211584	SLC48A1	1.84573	4.02447	120.076	6.08904e-28	5.03553e-27
ENSG00000261884	CTC-479C5.12	1.83951	5.87928	197.107	8.93692e-45	2.03126e-43		ENSG00000048405	ZNF800	1.84462	5.50149	208.515	2.89584e-47	4.73158e-46
ENSG00000116954	RRAGC	1.83072	6.37299	189.605	3.87835e-43	8.26411e-42		ENSG00000181472	ZBTB2	1.84261	4.52953	169.9	7.78024e-39	9.81164e-38
ENSG00000125810	CD93	1.82672	6.16703	203.621	3.38637e-46	8.1496e-45		ENSG00000238423	SNORD42B	1.84234	3.97533	126.677	2.18647e-29	1.93643e-28
ENSG00000136874	STX17	1.82443	3.46528	61.6	4.2082e-15	2.36362e-14		ENSG00000176105	YES1	1.8422	6.84123	264.108	2.18299e-59	4.81018e-58
ENSG00000110799	VWF	1.824	6.48239	191.835	1.26437e-43	2.76324e-42		ENSG00000013297	CLDN11	1.84121	8.51955	241.576	1.78308e-54	3.49497e-53
ENSG00000138411	HECW2	1.82155	5.11764	164.72	1.05301e-37	1.8862e-36		ENSG00000104825	NFKBIB	1.84107	5.24813	183.308	9.18515e-42	1.27433e-40
ENSG00000183696	UPP1	1.82046	6.39295	181.477	2.3065e-41	4.58967e-40		ENSG00000185947	ZNF267	1.83856	5.46848	209.18	2.07331e-47	3.39312e-46
ENSG00000107863	ARHGAP21	1.81591	5.30247	155.98	8.55282e-36	1.4201e-34		ENSG00000204525	HLA-C	1.8306	8.89738	205.083	1.62426e-46	2.59113e-45
ENSG00000073849	ST6GAL1	1.81508	4.05963	101.067	8.89446e-24	8.63117e-23		ENSG00000205189	ZBTB10	1.82941	4.44907	163.432	2.01294e-37	2.40365e-36
ENSG00000128052	KDR	1.81343	6.73455	199.847	2.25572e-45	5.25547e-44		ENSG00000174749	C4orf32	1.8275	5.50321	224.629	8.84488e-51	1.60317e-49
ENSG00000187800	PEAR1	1.80818	6.85298	191.206	1.73454e-43	3.75072e-42		ENSG00000028137	TNFRSF1B	1.8235	5.16878	205.391	1.39118e-46	2.22632e-45
ENSG00000168884	TNIP2	1.80812	6.27321	203.429	3.72844e-46	8.95175e-45		ENSG00000143842	SOX13	1.82299	3.76556	99.5582	1.9048e-23	1.29819e-22
ENSG00000255717	SNHG1	1.80705	4.9276	129.741	4.66942e-30	6.16243e-29		ENSG00000171223	JUNB	1.82165	8.96996	240.678	2.79796e-54	5.44203e-53
ENSG00000102699	PARP4	1.80284	6.28186	201.764	8.60661e-46	2.05194e-44		ENSG00000167468	GPX4	1.81876	9.94778	218.771	1.67651e-49	2.92349e-48
ENSG00000168899	VAMP5	1.8003	7.69495	175.412	4.86693e-40	9.30448e-39		ENSG00000223960	AC009948.5	1.81832	4.0074	129.023	6.70305e-30	6.06392e-29
ENSG00000151376	ME3	1.80021	4.24552	114.263	1.14119e-26	1.27008e-25		ENSG00000109099	PMP22	1.81748	5.86727	198.055	5.55036e-45	8.44155e-44
ENSG00000161835	GRASP	1.80011	5.68542	219.975	9.15983e-50	2.49831e-48		ENSG00000210082	MT-RNR2	1.817	11.618	79.2031	5.60434e-19	3.08223e-18
ENSG00000169957	ZNF768	1.79977	5.60227	199.698	2.43126e-45	5.65157e-44		ENSG00000241978	AKAP2	1.81258	8.78117	239.403	5.30844e-54	1.03051e-52
ENSG00000240476	LINC00973	1.79547	5.66775	165.523	7.03179e-38	1.26622e-36		ENSG00000185361	TNFAIP8L1	1.81047	3.89132	118.564	1.30495e-27	1.06524e-26
ENSG00000171621	SPSB1	1.7937	4.99314	157.461	4.0592e-36	6.83978e-35		ENSG00000114796	KLHL24	1.81046	5.65798	197.72	6.56735e-45	9.92857e-44
ENSG00000137275	RIPK1	1.79218	6.56955	204.028	2.75931e-46	6.71957e-45		ENSG00000144802	NFKBIZ	1.81022	4.7011	179.85	5.22677e-41	7.05789e-40
ENSG00000185262	UBALD2	1.78939	7.17264	181.513	2.2645e-41	4.51488e-40		ENSG00000099290	FAM21A	1.80927	6.04338	232.04	2.13978e-52	4.01516e-51
ENSG00000134324	LPIN1	1.7888	4.88172	124.556	6.36549e-29	7.9592e-28		ENSG00000185339	TCN2	1.80861	3.86706	107.218	3.98847e-25	2.93377e-24
ENSG00000122378	FAM213A	1.7876	5.65831	181.964	1.8058e-41	3.62152e-40		ENSG00000234127	TRIM26	1.80295	5.66432	216.499	5.24937e-49	9.01395e-48
ENSG00000074935	TUBE1	1.78752	4.35118	102.471	4.37823e-24	4.31412e-23		ENSG00000154767	XPC	1.80256	5.88916	240.896	2.50747e-54	4.88642e-53
ENSG00000173281	PPP1R3B	1.78408	5.23386	175.121	5.63436e-40	1.07515e-38		ENSG00000176485	PLA2G16	1.80238	5.58429	222.522	2.54879e-50	4.5951e-49
ENSG00000174749	C4orf32	1.78399	5.45551	193.926	4.42048e-44	9.7863e-43		ENSG00000128652	HOXD3	1.79838	4.24183	138.933	4.55511e-32	4.53896e-31
ENSG00000144504	ANKMY1	1.78374	3.54863	82.2189	1.21819e-19	9.37523e-19		ENSG00000119139	TJP2	1.79278	5.51974	216.635	4.90339e-49	8.43416e-48
ENSG00000218510	LINC00339	1.78099	3.81636	95.2739	1.65784e-22	1.50723e-21		ENSG00000210176	MT-TH	1.79261	5.35058	4.85028	0.0276416	0.0397169
ENSG00000241978	AKAP2	1.77898	8.76276	162.612	3.04071e-37	5.3529e-36		ENSG00000130396	MLLT4	1.79057	5.43069	205.61	1.24648e-46	2.01066e-45
ENSG00000119139	TJP2	1.77867	5.49524	179.421	6.48433e-41	1.27297e-39		ENSG00000090020	SLC9A1	1.79048	6.98735	260.874	1.10643e-58	2.40653e-57
ENSG00000155313	USP25	1.77742	5.18056	158.241	2.7418e-36	4.66609e-35		ENSG00000120306	CYSTM1	1.7876	6.6316	235.321	4.12064e-53	7.83387e-52
ENSG00000164323	KIAA1430	1.77588	5.54859	193.971	4.32189e-44	9.58878e-43		ENSG00000112290	WASF1	1.78657	5.68899	213.204	2.74773e-48	4.62405e-47
ENSG00000137200	CMTR1	1.77444	4.98242	164.54	1.15272e-37	2.05759e-36		ENSG00000132323	ILKAP	1.7827	5.68864	213.624	2.22492e-48	3.76302e-47
ENSG00000161281	COX7A1	1.77286	4.62656	136.856	1.29629e-31	1.84401e-30		ENSG00000197582	GPX1P1	1.78028	4.26483	142.262	8.52303e-33	8.76036e-32
ENSG00000039319	ZFYVE16	1.76751	4.94117	155.412	1.13792e-35	1.88328e-34		ENSG00000233476	EEF1A1P6	1.77841	3.65962	4.79409	0.0285575	0.0409376
ENSG00000127946	HIP1	1.76736	4.10412	111.251	5.21232e-26	5.65941e-25		ENSG00000138722	MMRN1	1.7763	5.99559	237.09	1.69546e-53	3.24157e-52
ENSG00000176105	YES1	1.76469	6.78069	189.686	3.72227e-43	7.9481e-42		ENSG00000175352	NRIP3	1.77446	4.89853	133.522	6.94966e-31	6.52636e-30
ENSG00000132323	ILKAP	1.76454	5.66415	158.176	2.8327e-36	4.81276e-35		ENSG00000103249	CLCN7	1.77341	6.0536	199.825	2.28081e-45	3.51648e-44
ENSG00000229512	AC068580.5	1.76106	5.71007	195.913	1.62857e-44	3.65333e-43		ENSG00000154370	TRIM11	1.77218	4.26431	142.266	8.50574e-33	8.75148e-32
ENSG00000140474	ULK3	1.76051	4.13722	114.573	9.75938e-27	1.09331e-25		ENSG00000153485	TMEM251	1.76983	4.99431	191.747	1.32139e-43	1.94818e-42
ENSG00000005020	SKAP2	1.75824	4.94448	152.916	3.9969e-35	6.47865e-34		ENSG00000083312	TNPO1	1.76901	8.30601	222.411	2.69519e-50	4.85038e-49
ENSG00000181722	ZBTB20	1.75562	3.79294	93.711	3.65129e-22	3.2616e-21		ENSG00000139263	LRIG3	1.76794	4.21729	132.657	1.07467e-30	9.99007e-30
ENSG00000185344	ATP6V0A2	1.75557	4.62307	140.204	2.40251e-32	3.54587e-31		ENSG00000110057	UNC93B1	1.76651	5.30251	184.76	4.42879e-42	6.23855e-41
ENSG00000214226	C17orf67	1.75524	4.35097	129.316	5.78498e-30	7.60524e-29		ENSG00000140474	ULK3	1.76386	4.16824	133.22	8.09165e-31	7.5847e-30
ENSG00000119771	KLHL29	1.75474	4.07856	104.147	1.87852e-24	1.89295e-23		ENSG00000077458	FAM76B	1.75462	4.32615	125.303	4.3685e-29	3.8056e-28
ENSG00000102034	ELF4	1.75376	5.24675	178.992	8.04647e-41	1.57661e-39		ENSG00000164327	RICTOR	1.75357	4.0868	109.157	1.49911e-25	1.12062e-24
ENSG00000172216	CEBPB	1.75215	6.64458	190.681	2.25771e-43	4.86145e-42		ENSG00000059758	CDK17	1.75303	6.70074	227.506	2.08593e-51	3.84283e-50
ENSG00000173166	RAPH1	1.75162	6.42085	193.167	6.47282e-44	1.42374e-42		ENSG00000168917	SLC35G2	1.75267	5.18141	168.524	1.55428e-38	1.93835e-37
ENSG00000202198	RN7SK	1.75132	5.68765	104.405	1.64913e-24	1.66673e-23		ENSG00000133639	BTG1	1.75229	7.66077	220.711	6.32922e-50	1.11717e-48
CATG00000010291	CATG00000010291.1	1.74998	4.64647	136.179	1.82288e-31	2.57875e-30		ENSG00000039319	ZFYVE16	1.75159	4.94968	179.819	5.30891e-41	7.15925e-40
ENSG00000172432	GTPBP2	1.74992	6.24841	185.572	2.94418e-42	6.05898e-41		ENSG00000156502	SUPV3L1	1.75124	5.3728	193.723	4.8951e-44	7.31301e-43
ENSG00000221968	FADS3	1.7474	7.91189	162.821	2.73734e-37	4.84386e-36		ENSG00000162086	ZNF75A	1.75006	4.61147	158.688	2.18931e-36	2.53059e-35
ENSG00000223960	AC009948.5	1.74597	3.92004	101.14	8.57236e-24	8.32651e-23		ENSG00000060491	OGFR	1.74908	6.28929	205.48	1.33057e-46	2.13271e-45
ENSG00000122386	ZNF205	1.74299	3.65717	88.7007	4.59311e-21	3.81317e-20		ENSG00000142178	SIK1	1.74905	4.47004	135.28	2.86803e-31	2.73395e-30
ENSG00000171132	PRKCE	1.7405	5.08163	144.943	2.20974e-33	3.34833e-32		ENSG00000189067	LITAF	1.74843	4.224	116.268	4.1513e-27	3.30601e-26
ENSG00000233016	SNHG7	1.74041	6.76726	154.134	2.16492e-35	3.53154e-34		ENSG00000069399	BCL3	1.74759	6.49138	217.834	2.68377e-49	4.63202e-48
ENSG00000071051	NCK2	1.7391	4.88889	104.016	2.00647e-24	2.01593e-23		ENSG00000257242	C12orf79	1.74617	7.66458	218.208	2.2248e-49	3.85301e-48
ENSG00000131323	TRAF3	1.73776	4.75931	134.684	3.87136e-31	5.40195e-30		ENSG00000166046	TCP11L2	1.74617	4.70768	160.549	8.58444e-37	1.00373e-35
ENSG00000173535	TNFRSF10C	1.73737	4.22534	103.741	2.30527e-24	2.30482e-23		ENSG00000122386	ZNF205	1.74547	3.69275	99.1104	2.38812e-23	1.61562e-22
ENSG00000251314	CTD-2337A12.1	1.73628	3.57823	69.8629	6.35739e-17	4.07926e-16		ENSG00000170088	TMEM192	1.74474	5.32596	179.974	4.91056e-41	6.63976e-40
ENSG00000174197	MGA	1.73563	4.5519	136.216	1.78955e-31	2.53511e-30		ENSG00000242779	ZNF702P	1.73788	4.59675	161.523	5.25818e-37	6.20551e-36
ENSG00000139531	SUOX	1.73509	3.58275	86.9675	1.10317e-20	9.00498e-20		ENSG00000172432	GTPBP2	1.73445	6.2427	215.806	7.43498e-49	1.27238e-47
ENSG00000237380	HOXD-AS2	1.73473	5.56895	158.79	2.07959e-36	3.55093e-35		ENSG00000173786	CNP	1.73349	5.79104	184.374	5.3773e-42	7.52227e-41
ENSG00000132376	INPP5K	1.73461	5.25381	167.302	2.87337e-38	5.22003e-37		ENSG00000104312	RIPK2	1.73322	6.15547	220.781	6.10829e-50	1.08006e-48
ENSG00000178026	FAM211B	1.73309	3.53972	84.8887	3.15637e-20	2.51428e-19		ENSG00000125148	MT2A	1.7304	13.4799	118.551	1.31335e-27	1.07123e-26
ENSG00000171282	RP11-1055B8.7	1.73062	3.53863	78.5679	7.7297e-19	5.67548e-18		ENSG00000105339	DENND3	1.72887	4.22241	133.426	7.29687e-31	6.84606e-30
ENSG00000059758	CDK17	1.73031	6.68111	172.703	1.90005e-39	3.56581e-38		ENSG00000198382	UVRAG	1.7256	4.72757	159.08	1.7979e-36	2.08293e-35
ENSG00000077458	FAM76B	1.72992	4.27674	99.2839	2.18781e-23	2.07964e-22		ENSG00000186105	LRRC70	1.72547	4.40253	120.54	4.81934e-28	4.01175e-27
ENSG00000197461	PDGFA	1.72248	5.17329	154.635	1.68285e-35	2.75836e-34		ENSG00000164221	CCDC112	1.72142	4.39166	141.966	9.89164e-33	1.01362e-31
ENSG00000104903	LYL1	1.719	6.31333	176.727	2.51261e-40	4.85802e-39		ENSG00000151151	IPMK	1.7189	5.16014	176.823	2.39409e-40	3.17767e-39
ENSG00000157510	AFAP1L1	1.71841	5.78964	209.732	1.57159e-47	3.97876e-46		ENSG00000231298	LINC00704	1.71361	4.53576	132.464	1.18442e-30	1.09901e-29
ENSG00000006652	IFRD1	1.71836	6.21146	185.693	2.76964e-42	5.73438e-41		ENSG00000198744	RP5-857K21.11	1.71298	5.39191	4.97437	0.0257255	0.0371644
ENSG00000178719	GRINA	1.71696	8.34064	158.826	2.04219e-36	3.4929e-35		ENSG00000196781	TLE1	1.71296	5.44081	176.607	2.6692e-40	3.53817e-39
ENSG00000099290	FAM21A	1.71541	5.96352	205.285	1.46739e-46	3.59054e-45		ENSG00000092098	RNF31	1.71255	5.70365	208.507	2.90872e-47	4.74496e-46
ENSG00000154781	CCDC174	1.71449	5.27256	153.804	2.55626e-35	4.15667e-34		ENSG00000134802	SLC43A3	1.70916	5.31601	181.161	2.70372e-41	3.70534e-40
ENSG00000155363	MOV10	1.71404	6.24325	196.353	1.30564e-44	2.96098e-43		ENSG00000174899	C3orf55	1.70887	3.69336	95.694	1.34087e-22	8.77773e-22
ENSG00000198089	SFI1	1.71185	3.49204	68.5591	1.23132e-16	7.76446e-16		ENSG00000224470	ATXN1L	1.70878	5.73203	211.512	6.42716e-48	1.07091e-46
ENSG00000110492	MDK	1.71064	8.29404	157.692	3.61405e-36	6.09976e-35		ENSG00000102081	FMR1	1.70865	4.93223	150.191	1.57506e-34	1.73721e-33
ENSG00000121931	LRIF1	1.70674	5.90405	191.25	1.69661e-43	3.67647e-42		ENSG00000120885	CLU	1.70801	5.93232	212.269	4.39413e-48	7.37019e-47
ENSG00000162434	JAK1	1.70549	7.67371	140.718	1.85477e-32	2.74142e-31		ENSG00000136161	RCBTB2	1.70799	3.51436	87.2474	9.57606e-21	5.714e-20
ENSG00000157693	C9orf91	1.70386	3.82771	90.9902	1.44385e-21	1.24412e-20		ENSG00000039523	FAM65A	1.70573	6.61218	225.982	4.48297e-51	8.19904e-50
ENSG00000238423	SNORD42B	1.70327	3.83423	89.0853	3.78146e-21	3.15472e-20		ENSG00000100403	ZC3H7B	1.70561	7.29636	228.34	1.37211e-51	2.53702e-50
ENSG00000100664	EIF5	1.70322	8.66109	152.542	4.82417e-35	7.78259e-34		ENSG00000164647	STEAP1	1.70459	5.37191	192.679	8.27049e-44	1.22471e-42
ENSG00000180035	ZNF48	1.70273	3.59871	67.419	2.19523e-16	1.35585e-15		ENSG00000187742	SECISBP2	1.70454	5.49322	199.992	2.09667e-45	3.25242e-44
ENSG00000162086	ZNF75A	1.7003	4.55069	125.972	3.11802e-29	3.9518e-28		ENSG00000005486	RHBDD2	1.7045	5.98491	188.817	5.76141e-43	8.38431e-42
ENSG00000263740	RN7SL4P	1.69989	4.76624	12.6213	0.000381367	0.000760059		ENSG00000185344	ATP6V0A2	1.70394	4.6053	153.827	2.52664e-35	2.86164e-34
ENSG00000100403	ZC3H7B	1.69962	7.29361	169.537	9.33948e-39	1.71806e-37		ENSG00000168899	VAMP5	1.70211	7.6151	241.318	2.02943e-54	3.97015e-53
ENSG00000147862	NFIB	1.69883	5.62047	161.635	4.97172e-37	8.6334e-36		ENSG00000166710	B2M	1.70152	11.8155	167.589	2.48798e-38	3.07621e-37
ENSG00000148400	NOTCH1	1.69819	5.24192	141.417	1.30414e-32	1.93316e-31		ENSG00000122644	ARL4A	1.70078	5.46939	173.362	1.36418e-39	1.77115e-38
ENSG00000170545	SMAGP	1.69379	5.87875	191.572	1.44273e-43	3.13963e-42		ENSG00000095951	HIVEP1	1.7007	5.35043	174.929	6.20418e-40	8.14923e-39
ENSG00000159388	BTG2	1.69331	4.04893	92.5865	6.44454e-22	5.69704e-21		ENSG00000186141	POLR3C	1.7	6.01938	219.197	1.35343e-49	2.36826e-48
ENSG00000087266	SH3BP2	1.69262	5.87109	200.721	1.45385e-45	3.41838e-44		ENSG00000153561	RMND5A	1.69964	4.51823	141.947	9.98552e-33	1.0222e-31
ENSG00000173040	EVC2	1.6904	3.9479	71.7305	2.46687e-17	1.63414e-16		ENSG00000183386	FHL3	1.69625	6.59323	192.901	7.39684e-44	1.09694e-42
ENSG00000142089	IFITM3	1.68991	10.501	116.02	4.70509e-27	5.34114e-26		ENSG00000118707	TGIF2	1.69444	4.60582	150.529	1.32855e-34	1.46852e-33
ENSG00000137767	SQRDL	1.68978	5.59792	134.428	4.40383e-31	6.09505e-30		ENSG00000167996	FTH1	1.69388	13.2512	164.793	1.0153e-37	1.22831e-36
ENSG00000180628	PCGF5	1.68904	6.2499	185.201	3.54822e-42	7.28739e-41		ENSG00000167617	CDC42EP5	1.69375	5.71867	191.597	1.42451e-43	2.09716e-42
ENSG00000196821	C6orf106	1.68778	4.11062	91.4566	1.14067e-21	9.92074e-21		ENSG00000115183	TANC1	1.68981	5.16287	173.553	1.23947e-39	1.61755e-38
ENSG00000197976	AKAP17A	1.68716	4.61583	137.191	1.09514e-31	1.56658e-30		ENSG00000102921	N4BP1	1.6874	4.8339	130.48	3.2179e-30	2.94533e-29
ENSG00000198113	TOR4A	1.6836	4.93285	134.949	3.38839e-31	4.74096e-30		ENSG00000198933	TBKBP1	1.68716	3.94609	93.2727	4.55626e-22	2.9277e-21
ENSG00000187742	SECISBP2	1.68357	5.46482	182.57	1.33158e-41	2.68627e-40		ENSG00000107263	RAPGEF1	1.68596	6.02782	200.313	1.7842e-45	2.77196e-44
ENSG00000183386	FHL3	1.6819	6.58197	147.137	7.32464e-34	1.12487e-32		ENSG00000261884	CTC-479C5.12	1.68081	5.76693	178.292	1.14356e-40	1.52787e-39
ENSG00000115756	HPCAL1	1.68137	4.94237	148.337	4.00386e-34	6.22363e-33		ENSG00000200312	RN7SKP255	1.67999	5.33311	98.1951	3.79133e-23	2.53775e-22
ENSG00000113594	LIFR	1.67848	4.37059	121.479	3.00136e-28	3.64151e-27		ENSG00000139567	ACVRL1	1.67881	5.25033	172.181	2.47124e-39	3.15981e-38
ENSG00000153485	TMEM251	1.678	4.9043	137.084	1.15581e-31	1.64876e-30		ENSG00000159202	UBE2Z	1.67823	7.04788	234.45	6.38107e-53	1.20847e-51
ENSG00000151689	INPP1	1.67529	4.39646	113.851	1.40471e-26	1.55998e-25		ENSG00000204186	ZDBF2	1.67346	3.88703	101.842	6.01347e-24	4.20901e-23
ENSG00000087842	PIR	1.67411	4.41588	116.499	3.69627e-27	4.21466e-26		ENSG00000160208	RRP1B	1.67097	6.16828	210.935	8.58849e-48	1.42868e-46
ENSG00000102081	FMR1	1.66832	4.88239	127.188	1.69021e-29	2.17452e-28		ENSG00000116668	SWT1	1.67043	3.56964	86.588	1.33657e-20	7.90992e-20
ENSG00000054654	SYNE2	1.66699	3.40576	61.6784	4.04389e-15	2.27633e-14		ENSG00000172046	USP19	1.6701	4.98744	171.143	4.16374e-39	5.28382e-38
ENSG00000167996	FTH1	1.66481	13.2399	123.804	9.29833e-29	1.14859e-27		ENSG00000131323	TRAF3	1.66615	4.72584	142.786	6.54554e-33	6.76217e-32
ENSG00000106125	FAM188B	1.66414	3.61227	78.7417	7.07846e-19	5.21979e-18		ENSG00000184497	TMEM255B	1.66568	4.73022	147.482	6.15611e-34	6.61668e-33
ENSG00000160961	ZNF333	1.66288	4.17475	106.316	6.28695e-25	6.45612e-24		ENSG00000198795	ZNF521	1.66477	4.1235	118.849	1.13016e-27	9.26289e-27
ENSG00000136144	RCBTB1	1.66213	4.16358	101.749	6.30304e-24	6.16324e-23		ENSG00000123595	RAB9A	1.66321	5.93547	205.384	1.39653e-46	2.23135e-45
ENSG00000165475	CRYL1	1.66127	4.79538	120.646	4.56698e-28	5.47609e-27		ENSG00000128340	RAC2	1.66257	6.84035	219.175	1.36853e-49	2.39055e-48
ENSG00000028137	TNFRSF1B	1.66012	5.02965	109.34	1.367e-25	1.45491e-24		ENSG00000096433	ITPR3	1.66053	3.57894	86.7684	1.22001e-20	7.24132e-20
ENSG00000188157	AGRN	1.65953	7.10942	156.808	5.63837e-36	9.4077e-35		ENSG00000102699	PARP4	1.6584	6.17641	189.633	3.82416e-43	5.57314e-42
ENSG00000155506	LARP1	1.65945	6.11251	185.679	2.78994e-42	5.76474e-41		ENSG00000169258	GPRIN1	1.65709	3.5122	84.8612	3.20057e-20	1.85292e-19
ENSG00000104951	IL4I1	1.65925	6.22155	153.058	3.72042e-35	6.04007e-34		ENSG00000106571	GLI3	1.65663	3.52218	84.1374	4.61555e-20	2.6569e-19
ENSG00000186642	PDE2A	1.65638	3.5129	52.2451	4.89873e-13	2.32935e-12		ENSG00000165506	DNAAF2	1.65307	4.97849	160.764	7.7026e-37	9.03759e-36
ENSG00000156931	VPS8	1.65613	4.58984	131.121	2.33012e-30	3.13173e-29		ENSG00000119900	OGFRL1	1.65247	5.62723	193.656	5.0618e-44	7.55089e-43
ENSG00000127666	TICAM1	1.65479	5.47822	125.957	3.1418e-29	3.97702e-28		ENSG00000197535	MYO5A	1.65154	5.95822	207.424	5.0113e-47	8.12249e-46
ENSG00000181472	ZBTB2	1.65455	4.35844	113.051	2.1032e-26	2.32306e-25		ENSG00000269834	CTD-3018O17.3	1.65075	3.38141	64.0823	1.19331e-15	5.39525e-15
ENSG00000089060	SLC8B1	1.65403	4.16415	102.125	5.21298e-24	5.11202e-23		ENSG00000163788	SNRK	1.64942	5.6727	187.946	8.9287e-43	1.29192e-41
ENSG00000120690	ELF1	1.65227	4.21751	103.984	2.03983e-24	2.04543e-23		ENSG00000166340	TPP1	1.64841	6.83087	220.919	5.70033e-50	1.00969e-48
ENSG00000163788	SNRK	1.65168	5.66409	161.459	5.43033e-37	9.41381e-36		ENSG00000162434	JAK1	1.64737	7.6242	221.065	5.29689e-50	9.39872e-49
ENSG00000177674	AGTRAP	1.64949	5.49347	174.635	7.19137e-40	1.36716e-38		ENSG00000196821	C6orf106	1.64708	4.11026	106.362	6.14365e-25	4.46706e-24
ENSG00000105866	SP4	1.64936	3.25515	49.2448	2.25934e-12	1.0189e-11		ENSG00000198844	ARHGEF15	1.64645	3.9275	98.8426	2.73389e-23	1.84583e-22
ENSG00000141682	PMAIP1	1.64894	7.75647	138.181	6.65175e-32	9.66394e-31		ENSG00000133119	RFC3	1.6455	5.17683	64.9828	7.55552e-16	3.44996e-15
ENSG00000152894	PTPRK	1.64832	6.49461	135.9	2.09808e-31	2.95581e-30		ENSG00000136144	RCBTB1	1.64496	4.17754	110.323	8.32728e-26	6.30405e-25
ENSG00000156502	SUPV3L1	1.64798	5.27933	157.397	4.19116e-36	7.05053e-35		ENSG00000161281	COX7A1	1.64385	4.55241	138.992	4.42218e-32	4.41085e-31
ENSG00000197582	GPX1P1	1.64751	4.13565	93.0237	5.16729e-22	4.59175e-21		ENSG00000165475	CRYL1	1.64374	4.80131	161.014	6.7932e-37	7.98911e-36
ENSG00000087074	PPP1R15A	1.64602	6.90427	142.455	7.73416e-33	1.15482e-31		ENSG00000188157	AGRN	1.64232	7.09456	174.681	7.02837e-40	9.21984e-39
ENSG00000048405	ZNF800	1.64421	5.33131	126.055	2.99107e-29	3.80033e-28		ENSG00000218510	LINC00339	1.64163	3.74248	83.2654	7.17461e-20	4.09966e-19
ENSG00000226380	MIR29B1	1.64034	5.18321	144.734	2.45484e-33	3.71422e-32		ENSG00000128283	CDC42EP1	1.64009	6.80386	209.492	1.77315e-47	2.91131e-46
ENSG00000104825	NFKBIB	1.63998	5.07375	112.178	3.26612e-26	3.56901e-25		ENSG00000155090	KLF10	1.63902	7.85081	221.783	3.6933e-50	6.59965e-49
ENSG00000185947	ZNF267	1.63956	5.30213	155.507	1.08477e-35	1.79821e-34		ENSG00000127946	HIP1	1.63865	4.0341	109.316	1.3838e-25	1.03595e-24
ENSG00000207715	AC009065.2	1.63591	5.67179	171.986	2.72471e-39	5.08547e-38		ENSG00000074935	TUBE1	1.63836	4.26931	78.7605	7.01161e-19	3.81061e-18
ENSG00000188290	HES4	1.63417	7.43526	38.8224	4.64178e-10	1.71828e-09		ENSG00000234912	LINC00338	1.63705	3.93236	91.5558	1.08489e-21	6.82376e-21
ENSG00000157106	SMG1	1.63291	5.11109	124.045	8.23724e-29	1.02246e-27		ENSG00000048392	RRM2B	1.63656	5.55181	184.943	4.03961e-42	5.71421e-41
ENSG00000133561	GIMAP6	1.63258	3.55619	30.3395	3.62674e-08	1.12373e-07		ENSG00000151376	ME3	1.63584	4.14722	115.427	6.34636e-27	5.01462e-26
ENSG00000122873	CISD1	1.62951	7.15363	143.545	4.46656e-33	6.70837e-32		ENSG00000183657	PP13439	1.63492	4.35776	106.727	5.10917e-25	3.72829e-24
ENSG00000162817	C1orf115	1.62836	4.36235	41.3452	1.27585e-10	4.98828e-10		ENSG00000168300	PCMTD1	1.63443	5.42237	166.378	4.57412e-38	5.62807e-37
ENSG00000006451	RALA	1.62813	7.82473	137.622	8.81404e-32	1.26793e-30		ENSG00000137486	ARRB1	1.63196	4.45125	115.153	7.28639e-27	5.73499e-26
ENSG00000109099	PMP22	1.62796	5.7148	133.75	6.19739e-31	8.46287e-30		ENSG00000138660	AP1AR	1.62812	4.88174	139.666	3.15014e-32	3.1702e-31
ENSG00000158092	NCK1	1.62519	5.41741	160.124	1.0632e-36	1.83072e-35		ENSG00000069020	MAST4	1.62695	5.15165	151.691	7.40105e-35	8.24386e-34
ENSG00000215154	AC141586.5	1.62437	4.68921	122.158	2.13126e-28	2.60748e-27		ENSG00000118257	NRP2	1.62616	6.61989	173.437	1.31406e-39	1.71048e-38
ENSG00000102780	DGKH	1.62336	4.9145	133.884	5.7915e-31	7.94041e-30		ENSG00000133561	GIMAP6	1.6204	3.57229	79.9087	3.92115e-19	2.1695e-18
ENSG00000064651	SLC12A2	1.62258	4.57677	119.79	7.03351e-28	8.31662e-27		ENSG00000107863	ARHGAP21	1.61873	5.16625	146.835	8.52556e-34	9.11496e-33
ENSG00000178882	FAM101A	1.62146	5.72784	142.354	8.13791e-33	1.2098e-31		ENSG00000087074	PPP1R15A	1.61605	6.88326	86.09	1.71929e-20	1.01393e-19
ENSG00000120885	CLU	1.62129	5.85683	139.175	4.0321e-32	5.88307e-31		ENSG00000132330	SCLY	1.61601	4.04683	93.0068	5.21137e-22	3.33805e-21
ENSG00000083312	TNPO1	1.62092	8.1991	139.619	3.22459e-32	4.73186e-31		ENSG00000075651	PLD1	1.61592	4.4115	106.83	4.84954e-25	3.54651e-24
ENSG00000103249	CLCN7	1.62073	5.92867	134.275	4.75715e-31	6.56628e-30		ENSG00000080031	PTPRH	1.61537	3.78926	88.1853	5.96007e-21	3.60743e-20
ENSG00000184939	ZFP90	1.61749	5.00449	124.042	8.24762e-29	1.0225e-27		ENSG00000107443	CCNJ	1.61485	4.38503	123.359	1.16369e-28	9.94891e-28
ENSG00000215067	AC027763.2	1.61701	3.6112	67.6871	1.9161e-16	1.19136e-15		ENSG00000164305	CASP3	1.61378	5.9578	189.643	3.80386e-43	5.55155e-42
ENSG00000072121	ZFYVE26	1.61676	3.8719	77.4465	1.3637e-18	9.8851e-18		ENSG00000198888	MT-ND1	1.61345	4.52389	5.70571	0.0169098	0.0251397
ENSG00000210082	MT-RNR2	1.61613	11.474	44.0214	3.24803e-11	1.3299e-10		ENSG00000187049	TMEM216	1.61313	3.27478	67.1267	2.5461e-16	1.19773e-15
ENSG00000234741	GAS5	1.61575	9.31045	108.138	2.50661e-25	2.6322e-24		ENSG00000169291	SHE	1.61283	4.16662	91.5856	1.0687e-21	6.73027e-21
ENSG00000137309	HMGA1	1.61575	10.6527	128.471	8.85415e-30	1.1507e-28		ENSG00000129226	CD68	1.60959	5.86602	184.436	5.21098e-42	7.29971e-41
ENSG00000166710	B2M	1.61479	11.7603	127.723	1.29036e-29	1.66428e-28		ENSG00000088356	PDRG1	1.6056	6.05657	166.324	4.7007e-38	5.77677e-37
ENSG00000151694	ADAM17	1.61383	6.14708	166.969	3.39747e-38	6.16122e-37		ENSG00000116717	GADD45A	1.6052	8.21197	197.966	5.80338e-45	8.81313e-44
ENSG00000186141	POLR3C	1.61241	5.94602	181.795	1.9657e-41	3.92679e-40		ENSG00000239857	GET4	1.60519	5.29384	149.666	2.05058e-34	2.25185e-33
ENSG00000170385	SLC30A1	1.61172	4.68595	97.4745	5.45533e-23	5.08171e-22		ENSG00000189152	GRAPL	1.60503	3.44735	77.7089	1.19401e-18	6.42091e-18
ENSG00000111371	SLC38A1	1.61157	7.30073	146.525	9.96762e-34	1.52287e-32		ENSG00000168488	ATXN2L	1.60405	6.69384	199.407	2.814e-45	4.30572e-44
ENSG00000074416	MGLL	1.61137	6.43779	173.618	1.19924e-39	2.27146e-38		ENSG00000129566	TEP1	1.60376	3.45285	76.1719	2.60016e-18	1.37542e-17
ENSG00000102921	N4BP1	1.61066	4.7572	127.413	1.50837e-29	1.94303e-28		ENSG00000040531	CTNS	1.6029	4.47887	108.305	2.30436e-25	1.70617e-24
ENSG00000179195	ZNF664	1.60965	5.75661	132.921	9.4097e-31	1.27642e-29		ENSG00000213699	SLC35F6	1.60249	6.80755	200.733	1.44503e-45	2.25193e-44
ENSG00000099331	MYO9B	1.60236	6.16929	134.212	4.91007e-31	6.75911e-30		ENSG00000104980	TIMM44	1.60202	6.76939	143.319	5.00488e-33	5.19173e-32
ENSG00000133943	C14orf159	1.59992	4.69401	128.561	8.46262e-30	1.10122e-28		ENSG00000198804	MT-CO1	1.60148	5.52861	5.0345	0.0248473	0.0360191
ENSG00000101544	ADNP2	1.59929	3.96533	85.3673	2.47789e-20	1.98932e-19		ENSG00000136874	STX17	1.60059	3.32768	53.0029	3.33057e-13	1.29311e-12
ENSG00000179348	GATA2	1.59801	5.54531	158.696	2.18095e-36	3.71779e-35		ENSG00000204604	ZNF468	1.59948	4.72254	129.465	5.36654e-30	4.88104e-29
ENSG00000114127	XRN1	1.59722	5.80598	156.902	5.37778e-36	8.98758e-35		ENSG00000130755	GMFG	1.59701	4.72529	141.191	1.46133e-32	1.48841e-31
ENSG00000174804	FZD4	1.59468	5.24343	147.296	6.76061e-34	1.03981e-32		ENSG00000128512	DOCK4	1.59657	4.64014	143.629	4.2816e-33	4.45975e-32
ENSG00000259132	RP11-298I3.5	1.59375	5.19015	143.119	5.53512e-33	8.2889e-32		ENSG00000156858	PRR14	1.59492	4.93835	145.477	1.68883e-33	1.7811e-32
ENSG00000184497	TMEM255B	1.5932	4.65676	106.292	6.36278e-25	6.52743e-24		ENSG00000237296	SMG1P1	1.59461	4.6891	137.588	8.96813e-32	8.76363e-31
ENSG00000147799	ARHGAP39	1.5932	3.39897	68.3119	1.39576e-16	8.76894e-16		ENSG00000006451	RALA	1.59316	7.79388	214.487	1.4422e-48	2.45977e-47
ENSG00000083093	PALB2	1.59308	4.31474	73.4205	1.0477e-17	7.11547e-17		ENSG00000108798	ABI3	1.592	3.9734	91.7292	9.93883e-22	6.27083e-21
ENSG00000198604	BAZ1A	1.59217	5.40127	143.483	4.60907e-33	6.91225e-32		ENSG00000121892	PDS5A	1.59041	6.05237	184.534	4.9609e-42	6.95902e-41
ENSG00000226328	CTA-217C2.1	1.58959	4.21914	93.5289	4.00309e-22	3.57274e-21		ENSG00000265735	RN7SL5P	1.59032	3.51932	9.00687	0.00268967	0.00447791
ENSG00000137486	ARRB1	1.58951	4.39803	89.2814	3.42472e-21	2.86411e-20		ENSG00000155363	MOV10	1.58964	6.15416	184.98	3.9643e-42	5.61553e-41
ENSG00000125633	CCDC93	1.5892	4.84501	131.095	2.36081e-30	3.16882e-29		ENSG00000104518	GSDMD	1.58817	5.25426	165.314	7.80929e-38	9.50459e-37
ENSG00000140941	MAP1LC3B	1.58789	7.95404	122.045	2.257e-28	2.75472e-27		ENSG00000152894	PTPRK	1.58664	6.45219	138.375	6.0344e-32	5.96015e-31
ENSG00000258727	RP11-66N24.3	1.58696	3.47947	67.5842	2.01883e-16	1.25295e-15		ENSG00000223547	ZNF844	1.58605	3.34744	71.51	2.75858e-17	1.3744e-16
ENSG00000143344	RGL1	1.58683	3.7144	74.7175	5.43126e-18	3.78155e-17		ENSG00000178550	AC010170.1	1.58394	3.76277	81.4963	1.75586e-19	9.85504e-19
ENSG00000142798	HSPG2	1.58618	8.44259	121.049	3.72794e-28	4.49109e-27		ENSG00000249992	TMEM158	1.58394	3.76277	81.4963	1.75586e-19	9.85504e-19
ENSG00000132330	SCLY	1.58566	3.99993	71.4138	2.89646e-17	1.90637e-16		ENSG00000198604	BAZ1A	1.58284	5.40586	136.942	1.24187e-31	1.20655e-30
ENSG00000005059	CCDC109B	1.58193	5.63303	128	1.12268e-29	1.45352e-28		ENSG00000109787	KLF3	1.58279	6.84392	205.591	1.25826e-46	2.02643e-45
ENSG00000110721	CHKA	1.58171	3.6403	71.9329	2.22637e-17	1.48347e-16		ENSG00000137200	CMTR1	1.58237	4.85511	135.77	2.24037e-31	2.15391e-30
ENSG00000128272	ATF4	1.58072	9.25726	106.566	5.54085e-25	5.70713e-24		ENSG00000068028	RASSF1	1.57939	6.40101	186.902	1.50879e-42	2.1676e-41
ENSG00000090020	SLC9A1	1.5795	6.82619	150.756	1.18505e-34	1.88796e-33		ENSG00000198805	PNP	1.57753	6.32653	63.1568	1.9089e-15	8.54277e-15
ENSG00000102362	SYTL4	1.57915	3.56451	70.6391	4.28941e-17	2.78199e-16		ENSG00000142627	EPHA2	1.5764	6.03994	183.404	8.75316e-42	1.21774e-40
ENSG00000136715	SAP130	1.57888	5.66642	163.872	1.61309e-37	2.86933e-36		ENSG00000173535	TNFRSF10C	1.57469	4.13199	107.549	3.37394e-25	2.48536e-24
ENSG00000267047	RP11-589P10.7	1.57811	3.58275	64.8121	8.23905e-16	4.92225e-15		ENSG00000233016	SNHG7	1.5734	6.64271	190.03	3.13172e-43	4.5772e-42
ENSG00000040531	CTNS	1.57696	4.42301	56.2886	6.2576e-14	3.20174e-13		ENSG00000182500	ORAI1	1.57159	5.80075	164.527	1.16076e-37	1.40262e-36
ENSG00000100368	CSF2RB	1.57682	3.54918	70.396	4.8518e-17	3.12889e-16		ENSG00000147799	ARHGAP39	1.57078	3.4163	73.3271	1.09849e-17	5.59984e-17
ENSG00000172602	RND1	1.57656	3.62912	74.0798	7.50237e-18	5.14305e-17		CATG00000007372	CATG00000007372.1	1.56957	3.71591	81.5041	1.74899e-19	9.82737e-19
ENSG00000202474	RNA5SP283	1.57623	3.62775	66.1107	4.26301e-16	2.59382e-15		ENSG00000141098	GFOD2	1.56904	4.06758	100.772	1.03194e-23	7.14374e-23
ENSG00000100605	ITPK1	1.57296	4.21061	88.8488	4.26163e-21	3.54373e-20		ENSG00000160961	ZNF333	1.56639	4.12922	102.566	4.17334e-24	2.93119e-23
ENSG00000162066	AMDHD2	1.5725	4.26826	101.529	7.04303e-24	6.87368e-23		ENSG00000164938	TP53INP1	1.56538	5.83966	164.812	1.00544e-37	1.21784e-36
ENSG00000166265	CYYR1	1.57218	3.56255	54.5445	1.51965e-13	7.5196e-13		ENSG00000212719	C17orf51	1.56407	5.32694	148.854	3.08686e-34	3.36066e-33
ENSG00000145592	RPL37	1.56899	10.2037	109.462	1.28542e-25	1.3738e-24		ENSG00000151773	CCDC122	1.55967	4.10834	102.613	4.07527e-24	2.8643e-23
ENSG00000160796	NBEAL2	1.56838	3.44417	61.0244	5.63721e-15	3.13355e-14		ENSG00000145632	PLK2	1.55847	8.75531	180.202	4.37773e-41	5.94314e-40
ENSG00000176834	VSIG10	1.56778	3.3961	62.0259	3.38977e-15	1.924e-14		ENSG00000105865	DUS4L	1.55626	3.51264	73.553	9.79692e-18	5.01194e-17
ENSG00000102221	PHF16	1.56336	3.70595	72.6804	1.52438e-17	1.0271e-16		ENSG00000198431	TXNRD1	1.55438	8.91624	159.517	1.44263e-36	1.67325e-35
ENSG00000176438	SYNE3	1.56233	3.92303	81.8205	1.49026e-19	1.13919e-18		ENSG00000176046	NUPR1	1.55306	7.19402	208.415	3.04519e-47	4.95959e-46
ENSG00000004864	SLC25A13	1.56085	4.85524	105.992	7.40428e-25	7.56554e-24		ENSG00000186300	ZNF555	1.55262	3.29437	65.1297	7.0127e-16	3.20934e-15
ENSG00000155158	TTC39B	1.554	3.88105	59.6349	1.1419e-14	6.19926e-14		ENSG00000175048	ZDHHC14	1.55211	4.13045	90.8907	1.51834e-21	9.49104e-21
ENSG00000166889	PATL1	1.55337	5.35303	147.533	6.00022e-34	9.2425e-33		ENSG00000197483	ZNF628	1.55197	3.66121	76.9474	1.75573e-18	9.3707e-18
ENSG00000169291	SHE	1.55044	4.09524	89.6698	2.81412e-21	2.36701e-20		ENSG00000159023	EPB41	1.55194	4.19673	80.0287	3.69008e-19	2.04277e-18
ENSG00000163644	PPM1K	1.54905	3.87511	76.4627	2.24409e-18	1.6062e-17		ENSG00000105287	PRKD2	1.54987	5.42779	138.237	6.46639e-32	6.36816e-31
ENSG00000198431	TXNRD1	1.54702	8.91843	112.497	2.78036e-26	3.04796e-25		ENSG00000182325	FBXL6	1.54911	4.24228	106.759	5.0265e-25	3.67062e-24
ENSG00000198837	DENND4B	1.5459	4.87432	128.091	1.07231e-29	1.39006e-28		ENSG00000142798	HSPG2	1.54555	8.40444	168.37	1.67971e-38	2.08962e-37
ENSG00000166446	CDYL2	1.54555	4.62696	118.259	1.52198e-27	1.77298e-26		ENSG00000101544	ADNP2	1.54354	3.95124	84.5624	3.72286e-20	2.14792e-19
ENSG00000173926	MARCH3	1.54443	6.05326	152.751	4.34223e-35	7.02726e-34		ENSG00000207715	AC009065.2	1.54283	5.61129	171.717	3.11933e-39	3.97342e-38
ENSG00000118058	KMT2A	1.54432	3.95697	78.1472	9.56407e-19	6.98723e-18		CATG00000010291	CATG00000010291.1	1.54182	4.51288	86.5598	1.35578e-20	8.01894e-20
ENSG00000123576	ESX1	1.54402	3.5642	5.97479	0.0145118	0.0228454		ENSG00000100368	CSF2RB	1.54157	3.55527	74.6365	5.65879e-18	2.94257e-17
ENSG00000142627	EPHA2	1.54274	6.00848	148.433	3.81478e-34	5.93875e-33		ENSG00000102034	ELF4	1.54095	5.10179	120.934	3.94973e-28	3.29872e-27
ENSG00000176597	B3GNT5	1.54237	4.3774	90.8541	1.5467e-21	1.32715e-20		ENSG00000255517	CTD-3074O7.5	1.53939	4.22211	99.022	2.49709e-23	1.68708e-22
ENSG00000231298	LINC00704	1.5417	4.37778	70.9927	3.58558e-17	2.33886e-16		ENSG00000154781	CCDC174	1.53752	5.15512	142.291	8.4011e-33	8.65262e-32
ENSG00000175806	MSRA	1.5416	4.18955	94.8545	2.04906e-22	1.85467e-21		ENSG00000214597	TMEM249	1.53718	4.23232	103.061	3.2503e-24	2.29564e-23
ENSG00000114541	FRMD4B	1.54082	4.59504	112.731	2.47184e-26	2.72435e-25		ENSG00000177674	AGTRAP	1.53623	5.4201	163.204	2.25777e-37	2.68648e-36
ENSG00000174485	DENND4A	1.54077	3.96513	85.0543	2.90282e-20	2.31954e-19		ENSG00000111371	SLC38A1	1.53504	7.24157	201.112	1.19424e-45	1.86685e-44
ENSG00000167468	GPX4	1.53996	9.74485	119.809	6.9638e-28	8.24372e-27		ENSG00000259132	RP11-298I3.5	1.53499	5.16108	151.843	6.85594e-35	7.65352e-34
ENSG00000196387	ZNF140	1.53942	4.01596	51.3802	7.61013e-13	3.56646e-12		ENSG00000151694	ADAM17	1.53426	6.09287	179.2	7.24593e-41	9.73245e-40
ENSG00000187049	TMEM216	1.53935	3.18331	51.5219	7.08038e-13	3.32498e-12		ENSG00000178882	FAM101A	1.53298	5.66866	145.539	1.63708e-33	1.73014e-32
ENSG00000001629	ANKIB1	1.5378	5.577	144.331	3.00699e-33	4.52953e-32		ENSG00000156469	MTERFD1	1.53144	5.29591	157.139	4.77211e-36	5.47844e-35
ENSG00000003249	DBNDD1	1.53449	4.24948	76.8124	1.87996e-18	1.3541e-17		ENSG00000180628	PCGF5	1.53101	6.1354	163.308	2.14279e-37	2.55568e-36
ENSG00000160208	RRP1B	1.53367	6.05972	137.685	8.53858e-32	1.23177e-30		ENSG00000204301	NOTCH4	1.5309	3.43157	70.9096	3.73977e-17	1.84688e-16
ENSG00000166716	ZNF592	1.53311	4.35392	102.538	4.23193e-24	4.17398e-23		ENSG00000112406	HECA	1.53006	4.521	115.66	5.6418e-27	4.46139e-26
ENSG00000167702	KIFC2	1.53137	3.36145	56.4392	5.79634e-14	2.97615e-13		ENSG00000137309	HMGA1	1.52962	10.5782	138.685	5.16224e-32	5.11871e-31
ENSG00000168300	PCMTD1	1.53117	5.33187	130.117	3.86235e-30	5.11711e-29		ENSG00000180011	ZADH2	1.52934	4.38064	109.497	1.26305e-25	9.4766e-25
ENSG00000119782	FKBP1B	1.53107	4.83752	59.0896	1.50651e-14	8.12687e-14		ENSG00000184939	ZFP90	1.52891	4.95351	136.601	1.47431e-31	1.42691e-30
ENSG00000258486	RN7SL1	1.53037	8.13834	18.0998	2.09622e-05	4.86833e-05		ENSG00000241127	YAE1D1	1.52848	5.38333	155.486	1.0966e-35	1.24759e-34
ENSG00000013297	CLDN11	1.52897	8.28891	108.465	2.12609e-25	2.23721e-24		ENSG00000104903	LYL1	1.52837	6.17276	168.111	1.91276e-38	2.37371e-37
ENSG00000133119	RFC3	1.52841	5.07092	107.272	3.87993e-25	4.02474e-24		ENSG00000180530	NRIP1	1.52832	6.4019	182.947	1.10152e-41	1.52404e-40
ENSG00000136161	RCBTB2	1.52655	3.34377	53.3415	2.80319e-13	1.36075e-12		ENSG00000177732	SOX12	1.52765	5.77104	138.137	6.80068e-32	6.69086e-31
ENSG00000148356	LRSAM1	1.52344	4.95347	117.13	2.68881e-27	3.09697e-26		ENSG00000186642	PDE2A	1.52653	3.44154	71.2671	3.11993e-17	1.5453e-16
ENSG00000177738	CTD-2201E18.3	1.52274	4.9188	114.674	9.27723e-27	1.04043e-25		CATG00000108369	CATG00000108369.1	1.52325	3.25899	59.5153	1.21347e-14	5.17196e-14
ENSG00000092871	RFFL	1.52155	3.54337	55.305	1.03205e-13	5.18456e-13		ENSG00000132661	NXT1	1.52316	5.53622	160.909	7.16313e-37	8.41439e-36
ENSG00000133639	BTG1	1.5212	7.48875	115.883	5.04227e-27	5.6986e-26		ENSG00000145335	SNCA	1.52159	7.26163	192.14	1.08464e-43	1.60146e-42
ENSG00000181638	ZFP41	1.51896	3.688	64.9889	7.53215e-16	4.51576e-15		ENSG00000198331	HYLS1	1.52029	4.32203	108.465	2.12521e-25	1.57583e-24
ENSG00000173715	C11orf80	1.51768	3.35496	57.7221	3.01892e-14	1.58346e-13		ENSG00000125846	ZNF133	1.5201	3.93052	86.0331	1.76953e-20	1.04174e-19
ENSG00000172780	RAB43	1.51619	5.29846	130.721	2.85019e-30	3.80075e-29		ENSG00000123143	PKN1	1.51926	6.82633	132.681	1.06175e-30	9.87908e-30
ENSG00000257242	C12orf79	1.51413	7.49206	114.288	1.12674e-26	1.25537e-25		ENSG00000139725	RHOF	1.51835	4.71796	130.922	2.57494e-30	2.36324e-29
ENSG00000091129	NRCAM	1.5132	6.16017	134.124	5.13339e-31	7.05703e-30		ENSG00000145592	RPL37	1.51759	10.1554	146.189	1.18039e-33	1.25404e-32
ENSG00000163872	YEATS2	1.51214	6.34821	153.931	2.39764e-35	3.90494e-34		ENSG00000116991	SIPA1L2	1.51755	3.31059	64.2645	1.08789e-15	4.93183e-15
ENSG00000116991	SIPA1L2	1.51156	3.27364	52.9901	3.35228e-13	1.61732e-12		ENSG00000166971	AKTIP	1.51727	5.29414	127.899	1.18121e-29	1.0563e-28
ENSG00000258186	SLC7A5P2	1.50832	5.79795	134.672	3.8953e-31	5.42794e-30		ENSG00000144504	ANKMY1	1.51618	3.38169	67.9198	1.70283e-16	8.10851e-16
ENSG00000204138	PHACTR4	1.50722	5.01581	117.503	2.22768e-27	2.57746e-26		ENSG00000202474	RNA5SP283	1.51561	3.6151	70.4198	4.79365e-17	2.35698e-16
ENSG00000113552	GNPDA1	1.50656	5.62157	148.997	2.87252e-34	4.52699e-33		ENSG00000179195	ZNF664	1.51505	5.6923	136.645	1.44167e-31	1.39665e-30
ENSG00000120306	CYSTM1	1.50549	6.41541	144.713	2.48088e-33	3.74807e-32		ENSG00000129219	PLD2	1.51454	4.12938	93.7452	3.58872e-22	2.3163e-21
ENSG00000165914	TTC7B	1.50451	4.45616	89.7692	2.67635e-21	2.26042e-20		ENSG00000169957	ZNF768	1.51408	5.39723	149.882	1.83998e-34	2.02719e-33
ENSG00000187735	TCEA1	1.50366	8.13136	121.306	3.27466e-28	3.9637e-27		ENSG00000118197	DDX59	1.51376	3.96398	90.9091	1.5043e-21	9.40907e-21
ENSG00000105865	DUS4L	1.50225	3.444	57.3291	3.68655e-14	1.92279e-13		ENSG00000159733	ZFYVE28	1.51294	3.68099	78.92	6.46759e-19	3.52632e-18
ENSG00000124571	XPO5	1.50066	5.00588	72.3922	1.76414e-17	1.18397e-16		ENSG00000147862	NFIB	1.51258	5.49124	149.809	1.90877e-34	2.10068e-33
ENSG00000251322	SHANK3	1.49839	3.95493	69.0632	9.53594e-17	6.05799e-16		ENSG00000013441	CLK1	1.51106	5.36607	138.886	4.66586e-32	4.64016e-31
ENSG00000243716	NPIPB5	1.49766	3.81353	63.3124	1.76389e-15	1.02623e-14		ENSG00000264229	RNU4ATAC	1.51063	4.13872	100.108	1.44306e-23	9.91513e-23
ENSG00000234912	LINC00338	1.49627	3.79972	71.8717	2.29659e-17	1.52728e-16		ENSG00000171425	ZNF581	1.50873	7.07849	186.673	1.69244e-42	2.42455e-41
ENSG00000148671	ADIRF	1.49615	6.35714	98.4675	3.30408e-23	3.1048e-22		ENSG00000088826	SMOX	1.50769	4.48488	120.159	5.8391e-28	4.84468e-27
ENSG00000197928	ZNF677	1.49307	4.15446	72.3826	1.77267e-17	1.18891e-16		ENSG00000105866	SP4	1.50607	3.18597	50.0893	1.46909e-12	5.48483e-12
ENSG00000213741	RPS29	1.49158	10.9359	104.009	2.0138e-24	2.02131e-23		ENSG00000233276	GPX1	1.50588	10.5942	146.085	1.24408e-33	1.32032e-32
ENSG00000118707	TGIF2	1.49127	4.4309	99.2808	2.19122e-23	2.08094e-22		ENSG00000255717	SNHG1	1.50587	4.72334	122.445	1.84466e-28	1.55994e-27
ENSG00000189152	GRAPL	1.49054	3.33206	53.2287	2.96891e-13	1.43846e-12		ENSG00000084093	REST	1.50557	6.03342	164.335	1.27791e-37	1.5405e-36
ENSG00000219665	CTD-2006C1.2	1.49019	3.33905	44.9195	2.05306e-11	8.54994e-11		ENSG00000214944	ARHGEF28	1.50544	4.85207	142.025	9.60486e-33	9.85229e-32
ENSG00000165246	NLGN4Y	1.48943	4.40737	98.7355	2.88579e-23	2.72286e-22		ENSG00000156931	VPS8	1.5053	4.49889	105.713	8.52068e-25	6.17322e-24
ENSG00000167617	CDC42EP5	1.48926	5.55616	140.062	2.58019e-32	3.80262e-31		ENSG00000114541	FRMD4B	1.50527	4.58787	117.899	1.82433e-27	1.4761e-26
ENSG00000138660	AP1AR	1.48898	4.76054	112.664	2.55684e-26	2.81198e-25		ENSG00000159231	CBR3	1.50467	4.66604	125.682	3.60855e-29	3.15171e-28
ENSG00000153551	CMTM7	1.48797	6.29821	139.455	3.50223e-32	5.12668e-31		ENSG00000167173	C15orf39	1.50393	5.90315	165.266	8.00135e-38	9.72664e-37
ENSG00000213699	SLC35F6	1.48703	6.72063	110.925	6.14401e-26	6.6428e-25		ENSG00000110851	PRDM4	1.5025	5.4959	152.249	5.58946e-35	6.26045e-34
ENSG00000159231	CBR3	1.48595	4.63979	73.2027	1.16997e-17	7.93064e-17		ENSG00000124508	BTN2A2	1.50182	3.48613	61.8572	3.69282e-15	1.6331e-14
ENSG00000123595	RAB9A	1.48428	5.79411	151.331	8.87448e-35	1.41825e-33		ENSG00000137767	SQRDL	1.5014	5.46657	150.727	1.20243e-34	1.33056e-33
ENSG00000169118	CSNK1G1	1.48325	4.67999	97.4046	5.65139e-23	5.25955e-22		ENSG00000112276	BVES	1.50083	4.39699	112.45	2.84823e-26	2.19231e-25
ENSG00000128274	A4GALT	1.4813	4.02679	61.9991	3.43611e-15	1.94706e-14		ENSG00000157870	FAM213B	1.50033	5.71345	166.238	4.907e-38	6.01568e-37
ENSG00000126003	PLAGL2	1.47973	3.7095	70.432	4.76409e-17	3.07621e-16		ENSG00000134324	LPIN1	1.49919	4.68735	114.266	1.13932e-26	8.91187e-26
ENSG00000107669	ATE1	1.47925	5.0054	110.218	8.77657e-26	9.41938e-25		ENSG00000173926	MARCH3	1.4977	6.02438	167.152	3.09951e-38	3.82765e-37
ENSG00000146872	TLK2	1.47869	4.97374	120.426	5.10369e-28	6.08398e-27		ENSG00000169155	ZBTB43	1.49713	4.14624	95.6223	1.39029e-22	9.09536e-22
ENSG00000143842	SOX13	1.47812	3.47178	62.275	2.98695e-15	1.70293e-14		ENSG00000214022	REPIN1	1.49587	6.04896	173.326	1.38921e-39	1.79904e-38
ENSG00000156469	MTERFD1	1.47759	5.24412	130.95	2.53862e-30	3.39856e-29		ENSG00000174485	DENND4A	1.49367	3.95723	89.2119	3.54708e-21	2.18086e-20
ENSG00000132570	PCBD2	1.4775	4.4448	98.8593	2.71095e-23	2.565e-22		ENSG00000116691	MIIP	1.49348	5.76115	149.497	2.23264e-34	2.44382e-33
ENSG00000105655	ISYNA1	1.47684	4.61853	57.9998	2.62142e-14	1.38209e-13		ENSG00000130702	LAMA5	1.4927	7.02487	160.166	1.04082e-36	1.21277e-35
ENSG00000172046	USP19	1.47405	4.82296	104.201	1.8283e-24	1.84416e-23		ENSG00000100263	RHBDD3	1.49244	5.289	140.512	2.05662e-32	2.07799e-31
ENSG00000112406	HECA	1.47291	4.44976	57.4306	3.50114e-14	1.82795e-13		ENSG00000104951	IL4I1	1.49178	6.09941	146.355	1.08586e-33	1.15604e-32
ENSG00000075399	VPS9D1	1.4712	3.96149	70.4347	4.75763e-17	3.07397e-16		ENSG00000197863	ZNF790	1.49144	3.72788	69.1347	9.19632e-17	4.45244e-16
ENSG00000168310	IRF2	1.47008	4.45428	92.4799	6.80108e-22	6.00703e-21		ENSG00000249751	ECSCR	1.49128	7.14802	190.889	2.03396e-43	2.97705e-42
ENSG00000186105	LRRC70	1.46965	4.18469	60.5748	7.08346e-15	3.91197e-14		ENSG00000137575	SDCBP	1.49083	7.91467	188.28	7.54682e-43	1.0951e-41
ENSG00000108669	CYTH1	1.46838	5.14927	109.113	1.53314e-25	1.62328e-24		ENSG00000234741	GAS5	1.48873	9.2075	150.458	1.37675e-34	1.52014e-33
ENSG00000130755	GMFG	1.4679	4.60971	102.375	4.59467e-24	4.51434e-23		ENSG00000188290	HES4	1.48658	7.31767	71.3032	3.06342e-17	1.52029e-16
ENSG00000265150	RN7SL2	1.46692	7.52599	100.92	9.57909e-24	9.28673e-23		ENSG00000172780	RAB43	1.48585	5.28888	143.079	5.64802e-33	5.84688e-32
ENSG00000125846	ZNF133	1.46624	3.86313	69.7616	6.69222e-17	4.28336e-16		ENSG00000185650	ZFP36L1	1.48539	8.47687	172.248	2.38876e-39	3.0621e-38
ENSG00000107443	CCNJ	1.46573	4.2489	78.1963	9.32945e-19	6.83536e-18		ENSG00000092871	RFFL	1.48518	3.54911	63.9939	1.24803e-15	5.63506e-15
ENSG00000206503	HLA-A	1.46505	10.3339	90.1356	2.22389e-21	1.88451e-20		ENSG00000210195	MT-TT	1.48354	4.2347	48.9942	2.56727e-12	9.44537e-12
ENSG00000169255	B3GALNT1	1.46412	4.42011	97.1614	6.39007e-23	5.93621e-22		ENSG00000100911	PSME2	1.48188	8.40766	160.189	1.02904e-36	1.20042e-35
ENSG00000170088	TMEM192	1.46302	5.10094	112.694	2.51755e-26	2.77174e-25		ENSG00000166822	TMEM170A	1.48163	4.4932	108.994	1.62787e-25	1.21508e-24
ENSG00000100263	RHBDD3	1.46165	5.25429	128.831	7.38637e-30	9.66085e-29		ENSG00000119865	CNRIP1	1.48089	6.02667	166.266	4.8379e-38	5.93816e-37
ENSG00000172661	FAM21C	1.46051	5.48107	136.139	1.86003e-31	2.62767e-30		ENSG00000143344	RGL1	1.48023	3.66301	62.2093	3.08831e-15	1.36996e-14
ENSG00000005810	MYCBP2	1.45763	4.12501	69.5525	7.44085e-17	4.75062e-16		ENSG00000135821	GLUL	1.47969	5.15129	8.14876	0.00430907	0.00698993
ENSG00000132510	KDM6B	1.45689	3.61598	62.4892	2.67905e-15	1.53337e-14		ENSG00000173334	TRIB1	1.47929	4.51327	115.223	7.03149e-27	5.53867e-26
ENSG00000084093	REST	1.45501	5.99187	137.673	8.59057e-32	1.23753e-30		ENSG00000154822	PLCL2	1.47758	3.53504	69.4519	7.82992e-17	3.8073e-16
ENSG00000251537	RP11-385D13.1	1.45384	5.66432	125.836	3.34037e-29	4.21793e-28		ENSG00000175309	PHYKPL	1.47714	4.81132	127.179	1.69743e-29	1.50992e-28
ENSG00000060491	OGFR	1.45125	6.0615	139.919	2.77233e-32	4.07405e-31		ENSG00000087086	FTL	1.4761	11.6299	133.151	8.37991e-31	7.84763e-30
ENSG00000145779	TNFAIP8	1.44597	4.36489	72.0203	2.12997e-17	1.42202e-16		ENSG00000198538	ZNF28	1.47344	5.01558	126.207	2.76959e-29	2.43792e-28
ENSG00000140931	CMTM3	1.44587	5.98522	130.555	3.09852e-30	4.1158e-29		ENSG00000103253	HAGHL	1.4726	4.24083	96.1713	1.05363e-22	6.93778e-22
ENSG00000070882	OSBPL3	1.44491	4.76868	96.3072	9.83728e-23	9.04818e-22		ENSG00000148671	ADIRF	1.4705	6.34037	149.526	2.20028e-34	2.41101e-33
ENSG00000116977	LGALS8	1.44332	5.56503	138.071	7.03237e-32	1.02024e-30		ENSG00000067066	SP100	1.46967	7.88171	179.322	6.81655e-41	9.16789e-40
ENSG00000172795	DCP2	1.44056	4.50581	79.1633	5.71811e-19	4.23496e-18		ENSG00000113013	HSPA9	1.46838	8.6117	166.152	5.12584e-38	6.27637e-37
ENSG00000265037	MIR4707	1.43828	3.89571	72.5364	1.63976e-17	1.10266e-16		ENSG00000013374	NUB1	1.46802	6.74679	168.718	1.40985e-38	1.76258e-37
ENSG00000151012	SLC7A11	1.43779	8.7352	97.8346	4.54838e-23	4.24848e-22		ENSG00000251537	RP11-385D13.1	1.46776	5.68285	160.518	8.71849e-37	1.01823e-35
ENSG00000173801	JUP	1.43764	6.03621	82.1083	1.28833e-19	9.90007e-19		ENSG00000166199	ALKBH3	1.46666	5.50197	139.929	2.75952e-32	2.78541e-31
ENSG00000104866	PPP1R37	1.43409	5.5101	124.382	6.94784e-29	8.6556e-28		ENSG00000233184	RP11-421L21.3	1.46532	4.59236	118.669	1.23754e-27	1.01184e-26
ENSG00000198844	ARHGEF15	1.43359	3.74026	51.9915	5.57403e-13	2.63575e-12		ENSG00000136715	SAP130	1.46407	5.58984	148.272	4.13736e-34	4.47065e-33
ENSG00000013374	NUB1	1.4332	6.72153	134.624	3.99031e-31	5.54523e-30		ENSG00000197312	DDI2	1.46204	4.429	93.871	3.36776e-22	2.17785e-21
ENSG00000090861	AARS	1.4331	7.22521	109.04	1.59045e-25	1.68223e-24		ENSG00000198417	MT1F	1.46054	7.5468	146.661	9.30575e-34	9.93858e-33
ENSG00000250251	PKD1P6	1.43236	3.77419	54.9821	1.21631e-13	6.06552e-13		ENSG00000214226	C17orf67	1.45948	4.15402	88.1211	6.15684e-21	3.7243e-20
ENSG00000068305	MEF2A	1.43229	6.11573	136.075	1.92122e-31	2.71038e-30		ENSG00000100575	TIMM9	1.45939	6.48481	164.254	1.33147e-37	1.60125e-36
ENSG00000001084	GCLC	1.43199	3.77166	63.1532	1.91236e-15	1.10757e-14		ENSG00000162511	LAPTM5	1.45733	4.50036	114.271	1.13658e-26	8.89735e-26
ENSG00000121897	LIAS	1.43045	3.31683	54.2412	1.77325e-13	8.74485e-13		ENSG00000212907	MT-ND4L	1.4557	5.26921	8.94906	0.00277613	0.00461806
ENSG00000141510	TP53	1.42815	6.44987	41.1209	1.43098e-10	5.55547e-10		ENSG00000187193	MT1X	1.45436	7.78222	148.186	4.32056e-34	4.66362e-33
ENSG00000145675	PIK3R1	1.42707	4.5878	84.3919	4.05807e-20	3.21253e-19		ENSG00000221062	MIR1292	1.45417	6.01258	139.323	3.74309e-32	3.75571e-31
ENSG00000132003	ZSWIM4	1.42681	3.51436	49.4085	2.07847e-12	9.40645e-12		ENSG00000161513	FDXR	1.45403	4.74717	118.528	1.32866e-27	1.08284e-26
ENSG00000124508	BTN2A2	1.42613	3.39947	55.0684	1.16409e-13	5.81365e-13		ENSG00000119801	YPEL5	1.45377	5.8757	164.312	1.29272e-37	1.5565e-36
ENSG00000105085	MED26	1.42425	3.58876	42.3724	7.54485e-11	2.99917e-10		ENSG00000102780	DGKH	1.45279	4.80581	130.508	3.17191e-30	2.90586e-29
ENSG00000196781	TLE1	1.42257	5.21152	115.924	4.93894e-27	5.59419e-26		ENSG00000196387	ZNF140	1.45273	3.9887	75.1329	4.40073e-18	2.30497e-17
ENSG00000160746	ANO10	1.42194	6.15694	110.752	6.70712e-26	7.23633e-25		ENSG00000158717	RNF166	1.45095	4.36697	102.038	5.44686e-24	3.81771e-23
ENSG00000160685	ZBTB7B	1.42033	3.81297	67.0804	2.60663e-16	1.60316e-15		ENSG00000196456	ZNF775	1.45054	6.27712	163.474	1.97098e-37	2.35632e-36
ENSG00000244694	PTCHD4	1.41999	4.42879	74.852	5.07353e-18	3.54212e-17		ENSG00000087266	SH3BP2	1.45044	5.69796	152.878	4.0724e-35	4.57647e-34
ENSG00000109320	NFKB1	1.41891	5.41954	129.903	4.30233e-30	5.69265e-29		ENSG00000184470	TXNRD2	1.44785	5.93196	127.194	1.68441e-29	1.49966e-28
ENSG00000163029	SMC6	1.41785	5.95361	134.52	4.2056e-31	5.83648e-30		ENSG00000202198	RN7SK	1.44782	5.47141	120.993	3.83551e-28	3.20598e-27
ENSG00000141979	CTD-3222D19.2	1.41771	3.51643	47.1839	6.46299e-12	2.81052e-11		ENSG00000128272	ATF4	1.44692	9.15003	124.755	5.75936e-29	4.97864e-28
ENSG00000105287	PRKD2	1.41587	5.31583	95.5087	1.47243e-22	1.34225e-21		ENSG00000136490	LIMD2	1.44607	5.90568	163.519	1.92714e-37	2.30664e-36
ENSG00000154370	TRIM11	1.41549	3.97172	71.4733	2.81039e-17	1.85091e-16		ENSG00000185730	ZNF696	1.44539	3.56653	68.152	1.51362e-16	7.24162e-16
ENSG00000242779	ZNF702P	1.41492	4.33327	89.0925	3.76776e-21	3.14585e-20		ENSG00000121897	LIAS	1.4443	3.35693	60.7815	6.37728e-15	2.77299e-14
ENSG00000158717	RNF166	1.4121	4.31923	81.0716	2.17683e-19	1.65168e-18		ENSG00000174197	MGA	1.44126	4.35495	102.966	3.41e-24	2.40339e-23
ENSG00000101017	CD40	1.4119	3.20644	48.273	3.70829e-12	1.65122e-11		ENSG00000137413	TAF8	1.44069	4.48354	104.582	1.5082e-24	1.08031e-23
ENSG00000134627	PIWIL4	1.41152	3.49127	51.9573	5.67212e-13	2.67841e-12		ENSG00000251322	SHANK3	1.44008	3.93503	78.679	7.30695e-19	3.96686e-18
ENSG00000110925	CSRNP2	1.41057	5.5096	117.373	2.37817e-27	2.74227e-26		ENSG00000153714	LURAP1L	1.43987	4.11741	75.5242	3.60954e-18	1.89253e-17
ENSG00000172123	SLFN12	1.41002	4.59644	91.0808	1.37926e-21	1.19148e-20		ENSG00000087842	PIR	1.43968	4.26522	89.9944	2.38839e-21	1.48198e-20
ENSG00000100575	TIMM9	1.40996	6.44742	134.921	3.43648e-31	4.80168e-30		ENSG00000074416	MGLL	1.43894	6.31232	161.157	6.32217e-37	7.44382e-36
ENSG00000140830	TXNL4B	1.40874	4.14089	65.8753	4.80365e-16	2.91237e-15		ENSG00000170340	B3GNT2	1.43832	5.76184	131.64	1.79347e-30	1.65655e-29
ENSG00000068028	RASSF1	1.40838	6.27268	130.769	2.78149e-30	3.71398e-29		ENSG00000196470	SIAH1	1.43688	5.33463	137.568	9.06035e-32	8.84521e-31
ENSG00000132361	CLUH	1.4083	5.02363	110.619	7.16955e-26	7.7271e-25		ENSG00000185201	IFITM2	1.43631	9.24179	115.717	5.4831e-27	4.33928e-26
ENSG00000167987	VPS37C	1.40822	5.29554	106.201	6.66262e-25	6.82818e-24		ENSG00000100889	PCK2	1.43345	6.56063	10.3815	0.00127286	0.00220289
ENSG00000163162	RNF149	1.40697	5.70193	129.584	5.05281e-30	6.65981e-29		ENSG00000065526	SPEN	1.43285	5.25952	135.744	2.27004e-31	2.18036e-30
ENSG00000151773	CCDC122	1.40571	3.97027	69.8034	6.55205e-17	4.1989e-16		ENSG00000145332	KLHL8	1.43273	4.28744	98.7116	2.92086e-23	1.96895e-22
ENSG00000185730	ZNF696	1.40514	3.5097	57.0103	4.33531e-14	2.2497e-13		ENSG00000179348	GATA2	1.43245	5.43306	134.832	3.59276e-31	3.40874e-30
CATG00000084832	CATG00000084832.1	1.40338	4.40003	87.3062	9.29553e-21	7.6304e-20		ENSG00000121481	RNF2	1.43225	5.19549	136.721	1.38772e-31	1.34696e-30
ENSG00000168488	ATXN2L	1.40314	6.54529	118.34	1.46108e-27	1.70398e-26		ENSG00000171681	ATF7IP	1.43199	5.20977	130.198	3.70938e-30	3.38293e-29
ENSG00000112290	WASF1	1.40313	5.39045	119.335	8.84739e-28	1.03774e-26		ENSG00000158773	USF1	1.43078	4.82585	119.653	7.53482e-28	6.19571e-27
ENSG00000166971	AKTIP	1.40303	5.19799	116.942	2.95646e-27	3.3976e-26		ENSG00000267248	CTD-2319I12.4	1.43032	4.15098	86.4289	1.44853e-20	8.56247e-20
ENSG00000259431	THTPA	1.4023	3.59783	60.0888	9.06729e-15	4.96468e-14		ENSG00000119655	NPC2	1.4301	7.90104	172.566	2.03615e-39	2.61672e-38
ENSG00000110013	SIAE	1.40117	3.83774	63.5252	1.58325e-15	9.24283e-15		ENSG00000197355	UAP1L1	1.42975	4.74201	123.886	8.92287e-29	7.65444e-28
ENSG00000205189	ZBTB10	1.39792	4.10044	75.9059	2.97508e-18	2.11166e-17		ENSG00000177337	DLGAP1-AS1	1.42945	3.5497	37.802	7.82999e-10	2.42327e-09
ENSG00000123143	PKN1	1.39769	6.7387	110.985	5.96213e-26	6.45298e-25		ENSG00000120690	ELF1	1.42804	4.07611	80.4665	2.95681e-19	1.64404e-18
ENSG00000184058	TBX1	1.39759	4.75255	103.916	2.11078e-24	2.11243e-23		ENSG00000169750	RAC3	1.42561	4.1115	53.8816	2.12939e-13	8.36699e-13
ENSG00000172493	AFF1	1.39398	6.11995	137.215	1.08235e-31	1.55264e-30		ENSG00000110046	ATG2A	1.42486	3.74669	67.4929	2.11447e-16	1.00074e-15
ENSG00000162618	ELTD1	1.39311	7.02069	102.793	3.72094e-24	3.6842e-23		ENSG00000140280	LYSMD2	1.42409	3.98109	80.4226	3.02316e-19	1.67909e-18
ENSG00000177732	SOX12	1.39198	5.66595	102.054	5.40169e-24	5.28694e-23		ENSG00000140931	CMTM3	1.42337	5.97376	141.445	1.28629e-32	1.31276e-31
ENSG00000020577	SAMD4A	1.39169	6.85695	125.144	4.73416e-29	5.95584e-28		ENSG00000175155	YPEL2	1.42261	5.01833	127.318	1.58271e-29	1.41036e-28
ENSG00000271880	RP11-96C23.5	1.39156	6.71951	34.0631	5.33532e-09	1.79564e-08		ENSG00000141458	NPC1	1.42197	5.87908	158.613	2.27303e-36	2.62437e-35
ENSG00000110911	SLC11A2	1.39111	4.09901	65.9636	4.59329e-16	2.7898e-15		ENSG00000067082	KLF6	1.42195	9.0776	142.961	5.9954e-33	6.20015e-32
ENSG00000147454	SLC25A37	1.38954	5.31014	82.786	9.14347e-20	7.0848e-19		ENSG00000108639	SYNGR2	1.42059	5.39999	126.477	2.41744e-29	2.13537e-28
ENSG00000182541	LIMK2	1.38894	4.68945	93.0346	5.13879e-22	4.5704e-21		ENSG00000130518	KIAA1683	1.41982	4.25264	83.3446	6.89284e-20	3.94311e-19
ENSG00000185361	TNFAIP8L1	1.38875	3.54668	55.2762	1.04729e-13	5.25596e-13		ENSG00000174738	NR1D2	1.41982	4.66625	110.03	9.65338e-26	7.28071e-25
ENSG00000204301	NOTCH4	1.38836	3.29689	50.0675	1.48548e-12	6.81016e-12		ENSG00000237380	HOXD-AS2	1.41937	5.34635	125.027	5.02162e-29	4.35954e-28
ENSG00000151466	SCLT1	1.38661	4.31027	74.0888	7.46795e-18	5.12288e-17		ENSG00000117305	HMGCL	1.41897	5.28307	128.061	1.08841e-29	9.75042e-29
ENSG00000027075	PRKCH	1.38599	5.02747	106.595	5.46187e-25	5.63145e-24		ENSG00000132570	PCBD2	1.41816	4.42201	101.396	7.53231e-24	5.25392e-23
ENSG00000198589	LRBA	1.38444	3.73671	62.6251	2.50051e-15	1.436e-14		ENSG00000105889	STEAP1B	1.4171	4.78536	121.825	2.52122e-28	2.1232e-27
ENSG00000115828	QPCT	1.38433	4.06403	60.4799	7.4334e-15	4.09197e-14		ENSG00000270087	RP11-399K21.11	1.41532	3.77891	61.6325	4.13936e-15	1.82262e-14
ENSG00000082397	EPB41L3	1.38365	6.52041	119.651	7.54428e-28	8.88973e-27		ENSG00000011132	APBA3	1.41416	4.79629	118.45	1.38168e-27	1.12514e-26
ENSG00000136098	NEK3	1.38297	3.88201	62.3466	2.88025e-15	1.64576e-14		ENSG00000130962	PRRG1	1.41384	5.82354	132.522	1.15013e-30	1.06818e-29
ENSG00000214022	REPIN1	1.38281	5.96168	132.145	1.39095e-30	1.87687e-29		ENSG00000187531	SIRT7	1.41324	4.81712	124.045	8.23579e-29	7.08306e-28
ENSG00000249751	ECSCR	1.38119	7.07	120.212	5.68418e-28	6.75236e-27		ENSG00000145779	TNFAIP8	1.41256	4.36118	96.3651	9.55385e-23	6.29906e-22
ENSG00000102908	NFAT5	1.38032	4.81008	89.4922	3.07852e-21	2.58515e-20		ENSG00000161835	GRASP	1.41206	5.40465	131.398	2.02645e-30	1.86832e-29
ENSG00000137575	SDCBP	1.37974	7.83925	108.058	2.61017e-25	2.7297e-24		ENSG00000155130	MARCKS	1.41163	9.3196	89.2995	3.39352e-21	2.09026e-20
ENSG00000198646	NCOA6	1.37945	3.82188	64.296	1.07062e-15	6.34801e-15		ENSG00000177738	CTD-2201E18.3	1.40985	4.8525	123.206	1.25707e-28	1.07291e-27
ENSG00000221926	TRIM16	1.37908	5.73134	115.918	4.9527e-27	5.60357e-26		ENSG00000162618	ELTD1	1.40959	7.03183	148.394	3.88989e-34	4.20774e-33
ENSG00000115368	WDR75	1.37762	5.07368	108.533	2.05397e-25	2.16355e-24		ENSG00000267519	MIR24-2	1.40958	4.83473	119.832	6.88461e-28	5.6749e-27
ENSG00000110852	CLEC2B	1.37646	4.27803	73.4713	1.02111e-17	6.94411e-17		ENSG00000165655	ZNF503	1.40898	3.72048	56.9335	4.50797e-14	1.8534e-13
ENSG00000162511	LAPTM5	1.37459	4.42062	72.8089	1.42828e-17	9.64253e-17		ENSG00000149573	MPZL2	1.40882	4.47655	103.88	2.14984e-24	1.53231e-23
ENSG00000102572	STK24	1.37425	6.67264	121.895	2.43352e-28	2.96663e-27		ENSG00000185033	SEMA4B	1.40628	3.5483	64.3052	1.06565e-15	4.83533e-15
ENSG00000151151	IPMK	1.37294	4.88778	102.461	4.39929e-24	4.33069e-23		ENSG00000101361	NOP56	1.40448	6.24976	124.876	5.41851e-29	4.69604e-28
ENSG00000120370	GORAB	1.37127	4.68165	88.1745	5.99284e-21	4.95511e-20		ENSG00000145675	PIK3R1	1.40214	4.58521	103.33	2.83672e-24	2.0162e-23
ENSG00000123600	METTL8	1.36942	4.30431	79.9354	3.86846e-19	2.89653e-18		ENSG00000023902	PLEKHO1	1.40005	6.58415	149.383	2.36482e-34	2.58013e-33
ENSG00000174899	C3orf55	1.3692	3.40858	48.4805	3.33595e-12	1.48996e-11		ENSG00000184897	H1FX	1.39989	6.97212	153.346	3.21927e-35	3.63389e-34
ENSG00000103426	CORO7-PAM16	1.36702	4.34154	74.892	4.9717e-18	3.4734e-17		ENSG00000198087	CD2AP	1.39984	5.66019	120.232	5.62686e-28	4.67242e-27
ENSG00000161513	FDXR	1.36483	4.66569	85.5212	2.29229e-20	1.84756e-19		ENSG00000070476	ZXDC	1.39967	3.75272	71.2905	3.08314e-17	1.52857e-16
ENSG00000129474	AJUBA	1.36424	6.18659	130.807	2.72886e-30	3.64847e-29		ENSG00000109320	NFKB1	1.39917	5.41492	135.885	2.1143e-31	2.03657e-30
ENSG00000091527	CDV3	1.36408	8.45293	102.591	4.11945e-24	4.07089e-23		ENSG00000221926	TRIM16	1.39905	5.75283	148.666	3.39195e-34	3.68487e-33
ENSG00000116691	MIIP	1.35861	5.65563	110.92	6.16097e-26	6.65411e-25		ENSG00000152503	TRIM36	1.39902	4.01255	75.6547	3.37865e-18	1.77423e-17
ENSG00000132357	CARD6	1.3583	3.69225	53.2482	2.93952e-13	1.4249e-12		ENSG00000113594	LIFR	1.39865	4.18596	83.5198	6.30801e-20	3.61264e-19
ENSG00000048392	RRM2B	1.35755	5.33502	109.126	1.5228e-25	1.61401e-24		ENSG00000085871	MGST2	1.39841	4.4547	98.2715	3.6478e-23	2.44492e-22
ENSG00000090776	EFNB1	1.35579	5.43318	113.353	1.80605e-26	2.00133e-25		ENSG00000215154	AC141586.5	1.39804	4.54084	109.056	1.57748e-25	1.17833e-24
ENSG00000166037	CEP57	1.35553	5.58148	124.846	5.49997e-29	6.89383e-28		ENSG00000162458	FBLIM1	1.398	7.69883	156.378	6.99813e-36	8.00668e-35
ENSG00000105889	STEAP1B	1.35384	4.72427	95.3078	1.62969e-22	1.48296e-21		ENSG00000004864	SLC25A13	1.39795	4.75221	116.103	4.51271e-27	3.58536e-26
ENSG00000070770	CSNK2A2	1.35356	5.49352	92.1741	7.93784e-22	6.99295e-21		ENSG00000119231	SENP5	1.39461	6.24231	147.341	6.60939e-34	7.09633e-33
ENSG00000197483	ZNF628	1.35347	3.48846	50.9246	9.59832e-13	4.4583e-12		ENSG00000136451	VEZF1	1.39459	6.00594	148.496	3.69577e-34	4.00204e-33
ENSG00000260727	SLC7A5P1	1.35314	3.23077	47.4084	5.76362e-12	2.5268e-11		ENSG00000157693	C9orf91	1.39328	3.62734	66.3481	3.7793e-16	1.75742e-15
ENSG00000154822	PLCL2	1.35254	3.41551	49.5926	1.89223e-12	8.58641e-12		ENSG00000102221	PHF16	1.3925	3.60968	59.5486	1.1931e-14	5.08726e-14
ENSG00000233237	LINC00472	1.35193	3.50264	52.8281	3.64055e-13	1.75143e-12		ENSG00000254635	WAC-AS1	1.39233	5.19809	127.133	1.73695e-29	1.54372e-28
ENSG00000162231	NXF1	1.35022	4.93393	77.7667	1.15957e-18	8.43533e-18		ENSG00000133943	C14orf159	1.39038	4.55829	108.016	2.66594e-25	1.97245e-24
ENSG00000132589	FLOT2	1.34984	5.89277	128.678	7.97743e-30	1.0394e-28		ENSG00000146386	ABRACL	1.38931	7.44795	165.576	6.84577e-38	8.35201e-37
ENSG00000121892	PDS5A	1.34807	5.86933	128.82	7.42674e-30	9.70124e-29		ENSG00000230479	AP000695.6	1.38746	4.4771	100.468	1.20332e-23	8.30179e-23
ENSG00000262246	CORO7	1.34718	4.48422	80.1967	3.38938e-19	2.54527e-18		ENSG00000125630	POLR1B	1.38727	4.38851	99.9172	1.58907e-23	1.0874e-22
ENSG00000126249	PDCD2L	1.34481	3.91432	59.7361	1.08468e-14	5.9011e-14		ENSG00000155542	SETD9	1.38651	3.33957	53.8863	2.12432e-13	8.35031e-13
ENSG00000088899	LZTS3	1.34078	3.80595	53.3539	2.78562e-13	1.35287e-12		ENSG00000261609	GAN	1.38626	3.88299	71.128	3.34785e-17	1.65656e-16
ENSG00000156232	WHAMM	1.34058	3.7811	54.9443	1.23992e-13	6.16827e-13		ENSG00000116977	LGALS8	1.38626	5.53196	127.815	1.23211e-29	1.10084e-28
ENSG00000039523	FAM65A	1.34052	6.33996	123.258	1.22471e-28	1.50738e-27		ENSG00000172795	DCP2	1.38595	4.48819	98.272	3.6468e-23	2.44492e-22
ENSG00000011638	TMEM159	1.34038	4.36208	66.5343	3.43865e-16	2.10728e-15		ENSG00000106125	FAM188B	1.38589	3.43881	51.951	5.69035e-13	2.18083e-12
ENSG00000123094	RASSF8	1.33949	4.37314	63.2702	1.80211e-15	1.04727e-14		ENSG00000100311	PDGFB	1.38428	7.50805	153.315	3.26889e-35	3.6858e-34
ENSG00000114698	PLSCR4	1.33878	6.54835	13.2708	0.000269575	0.000547175		ENSG00000103126	AXIN1	1.38333	3.80538	60.5045	7.34116e-15	3.17437e-14
ENSG00000120539	MASTL	1.33843	3.28715	45.1235	1.84995e-11	7.72443e-11		ENSG00000179604	CDC42EP4	1.37953	5.79477	101.078	8.84152e-24	6.13748e-23
ENSG00000067221	STOML1	1.33842	4.35367	76.605	2.08809e-18	1.49874e-17		ENSG00000219665	CTD-2006C1.2	1.37947	3.29433	51.0311	9.09126e-13	3.44121e-12
ENSG00000143384	MCL1	1.33815	6.73889	108.639	1.94711e-25	2.0531e-24		ENSG00000101577	LPIN2	1.37918	5.08792	118.779	1.17068e-27	9.58725e-27
ENSG00000154640	BTG3	1.33723	6.94571	108.034	2.64266e-25	2.75807e-24		CATG00000084832	CATG00000084832.1	1.3791	4.40295	97.798	4.63304e-23	3.0889e-22
ENSG00000185650	ZFP36L1	1.33629	8.37584	98.4665	3.30576e-23	3.1048e-22		ENSG00000163975	MFI2	1.3775	3.27817	54.5087	1.54762e-13	6.14071e-13
ENSG00000266037	RN7SL3	1.3351	7.43288	83.2925	7.07669e-20	5.52522e-19		ENSG00000005302	MSL3	1.37739	5.46267	126.938	1.91713e-29	1.70086e-28
ENSG00000184634	MED12	1.33442	4.05687	67.5163	2.08952e-16	1.29446e-15		ENSG00000110013	SIAE	1.37726	3.84682	70.2262	5.28794e-17	2.59245e-16
ENSG00000151092	NGLY1	1.33421	5.95226	127.943	1.15493e-29	1.49338e-28		ENSG00000244694	PTCHD4	1.37602	4.41389	85.6533	2.14423e-20	1.25502e-19
ENSG00000120279	MYCT1	1.33417	5.61412	124.945	5.2316e-29	6.57357e-28		ENSG00000254996	ANKHD1-EIF4EBP3	1.37568	3.33551	51.0655	8.93367e-13	3.38536e-12
ENSG00000229212	RP11-561C5.4	1.33248	3.89851	47.7965	4.72825e-12	2.08738e-11		ENSG00000145014	TMEM44	1.3756	4.9915	122.876	1.48406e-28	1.26133e-27
ENSG00000156858	PRR14	1.33179	4.7281	85.8886	1.90359e-20	1.54156e-19		ENSG00000157106	SMG1	1.37407	4.93484	116.056	4.62087e-27	3.6684e-26
ENSG00000182149	IST1	1.33102	6.57804	115.989	4.77944e-27	5.41953e-26		ENSG00000112365	ZBTB24	1.37274	4.50908	90.314	2.03209e-21	1.26477e-20
ENSG00000132661	NXT1	1.3307	5.38713	98.5083	3.2366e-23	3.04544e-22		ENSG00000124787	RPP40	1.37212	4.96807	107.852	2.8966e-25	2.13997e-24
ENSG00000157657	ZNF618	1.32928	3.6704	45.0636	1.9074e-11	7.95632e-11		ENSG00000182541	LIMK2	1.37003	4.69214	105.566	9.17836e-25	6.64019e-24
ENSG00000130559	CAMSAP1	1.32894	3.9818	57.6563	3.12157e-14	1.63646e-13		ENSG00000165806	CASP7	1.36939	5.42904	125.898	3.23693e-29	2.83449e-28
ENSG00000147509	RGS20	1.32724	3.88019	62.1892	3.1199e-15	1.77576e-14		ENSG00000072310	SREBF1	1.36688	7.10495	156.527	6.49478e-36	7.44764e-35
ENSG00000212907	MT-ND4L	1.32704	5.17097	7.56027	0.0059669	0.0100213		ENSG00000184058	TBX1	1.36599	4.74451	85.4335	2.3963e-20	1.39932e-19
ENSG00000113013	HSPA9	1.3266	8.51681	96.7252	7.96504e-23	7.37921e-22		ENSG00000103426	CORO7-PAM16	1.36598	4.36018	84.0726	4.76941e-20	2.7439e-19
ENSG00000141391	SLMO1	1.32479	3.85343	53.7236	2.30771e-13	1.1288e-12		ENSG00000132357	CARD6	1.36521	3.72041	66.4306	3.62426e-16	1.68998e-15
ENSG00000088808	PPP1R13B	1.32403	3.81287	55.3982	9.84241e-14	4.95414e-13		ENSG00000169241	SLC50A1	1.36485	4.44772	85.3117	2.54855e-20	1.48308e-19
ENSG00000158411	MITD1	1.32386	5.59604	43.1742	5.00774e-11	2.01889e-10		ENSG00000262246	CORO7	1.36391	4.51332	93.9537	3.22995e-22	2.09006e-21
ENSG00000118257	NRP2	1.32291	6.39472	96.3366	9.69237e-23	8.92291e-22		ENSG00000169118	CSNK1G1	1.36243	4.61002	96.1023	1.09097e-22	7.17432e-22
ENSG00000196456	ZNF775	1.3228	6.18241	119.498	8.14665e-28	9.56647e-27		ENSG00000162971	TYW5	1.36181	4.48523	99.3565	2.10904e-23	1.43352e-22
ENSG00000127947	PTPN12	1.32265	5.75353	120.006	6.3084e-28	7.48519e-27		ENSG00000156232	WHAMM	1.3618	3.81996	65.9014	4.74056e-16	2.19132e-15
ENSG00000143469	SYT14	1.32061	3.35029	45.492	1.53266e-11	6.45369e-11		ENSG00000231925	TAPBP	1.35967	7.75241	147.753	5.37238e-34	5.79278e-33
ENSG00000183943	PRKX	1.3198	3.29213	42.7925	6.08641e-11	2.44412e-10		ENSG00000118058	KMT2A	1.35903	3.8468	66.5681	3.38004e-16	1.57975e-15
ENSG00000125148	MT2A	1.31909	13.1853	62.7897	2.30001e-15	1.32532e-14		ENSG00000143793	C1orf35	1.35823	5.31356	104.804	1.34839e-24	9.68577e-24
ENSG00000112276	BVES	1.31859	4.24386	71.3612	2.97472e-17	1.95662e-16		ENSG00000115163	CENPA	1.35821	6.97254	151.776	7.09366e-35	7.91017e-34
ENSG00000269834	CTD-3018O17.3	1.31793	3.10375	37.458	9.34047e-10	3.37339e-09		ENSG00000114784	EIF1B	1.3571	7.08538	112.91	2.25847e-26	1.74768e-25
ENSG00000152749	GPR180	1.31694	5.3281	105.591	9.06361e-25	9.22414e-24		ENSG00000158411	MITD1	1.35616	5.63506	98.4852	3.27466e-23	2.20066e-22
ENSG00000164647	STEAP1	1.31656	5.07269	95.9845	1.15786e-22	1.06022e-21		ENSG00000179094	PER1	1.35612	4.68147	99.2622	2.21186e-23	1.5024e-22
ENSG00000162458	FBLIM1	1.31651	7.64623	92.0767	8.33809e-22	7.33293e-21		ENSG00000173715	C11orf80	1.3558	3.26742	49.8887	1.62723e-12	6.05957e-12
ENSG00000079156	OSBPL6	1.3151	3.70705	44.0478	3.20451e-11	1.3126e-10		ENSG00000173846	PLK3	1.35443	5.77841	135.661	2.36656e-31	2.27091e-30
ENSG00000082269	FAM135A	1.31462	4.10809	59.0484	1.53844e-14	8.29041e-14		ENSG00000099331	MYO9B	1.35431	5.98896	129.312	5.79682e-30	5.26766e-29
ENSG00000117523	PRRC2C	1.31263	6.66786	112.48	2.80456e-26	3.07121e-25		ENSG00000136068	FLNB	1.35402	7.47003	145.827	1.41605e-33	1.49968e-32
ENSG00000115274	INO80B	1.31122	4.72868	90.4327	1.91377e-21	1.63117e-20		ENSG00000005059	CCDC109B	1.34963	5.46958	84.8851	3.16223e-20	1.83282e-19
ENSG00000148498	PARD3	1.31036	3.92755	59.0937	1.50341e-14	8.11446e-14		ENSG00000126947	ARMCX1	1.34871	5.13653	118.853	1.12761e-27	9.24953e-27
ENSG00000166340	TPP1	1.31031	6.58219	109.401	1.32551e-25	1.41517e-24		ENSG00000151092	NGLY1	1.34644	5.96511	133.879	5.80704e-31	5.4584e-30
ENSG00000023902	PLEKHO1	1.30786	6.51838	99.9226	1.5847e-23	1.51621e-22		ENSG00000172661	FAM21C	1.34629	5.4074	125.521	3.91492e-29	3.41635e-28
ENSG00000214655	ZSWIM8	1.30721	4.32877	75.496	3.66146e-18	2.58629e-17		ENSG00000137814	HAUS2	1.3418	5.72462	137.726	8.36407e-32	8.18125e-31
ENSG00000122644	ARL4A	1.30677	5.16659	102.058	5.39126e-24	5.28178e-23		ENSG00000123240	OPTN	1.34078	7.88007	132.686	1.05912e-30	9.86365e-30
ENSG00000185201	IFITM2	1.30652	9.15689	74.635	5.66301e-18	3.93754e-17		ENSG00000124762	CDKN1A	1.33999	10.0133	119.664	7.49277e-28	6.16614e-27
ENSG00000011523	CEP68	1.3042	4.60208	83.495	6.38761e-20	5.01016e-19		ENSG00000241878	PISD	1.33993	4.88595	87.8556	7.04105e-21	4.23888e-20
ENSG00000116698	SMG7	1.30391	6.2295	118.122	1.63081e-27	1.89545e-26		ENSG00000101017	CD40	1.33677	3.18349	48.2879	3.6802e-12	1.33987e-11
ENSG00000205765	C5orf51	1.30371	4.83912	64.0245	1.22884e-15	7.23161e-15		ENSG00000109920	FNBP4	1.33536	6.255	131.974	1.51628e-30	1.40437e-29
ENSG00000165757	KIAA1462	1.30269	5.12751	89.892	2.51518e-21	2.12605e-20		ENSG00000041802	LSG1	1.33511	6.10553	137.554	9.12166e-32	8.89648e-31
ENSG00000140455	USP3	1.30151	5.27021	103.452	2.66759e-24	2.66186e-23		ENSG00000170604	IRF2BP1	1.33455	4.39556	88.2838	5.67073e-21	3.43848e-20
ENSG00000166979	EVA1C	1.30056	4.3492	68.1846	1.48886e-16	9.34238e-16		ENSG00000197961	ZNF121	1.33357	4.56572	95.941	1.18357e-22	7.7681e-22
ENSG00000132669	RIN2	1.30035	5.90813	117.402	2.34398e-27	2.70589e-26		ENSG00000168283	BMI1	1.33286	5.48443	124.437	6.7602e-29	5.83384e-28
ENSG00000013441	CLK1	1.29928	5.20008	86.6062	1.32433e-20	1.07845e-19		ENSG00000100580	TMED8	1.33077	4.15362	79.1142	5.86215e-19	3.21006e-18
ENSG00000073417	PDE8A	1.2988	4.59924	85.8298	1.96106e-20	1.58685e-19		ENSG00000178163	ZNF518B	1.33066	5.29404	122.636	1.67536e-28	1.42033e-27
ENSG00000130766	SESN2	1.29835	5.52773	77.0617	1.65703e-18	1.19606e-17		ENSG00000214655	ZSWIM8	1.33013	4.36323	86.7011	1.26226e-20	7.48768e-20
ENSG00000114796	KLHL24	1.29823	5.26407	85.4209	2.41158e-20	1.9376e-19		ENSG00000083799	CYLD	1.32861	5.18128	110.026	9.67021e-26	7.28602e-25
ENSG00000215769	hsa-mir-6080	1.29747	3.43961	41.8394	9.90874e-11	3.90245e-10		ENSG00000162817	C1orf115	1.32721	4.14277	63.1154	1.94941e-15	8.71633e-15
ENSG00000155090	KLF10	1.29683	7.60481	88.4275	5.27329e-21	4.36723e-20		ENSG00000159596	TMEM69	1.32679	4.38696	89.4142	3.20229e-21	1.97608e-20
ENSG00000243156	MICAL3	1.29415	4.6528	82.4667	1.07464e-19	8.30169e-19		ENSG00000255508	MIR3654	1.32675	3.83686	64.8919	7.91221e-16	3.60957e-15
ENSG00000251257	CTD-2263F21.1	1.29245	3.40913	44.1049	3.11248e-11	1.279e-10		ENSG00000187735	TCEA1	1.32605	7.99581	149.352	2.40165e-34	2.61749e-33
ENSG00000187193	MT1X	1.29205	7.66963	85.6845	2.11059e-20	1.7038e-19		ENSG00000124571	XPO5	1.32507	4.89187	107.688	3.14537e-25	2.31868e-24
ENSG00000117481	NSUN4	1.29137	3.07815	34.7901	3.67241e-09	1.25539e-08		ENSG00000164283	ESM1	1.32479	6.25871	124.24	7.46618e-29	6.42663e-28
ENSG00000128283	CDC42EP1	1.29063	6.5482	103.936	2.08953e-24	2.09321e-23		ENSG00000129474	AJUBA	1.32469	6.16062	138.055	7.08737e-32	6.96614e-31
ENSG00000127191	TRAF2	1.28894	4.26617	49.7392	1.75605e-12	8.00752e-12		ENSG00000132589	FLOT2	1.32422	5.87869	136.713	1.39357e-31	1.35135e-30
ENSG00000198417	MT1F	1.28836	7.42639	85.1827	2.72038e-20	2.17886e-19		ENSG00000006282	SPATA20	1.32285	6.27532	120.921	3.97627e-28	3.31815e-27
ENSG00000197714	ZNF460	1.2867	5.46749	75.0488	4.59228e-18	3.21932e-17		ENSG00000215769	hsa-mir-6080	1.32251	3.48267	53.8127	2.20546e-13	8.65918e-13
ENSG00000175354	PTPN2	1.2861	4.33182	53.8115	2.20679e-13	1.08151e-12		ENSG00000114383	TUSC2	1.32221	7.36384	151.314	8.94977e-35	9.93611e-34
CATG00000098483	CATG00000098483.1	1.28593	4.17994	66.3945	3.69127e-16	2.25534e-15		ENSG00000164366	CCDC127	1.32202	4.86247	112.723	2.48097e-26	1.914e-25
ENSG00000100154	TTC28	1.28576	3.54855	42.934	5.6617e-11	2.27715e-10		ENSG00000260774	CTD-2083E4.4	1.32202	4.86247	112.723	2.48097e-26	1.914e-25
ENSG00000182325	FBXL6	1.28562	4.02684	59.9289	9.8346e-15	5.37905e-14		ENSG00000105085	MED26	1.32159	3.54106	50.3263	1.30191e-12	4.87868e-12
ENSG00000100911	PSME2	1.28535	8.27277	91.6302	1.04487e-21	9.12635e-21		ENSG00000165246	NLGN4Y	1.32144	4.30519	82.8361	8.91476e-20	5.08252e-19
ENSG00000145332	KLHL8	1.28344	4.16022	66.511	3.47953e-16	2.12978e-15		ENSG00000149798	CDC42EP2	1.32011	6.60579	142.045	9.50914e-33	9.76401e-32
ENSG00000137413	TAF8	1.28195	4.35005	69.2772	8.5552e-17	5.44704e-16		ENSG00000141979	CTD-3222D19.2	1.31988	3.47322	51.1577	8.52337e-13	3.23699e-12
ENSG00000069020	MAST4	1.28096	4.88371	82.5251	1.04339e-19	8.06636e-19		ENSG00000086061	DNAJA1	1.31987	9.88058	117.14	2.67513e-27	2.14902e-26
ENSG00000119900	OGFRL1	1.28021	5.34474	90.4471	1.89987e-21	1.62067e-20		ENSG00000242802	AP5Z1	1.31984	5.9653	134.27	4.7692e-31	4.50801e-30
ENSG00000011132	APBA3	1.27859	4.68302	83.3168	6.99036e-20	5.46617e-19		ENSG00000205765	C5orf51	1.31824	4.86638	106.867	4.76121e-25	3.48443e-24
ENSG00000196247	ZNF107	1.27843	3.42592	25.1025	5.43631e-07	1.49429e-06		ENSG00000090776	EFNB1	1.31691	5.41413	123.837	9.14503e-29	7.83838e-28
ENSG00000055208	TAB2	1.27824	5.40532	103.433	2.69356e-24	2.68515e-23		ENSG00000198089	SFI1	1.31608	3.23743	41.3556	1.26907e-10	4.16734e-10
ENSG00000242802	AP5Z1	1.27823	5.93246	110.459	7.77397e-26	8.3609e-25		ENSG00000128274	A4GALT	1.31292	3.92528	65.0698	7.22929e-16	3.30398e-15
ENSG00000172086	KRCC1	1.27794	4.22766	52.7005	3.8849e-13	1.86373e-12		ENSG00000126249	PDCD2L	1.3125	3.91537	66.6779	3.19703e-16	1.4956e-15
ENSG00000145335	SNCA	1.27633	7.08671	90.0858	2.2805e-21	1.93087e-20		ENSG00000050820	BCAR1	1.31162	7.91336	139.827	2.90494e-32	2.92635e-31
ENSG00000088356	PDRG1	1.27585	5.80949	88.2454	5.78177e-21	4.78446e-20		ENSG00000115368	WDR75	1.31096	5.03813	112.601	2.63873e-26	2.0326e-25
ENSG00000101577	LPIN2	1.27528	5.00272	84.411	4.01906e-20	3.18412e-19		ENSG00000170545	SMAGP	1.30994	5.60262	122.147	2.14335e-28	1.8095e-27
ENSG00000059122	FLYWCH1	1.27514	5.55993	109.397	1.32842e-25	1.4168e-24		ENSG00000186687	LYRM7	1.30944	3.91052	59.5898	1.16841e-14	4.9883e-14
ENSG00000184470	TXNRD2	1.27476	5.80119	88.1386	6.10236e-21	5.04159e-20		ENSG00000144369	FAM171B	1.3085	4.31154	77.2524	1.50447e-18	8.03815e-18
ENSG00000196517	SLC6A9	1.27455	3.46106	47.6451	5.10791e-12	2.24607e-11		ENSG00000149016	TUT1	1.30754	3.84176	63.3929	1.69326e-15	7.5979e-15
ENSG00000121481	RNF2	1.27291	5.06968	90.1395	2.21942e-21	1.88228e-20		ENSG00000086712	TXLNG	1.30685	4.22089	80.4736	2.94618e-19	1.63904e-18
ENSG00000185386	MAPK11	1.27274	3.57054	45.8294	1.2901e-11	5.47291e-11		ENSG00000171298	GAA	1.30664	4.50118	94.9581	1.94456e-22	1.26722e-21
ENSG00000166046	TCP11L2	1.2723	4.33502	62.5995	2.53322e-15	1.45397e-14		ENSG00000082516	GEMIN5	1.30661	4.32845	79.814	4.11373e-19	2.27481e-18
ENSG00000174738	NR1D2	1.27158	4.54286	79.545	4.71377e-19	3.50636e-18		ENSG00000126804	ZBTB1	1.30551	5.62537	122.606	1.7008e-28	1.44069e-27
ENSG00000136068	FLNB	1.27139	7.4151	91.8748	9.23376e-22	8.08587e-21		ENSG00000271949	RP11-302M6.4	1.30342	5.95614	121.361	3.18623e-28	2.66988e-27
ENSG00000088826	SMOX	1.27132	4.29474	71.0359	3.50789e-17	2.28964e-16		ENSG00000172466	ZNF24	1.3032	5.40481	118.088	1.65832e-27	1.34501e-26
ENSG00000065809	FAM107B	1.271	7.53404	96.5564	8.67377e-23	7.99958e-22		ENSG00000143384	MCL1	1.30275	6.71184	90.848	1.55141e-21	9.68579e-21
ENSG00000137221	TJAP1	1.27087	4.65462	82.8607	8.80432e-20	6.83236e-19		ENSG00000119820	YIPF4	1.30188	6.3864	132.999	9.04778e-31	8.45741e-30
ENSG00000165506	DNAAF2	1.26927	4.68078	74.9626	4.79722e-18	3.35608e-17		ENSG00000136867	SLC31A2	1.30073	3.35737	46.2656	1.03259e-11	3.63764e-11
ENSG00000180357	ZNF609	1.2692	3.87714	53.4585	2.6412e-13	1.28516e-12		ENSG00000157510	AFAP1L1	1.29851	5.48777	118.643	1.25366e-27	1.0242e-26
ENSG00000137814	HAUS2	1.26891	5.6671	103.173	3.07124e-24	3.05273e-23		ENSG00000108828	VAT1	1.29747	8.26931	138.539	5.55509e-32	5.49747e-31
ENSG00000154767	XPC	1.26832	5.48497	90.8649	1.53827e-21	1.32214e-20		ENSG00000167969	ECI1	1.29711	5.99738	124.404	6.87359e-29	5.92664e-28
ENSG00000163660	CCNL1	1.26795	6.09583	98.5096	3.23455e-23	3.04544e-22		ENSG00000125484	GTF3C4	1.29693	4.60037	70.3854	4.8779e-17	2.39607e-16
ENSG00000214597	TMEM249	1.26665	4.01242	57.0125	4.33061e-14	2.2484e-13		ENSG00000148384	INPP5E	1.29527	4.2138	76.2574	2.48997e-18	1.31851e-17
ENSG00000115163	CENPA	1.26607	6.90858	90.2181	2.13302e-21	1.812e-20		ENSG00000179833	SERTAD2	1.29174	4.28565	72.3237	1.8264e-17	9.18558e-17
ENSG00000086712	TXLNG	1.26501	4.17188	66.3713	3.73502e-16	2.2807e-15		ENSG00000176095	IP6K1	1.29127	5.99881	131.941	1.54111e-30	1.42605e-29
ENSG00000188677	PARVB	1.26425	6.08291	105.64	8.84375e-25	9.00935e-24		ENSG00000109466	KLHL2	1.28971	4.8369	104.05	1.97281e-24	1.40911e-23
ENSG00000226823	SUGT1P	1.26405	3.81977	48.8296	2.79198e-12	1.25138e-11		ENSG00000163162	RNF149	1.28938	5.62352	113.705	1.51214e-26	1.17645e-25
ENSG00000180011	ZADH2	1.26177	4.1659	61.5263	4.36868e-15	2.44972e-14		ENSG00000166979	EVA1C	1.28842	4.35776	82.6345	9.87177e-20	5.61547e-19
ENSG00000072041	SLC6A15	1.26042	4.56399	72.6626	1.53822e-17	1.03556e-16		ENSG00000096968	JAK2	1.28824	4.3481	64.3506	1.04136e-15	4.72727e-15
ENSG00000163820	FYCO1	1.25923	4.59647	76.1128	2.6792e-18	1.90562e-17		ENSG00000154640	BTG3	1.28759	6.90792	125.999	3.07562e-29	2.70024e-28
ENSG00000163071	SPATA18	1.25848	3.0942	35.2747	2.86326e-09	9.89373e-09		ENSG00000171488	LRRC8C	1.28293	6.01811	113.356	1.80299e-26	1.39843e-25
ENSG00000108292	MLLT6	1.2583	3.84756	41.8513	9.84866e-11	3.88028e-10		ENSG00000012211	PRICKLE3	1.28285	3.99147	65.8672	4.82343e-16	2.22657e-15
ENSG00000142192	APP	1.25805	9.06684	71.7758	2.41091e-17	1.59811e-16		ENSG00000024862	CCDC28A	1.28282	4.99961	88.7686	4.43796e-21	2.71048e-20
ENSG00000186300	ZNF555	1.25729	3.04719	33.6276	6.6738e-09	2.22055e-08		ENSG00000172086	KRCC1	1.2808	4.24705	73.3465	1.08774e-17	5.54783e-17
ENSG00000145014	TMEM44	1.25706	4.89348	85.7959	1.99495e-20	1.61299e-19		ENSG00000223749	MIR503HG	1.28069	3.14399	37.4766	9.2518e-10	2.84416e-09
ENSG00000120318	ARAP3	1.25668	4.61791	78.1385	9.60637e-19	7.01313e-18		ENSG00000144645	OSBPL10	1.28067	3.91361	59.887	1.00462e-14	4.30722e-14
ENSG00000185842	DNAH14	1.2566	4.25571	68.8464	1.06439e-16	6.73259e-16		ENSG00000095794	CREM	1.27941	5.37486	102.32	4.72441e-24	3.31594e-23
ENSG00000171298	GAA	1.25413	4.44679	73.05	1.26407e-17	8.55083e-17		ENSG00000119048	UBE2B	1.27822	6.24299	125.954	3.14755e-29	2.761e-28
ENSG00000169032	MAP2K1	1.25376	5.11496	86.0857	1.72302e-20	1.39977e-19		ENSG00000182712	CMC4	1.27663	5.01179	106.715	5.14013e-25	3.74548e-24
ENSG00000111961	SASH1	1.25373	6.78325	103.005	3.34222e-24	3.31886e-23		ENSG00000214827	MTCP1	1.27663	5.01179	106.715	5.14013e-25	3.74548e-24
ENSG00000100580	TMED8	1.25343	4.07764	60.6565	6.79569e-15	3.76116e-14		ENSG00000046647	GEMIN8	1.27628	3.73468	47.0212	7.02219e-12	2.5114e-11
ENSG00000171425	ZNF581	1.25133	6.89532	98.7459	2.87074e-23	2.71116e-22		ENSG00000166037	CEP57	1.27509	5.53151	93.2783	4.54349e-22	2.92135e-21
ENSG00000160326	SLC2A6	1.25077	5.26009	97.3401	5.83851e-23	5.42876e-22		ENSG00000130559	CAMSAP1	1.27463	3.9642	60.6403	6.85178e-15	2.9691e-14
ENSG00000132256	TRIM5	1.25065	4.92766	79.808	4.12616e-19	3.07822e-18		ENSG00000177303	CASKIN2	1.27267	4.87498	85.6725	2.12349e-20	1.2436e-19
ENSG00000165806	CASP7	1.25026	5.33625	93.867	3.37457e-22	3.01705e-21		ENSG00000152749	GPR180	1.27227	5.30497	110.727	6.78922e-26	5.15125e-25
ENSG00000123992	DNPEP	1.25025	6.30652	104.819	1.33852e-24	1.35682e-23		ENSG00000111725	PRKAB1	1.27033	4.98225	104.705	1.4172e-24	1.01657e-23
ENSG00000119537	KDSR	1.25001	6.4964	102.57	4.16391e-24	4.11086e-23		ENSG00000073417	PDE8A	1.26939	4.59452	76.4293	2.28237e-18	1.21175e-17
ENSG00000162290	DCP1A	1.24972	4.82952	77.7612	1.1628e-18	8.45281e-18		ENSG00000065809	FAM107B	1.26851	7.5273	135.045	3.22735e-31	3.06492e-30
CATG00000094161	CATG00000094161.1	1.2495	4.39491	52.7467	3.79452e-13	1.82123e-12		CATG00000094161	CATG00000094161.1	1.26753	4.41908	41.6294	1.10324e-10	3.63577e-10
ENSG00000169241	SLC50A1	1.24917	4.34693	71.3045	3.06144e-17	2.00978e-16		ENSG00000136877	FPGS	1.26668	5.82234	117.426	2.31578e-27	1.86776e-26
ENSG00000005486	RHBDD2	1.24882	5.643	90.081	2.28607e-21	1.93399e-20		ENSG00000104967	NOVA2	1.26604	3.5693	48.4944	3.31233e-12	1.20811e-11
ENSG00000249740	CTD-2127H9.1	1.24878	3.1818	38.762	4.78762e-10	1.76971e-09		ENSG00000180900	SCRIB	1.26589	4.68915	96.9022	7.28371e-23	4.81801e-22
ENSG00000130702	LAMA5	1.24779	6.85129	91.3692	1.19218e-21	1.03511e-20		ENSG00000181045	SLC26A11	1.26528	4.10981	69.9611	6.04869e-17	2.95824e-16
ENSG00000110274	CEP164	1.24731	5.51806	99.6616	1.8079e-23	1.72492e-22		ENSG00000105255	FSD1	1.26452	4.25235	73.3996	1.05889e-17	5.40614e-17
ENSG00000263212	LA16c-306E5.3	1.24705	4.02802	55.8239	7.92633e-14	4.01936e-13		ENSG00000124942	AHNAK	1.26424	8.88245	117.603	2.11819e-27	1.71114e-26
ENSG00000267519	MIR24-2	1.24656	4.70256	71.5313	2.72901e-17	1.79963e-16		ENSG00000175104	TRAF6	1.26343	4.48756	84.4519	3.93679e-20	2.27005e-19
ENSG00000187531	SIRT7	1.24627	4.68188	76.173	2.59867e-18	1.85092e-17		ENSG00000147872	PLIN2	1.26257	7.27876	132.965	9.20182e-31	8.59346e-30
ENSG00000118217	ATF6	1.24606	6.54857	100.2	1.37767e-23	1.32183e-22		ENSG00000162032	SPSB3	1.25946	5.05625	89.1409	3.67669e-21	2.25781e-20
ENSG00000168904	LRRC28	1.24593	3.47595	44.8965	2.07732e-11	8.64747e-11		ENSG00000116698	SMG7	1.25823	6.19866	110.894	6.24239e-26	4.75061e-25
ENSG00000239857	GET4	1.24563	5.02271	68.8693	1.05208e-16	6.66711e-16		ENSG00000198646	NCOA6	1.25822	3.75916	59.1923	1.42991e-14	6.06634e-14
ENSG00000169750	RAC3	1.24552	3.95701	44.7344	2.25657e-11	9.36316e-11		ENSG00000172123	SLFN12	1.2573	4.50472	88.2538	5.75737e-21	3.48683e-20
ENSG00000170340	B3GNT2	1.24468	5.61746	85.3339	2.52002e-20	2.02155e-19		ENSG00000271880	RP11-96C23.5	1.2563	6.62058	118.393	1.42247e-27	1.15743e-26
ENSG00000137312	FLOT1	1.24447	6.62703	89.4223	3.18917e-21	2.67586e-20		ENSG00000140830	TXNL4B	1.25529	4.05463	66.7408	3.09665e-16	1.45065e-15
ENSG00000196912	ANKRD36B	1.24305	3.77738	49.0312	2.51922e-12	1.13359e-11		ENSG00000070756	PABPC1	1.25517	6.87649	110.851	6.37895e-26	4.85088e-25
ENSG00000101574	METTL4	1.24218	3.57253	41.8696	9.75687e-11	3.84856e-10		ENSG00000213965	NUDT19	1.25445	4.88558	101.3	7.90642e-24	5.51106e-23
ENSG00000166228	PCBD1	1.24128	6.05782	100.525	1.16903e-23	1.128e-22		ENSG00000076604	TRAF4	1.25437	5.15335	101.433	7.39114e-24	5.15901e-23
ENSG00000133624	ZNF767	1.2411	3.8541	50.1995	1.38887e-12	6.39015e-12		ENSG00000136098	NEK3	1.25354	3.81184	55.362	1.00258e-13	4.03986e-13
ENSG00000180747	CTD-2547E10.2	1.24067	6.37776	94.1578	2.9134e-22	2.6093e-21		ENSG00000085276	MECOM	1.25351	5.18745	101.189	8.36034e-24	5.81544e-23
CATG00000108369	CATG00000108369.1	1.2393	3.02585	32.6843	1.08407e-08	3.52444e-08		ENSG00000116863	ADPRHL2	1.25268	5.83743	108.374	2.22604e-25	1.64939e-24
ENSG00000182500	ORAI1	1.2385	5.55321	89.739	2.71747e-21	2.29326e-20		ENSG00000069849	ATP1B3	1.25162	7.84127	115.365	6.54631e-27	5.16454e-26
ENSG00000204054	LINC00963	1.23826	4.97475	63.9997	1.24436e-15	7.31876e-15		ENSG00000155158	TTC39B	1.25086	3.69301	56.5485	5.48293e-14	2.24148e-13
ENSG00000176046	NUPR1	1.23763	6.96837	91.824	9.47385e-22	8.28901e-21		ENSG00000089775	ZBTB25	1.25085	4.17845	73.3249	1.0997e-17	5.6032e-17
ENSG00000142178	SIK1	1.23633	4.06792	53.7485	2.27869e-13	1.11514e-12		ENSG00000182149	IST1	1.25084	6.5208	126.593	2.28045e-29	2.01789e-28
ENSG00000185033	SEMA4B	1.23519	3.40355	36.7939	1.31298e-09	4.68406e-09		ENSG00000163071	SPATA18	1.25076	3.11784	40.0356	2.49381e-10	7.9995e-10
ENSG00000046889	PREX2	1.23506	3.28492	40.2891	2.19026e-10	8.32786e-10		ENSG00000099875	MKNK2	1.24649	6.39876	25.2376	5.06847e-07	1.25e-06
ENSG00000175061	C17orf76-AS1	1.23482	10.1866	77.78	1.15182e-18	8.38495e-18		ENSG00000167716	WDR81	1.24524	3.67523	54.9906	1.21111e-13	4.85114e-13
ENSG00000158773	USF1	1.23383	4.67023	79.1478	5.76343e-19	4.26544e-18		ENSG00000181220	ZNF746	1.24353	4.7091	84.7693	3.35298e-20	1.93894e-19
ENSG00000153317	ASAP1	1.23227	6.53156	81.0466	2.20454e-19	1.67147e-18		ENSG00000166446	CDYL2	1.24221	4.42552	76.5125	2.18827e-18	1.16302e-17
ENSG00000272578	AP000347.2	1.23112	3.35965	35.0438	3.2238e-09	1.10796e-08		ENSG00000030582	GRN	1.24208	8.44402	118.026	1.71091e-27	1.38655e-26
ENSG00000164938	TP53INP1	1.23025	5.58973	99.0333	2.48296e-23	2.35145e-22		ENSG00000146830	GIGYF1	1.24195	4.39844	79.5938	4.59876e-19	2.53886e-18
ENSG00000169258	GPRIN1	1.22959	3.17174	35.6864	2.31772e-09	8.0659e-09		ENSG00000073849	ST6GAL1	1.24065	3.65939	54.7424	1.37412e-13	5.46729e-13
ENSG00000119231	SENP5	1.22885	6.12145	102.218	4.97367e-24	4.88203e-23		ENSG00000021355	SERPINB1	1.24048	4.79668	84.2788	4.29702e-20	2.47494e-19
ENSG00000242588	RP11-274B21.1	1.22782	4.45351	69.3974	8.04943e-17	5.12957e-16		ENSG00000171680	PLEKHG5	1.23889	5.10592	100.754	1.04142e-23	7.20447e-23
ENSG00000182973	CNOT10	1.22664	5.00066	75.5777	3.51309e-18	2.4832e-17		ENSG00000236992	RPL12L3	1.23877	5.04171	96.8415	7.51065e-23	4.96489e-22
ENSG00000266507	MIR4479	1.22564	4.20811	44.0714	3.1662e-11	1.29847e-10		ENSG00000103472	RRN3P2	1.238	4.73759	68.8958	1.03807e-16	5.01145e-16
ENSG00000164649	CDCA7L	1.22401	4.77191	57.6202	3.17938e-14	1.66592e-13		ENSG00000139517	LNX2	1.23773	3.85333	37.8163	7.77291e-10	2.40708e-09
ENSG00000167173	C15orf39	1.22328	5.69582	107.422	3.59711e-25	3.73515e-24		ENSG00000162231	NXF1	1.23735	4.86632	47.5645	5.32244e-12	1.9157e-11
ENSG00000273000	KB-1572G7.2	1.2226	3.36705	34.851	3.55921e-09	1.21792e-08		ENSG00000070882	OSBPL3	1.23717	4.6351	70.1741	5.42935e-17	2.66048e-16
ENSG00000105402	NAPA	1.2219	7.98806	85.4804	2.34008e-20	1.88311e-19		ENSG00000119537	KDSR	1.23429	6.48436	116.937	2.96259e-27	2.37806e-26
ENSG00000187720	THSD4	1.22173	5.17419	67.2231	2.42459e-16	1.4948e-15		ENSG00000118960	HS1BP3	1.23389	4.30437	75.0597	4.56693e-18	2.38831e-17
ENSG00000136848	DAB2IP	1.22152	3.70215	44.0688	3.17029e-11	1.29963e-10		ENSG00000149782	PLCB3	1.23374	4.64042	91.2716	1.25247e-21	7.87289e-21
ENSG00000157570	TSPAN18	1.22091	4.95092	76.6215	2.07078e-18	1.48735e-17		ENSG00000166716	ZNF592	1.23356	4.15859	66.3549	3.7662e-16	1.75294e-15
ENSG00000085276	MECOM	1.22072	5.1561	81.3959	1.8474e-19	1.40485e-18		ENSG00000114698	PLSCR4	1.23143	6.46822	115.275	6.85058e-27	5.40037e-26
ENSG00000119655	NPC2	1.21965	7.75701	84.8361	3.24144e-20	2.58003e-19		ENSG00000163644	PPM1K	1.23117	3.66925	51.7857	6.19021e-13	2.36882e-12
ENSG00000116863	ADPRHL2	1.21875	5.81068	91.093	1.37076e-21	1.18513e-20		ENSG00000185404	SP140L	1.2308	4.96789	96.967	7.04909e-23	4.66892e-22
ENSG00000003402	CFLAR	1.21828	7.25819	90.8851	1.52262e-21	1.30978e-20		ENSG00000165861	ZFYVE1	1.22972	4.70993	92.9836	5.27303e-22	3.37541e-21
ENSG00000065526	SPEN	1.21815	5.09615	81.4814	1.76919e-19	1.34738e-18		ENSG00000250349	TM4SF2	1.22966	5.35752	100.103	1.44644e-23	9.93162e-23
ENSG00000215271	HOMEZ	1.21795	3.45544	42.7807	6.12336e-11	2.458e-10		ENSG00000132256	TRIM5	1.22842	4.92499	96.9771	7.01323e-23	4.64822e-22
ENSG00000235908	RHOA-IT1	1.21711	2.79596	18.1589	2.03218e-05	4.72926e-05		ENSG00000162290	DCP1A	1.22824	4.82714	91.203	1.29663e-21	8.14539e-21
ENSG00000228315	GUSBP11	1.21664	3.37443	34.4354	4.40643e-09	1.49582e-08		ENSG00000147454	SLC25A37	1.22752	5.20105	80.4344	3.00511e-19	1.66998e-18
ENSG00000264668	ZFP41	1.21554	3.73223	48.0129	4.23422e-12	1.87398e-11		ENSG00000172888	ZNF621	1.22547	4.10566	65.477	5.87974e-16	2.708e-15
ENSG00000233276	GPX1	1.21443	10.3946	75.2169	4.2175e-18	2.96268e-17		ENSG00000138785	INTS12	1.22496	5.56574	99.0255	2.49268e-23	1.68523e-22
ENSG00000135976	ANKRD36	1.21373	4.50301	59.8595	1.01874e-14	5.56014e-14		ENSG00000003249	DBNDD1	1.22491	4.04311	63.8599	1.33587e-15	6.02361e-15
ENSG00000139410	SDSL	1.21229	3.21718	34.381	4.53123e-09	1.53665e-08		ENSG00000139410	SDSL	1.22418	3.25358	39.3961	3.4598e-10	1.10108e-09
ENSG00000136813	KIAA0368	1.21185	6.67839	93.2868	4.52395e-22	4.03409e-21		ENSG00000152465	NMT2	1.22374	6.84504	103.875	2.15497e-24	1.53489e-23
ENSG00000169155	ZBTB43	1.21151	3.9169	49.8063	1.69698e-12	7.74507e-12		ENSG00000054654	SYNE2	1.22356	3.11426	39.0179	4.19931e-10	1.32517e-09
ENSG00000124191	TOX2	1.20996	5.14262	82.8836	8.70317e-20	6.759e-19		ENSG00000160326	SLC2A6	1.22352	5.24991	95.3877	1.56519e-22	1.02263e-21
ENSG00000046647	GEMIN8	1.20994	3.66189	35.3007	2.82537e-09	9.77272e-09		ENSG00000132003	ZSWIM4	1.2234	3.3996	41.7356	1.0449e-10	3.448e-10
ENSG00000155542	SETD9	1.20992	3.16744	15.6216	7.73669e-05	0.000168579		ENSG00000172007	RAB33B	1.22309	4.02757	47.6751	5.03036e-12	1.81444e-11
ENSG00000070756	PABPC1	1.20931	6.8468	94.6186	2.30835e-22	2.08199e-21		CATG00000108406	CATG00000108406.1	1.22268	3.34688	31.3573	2.14646e-08	5.94287e-08
ENSG00000041802	LSG1	1.2092	6.01377	103.352	2.80646e-24	2.79227e-23		ENSG00000135966	TGFBRAP1	1.22242	3.89745	60.5026	7.34826e-15	3.17608e-14
ENSG00000168917	SLC35G2	1.20909	4.76944	63.7513	1.41159e-15	8.27851e-15		ENSG00000007384	RHBDF1	1.22234	3.86799	55.2775	1.04658e-13	4.2088e-13
ENSG00000125351	UPF3B	1.20902	4.38916	66.707	3.15018e-16	1.93166e-15		ENSG00000188677	PARVB	1.22038	6.05479	114.688	9.21084e-27	7.22719e-26
ENSG00000067715	SYT1	1.20876	3.27821	33.8278	6.02116e-09	2.01454e-08		ENSG00000054598	FOXC1	1.22029	3.62096	47.4763	5.56736e-12	2.00029e-11
ENSG00000255517	CTD-3074O7.5	1.2085	3.96159	53.0485	3.25414e-13	1.57294e-12		ENSG00000116044	NFE2L2	1.22028	6.76621	122.788	1.55138e-28	1.31744e-27
ENSG00000005302	MSL3	1.2085	5.33448	79.8874	3.96366e-19	2.96347e-18		ENSG00000078018	MAP2	1.21972	4.19279	69.4066	8.01218e-17	3.89405e-16
ENSG00000167716	WDR81	1.20842	3.62761	45.8526	1.27495e-11	5.41312e-11		ENSG00000088808	PPP1R13B	1.21709	3.75904	54.8093	1.32809e-13	5.30082e-13
ENSG00000198331	HYLS1	1.20832	4.07564	55.6373	8.71521e-14	4.40847e-13		ENSG00000008283	CYB561	1.21614	3.88087	52.3115	4.73593e-13	1.82265e-12
ENSG00000109920	FNBP4	1.20761	6.16367	92.3623	7.21747e-22	6.36931e-21		ENSG00000140455	USP3	1.21594	5.21846	100.624	1.11188e-23	7.67618e-23
ENSG00000119865	CNRIP1	1.20677	5.82543	106.418	5.97103e-25	6.13786e-24		ENSG00000189060	H1F0	1.21526	7.36324	128.299	9.65533e-30	8.67265e-29
ENSG00000266402	SNORA76	1.20551	5.15151	71.8209	2.35641e-17	1.56502e-16		ENSG00000104320	NBN	1.21512	5.38397	105.424	9.86236e-25	7.12485e-24
ENSG00000118960	HS1BP3	1.20543	4.26745	63.6114	1.51549e-15	8.86245e-15		ENSG00000070770	CSNK2A2	1.21397	5.40138	76.0254	2.80034e-18	1.47822e-17
ENSG00000245910	SNHG6	1.2048	7.93451	78.7288	7.12491e-19	5.25026e-18		ENSG00000105928	DFNA5	1.21302	4.57727	80.6828	2.65021e-19	1.47763e-18
ENSG00000162522	KIAA1522	1.2033	3.54454	40.8837	1.61564e-10	6.23812e-10		ENSG00000177189	RPS6KA3	1.213	5.43943	104.761	1.37803e-24	9.89172e-24
ENSG00000135966	TGFBRAP1	1.20192	3.86291	51.6655	6.58088e-13	3.09895e-12		ENSG00000065883	CDK13	1.21136	5.30947	98.5642	3.14653e-23	2.11596e-22
ENSG00000136451	VEZF1	1.20066	5.86377	97.1123	6.55049e-23	6.0742e-22		ENSG00000243716	NPIPB5	1.21123	3.63252	50.5188	1.18027e-12	4.43105e-12
ENSG00000210174	MT-TR	1.19956	3.40676	27.8483	1.3121e-07	3.83873e-07		ENSG00000171612	SLC25A33	1.2098	4.33253	73.1955	1.17421e-17	5.97083e-17
ENSG00000171612	SLC25A33	1.19946	4.30887	63.3581	1.72347e-15	1.00442e-14		ENSG00000119782	FKBP1B	1.20778	4.60852	75.6686	3.35506e-18	1.76367e-17
ENSG00000147421	HMBOX1	1.19916	4.00293	42.4017	7.43254e-11	2.95682e-10		ENSG00000197976	AKAP17A	1.20714	4.2847	73.0271	1.27879e-17	6.48629e-17
ENSG00000104320	NBN	1.19869	5.36504	94.2726	2.7493e-22	2.46666e-21		ENSG00000170802	FOXN2	1.20695	4.81781	88.2999	5.62472e-21	3.41467e-20
ENSG00000172889	EGFL7	1.19825	5.77265	15.7756	7.13172e-05	0.000156062		ENSG00000253250	RP11-122A3.2	1.20694	4.08979	60.6988	6.65111e-15	2.88709e-14
ENSG00000198087	CD2AP	1.19797	5.51025	91.5501	1.08801e-21	9.47883e-21		ENSG00000123094	RASSF8	1.2065	4.29645	68.4834	1.27953e-16	6.14491e-16
ENSG00000184014	DENND5A	1.19796	6.22722	73.6627	9.26717e-18	6.32741e-17		ENSG00000115828	QPCT	1.20621	3.96154	54.1299	1.87663e-13	7.40547e-13
ENSG00000197119	SLC25A29	1.19674	4.61799	55.294	1.03784e-13	5.21109e-13		ENSG00000140859	KIFC3	1.20594	5.29197	79.4954	4.8336e-19	2.66705e-18
ENSG00000197355	UAP1L1	1.19671	4.56061	71.08	3.43022e-17	2.24037e-16		ENSG00000169255	B3GALNT1	1.20583	4.25437	69.3124	8.40416e-17	4.07868e-16
ENSG00000197321	SVIL	1.19634	5.36971	88.6923	4.61268e-21	3.82632e-20		ENSG00000131759	RARA	1.204	5.94759	110.088	9.37485e-26	7.08649e-25
ENSG00000070476	ZXDC	1.19592	3.58404	44.4377	2.62587e-11	1.08515e-10		ENSG00000171132	PRKCE	1.20369	4.70449	87.8036	7.22891e-21	4.34938e-20
ENSG00000199753	SNORD104	1.19496	5.14026	68.7587	1.11279e-16	7.03435e-16		ENSG00000163993	S100P	1.20365	3.86206	47.3016	6.08632e-12	2.17901e-11
ENSG00000264947	hsa-mir-3181	1.1947	4.47003	69.7301	6.80018e-17	4.34973e-16		ENSG00000172766	NAA16	1.20282	3.10075	37.3431	9.90686e-10	3.03814e-09
ENSG00000136490	LIMD2	1.19432	5.72065	99.7059	1.76793e-23	1.68836e-22		ENSG00000110911	SLC11A2	1.2027	3.98751	61.448	4.54599e-15	1.99731e-14
ENSG00000117305	HMGCL	1.19385	5.11398	74.1232	7.33924e-18	5.03797e-17		ENSG00000186020	ZNF529	1.2022	3.94194	57.5778	3.24873e-14	1.34662e-13
ENSG00000048028	USP28	1.19311	3.86604	50.8087	1.01824e-12	4.721e-12		ENSG00000124181	PLCG1	1.20161	5.61629	93.4654	4.13358e-22	2.65948e-21
ENSG00000092036	HAUS4	1.19309	4.20151	59.7721	1.065e-14	5.80024e-14		ENSG00000141391	SLMO1	1.20113	3.78643	49.6947	1.7963e-12	6.67442e-12
ENSG00000169252	ADRB2	1.19272	2.9645	14.8395	0.000117055	0.000249633		ENSG00000143013	LMO4	1.19885	5.94756	101.903	5.83032e-24	4.08365e-23
ENSG00000231721	MKLN1-AS1	1.1905	4.05222	49.6416	1.84557e-12	8.39701e-12		ENSG00000135677	GNS	1.19789	7.57586	119.706	7.33608e-28	6.04211e-27
ENSG00000105643	ARRDC2	1.19037	3.53374	38.9581	4.3299e-10	1.60807e-09		ENSG00000263212	LA16c-306E5.3	1.19657	4.01322	56.8851	4.6204e-14	1.89654e-13
ENSG00000177337	DLGAP1-AS1	1.19019	3.35311	34.3873	4.51658e-09	1.53219e-08		ENSG00000106305	AIMP2	1.19652	7.46204	116.92	2.98896e-27	2.39733e-26
ENSG00000143793	C1orf35	1.18832	5.18322	71.7145	2.487e-17	1.64535e-16		ENSG00000148399	DPH7	1.19623	4.17889	56.7018	5.07158e-14	2.07668e-13
ENSG00000204604	ZNF468	1.18818	4.40655	61.2027	5.14914e-15	2.87318e-14		ENSG00000137221	TJAP1	1.19614	4.61668	71.539	2.71835e-17	1.35502e-16
ENSG00000099256	PRTFDC1	1.188	3.0432	28.2979	1.0401e-07	3.0755e-07		ENSG00000116922	C1orf109	1.19586	3.9725	53.7441	2.28376e-13	8.95268e-13
ENSG00000145632	PLK2	1.18788	8.4958	76.2586	2.48841e-18	1.77362e-17		ENSG00000011523	CEP68	1.19435	4.54008	67.292	2.34134e-16	1.10604e-15
ENSG00000069399	BCL3	1.18756	6.07751	87.7247	7.52297e-21	6.19525e-20		ENSG00000027075	PRKCH	1.19425	4.90287	85.4261	2.4053e-20	1.40376e-19
ENSG00000138161	CUZD1	1.18731	3.25836	36.1483	1.82857e-09	6.43366e-09		ENSG00000176624	MEX3C	1.19394	5.15562	92.9369	5.39889e-22	3.45379e-21
ENSG00000176915	ANKLE2	1.18726	6.68775	87.6961	7.6324e-21	6.27526e-20		ENSG00000125449	ARMC7	1.19383	3.99796	60.7897	6.35084e-15	2.76268e-14
ENSG00000214530	STARD10	1.18702	3.74667	46.8457	7.68011e-12	3.31584e-11		ENSG00000146457	WTAP	1.19181	7.20038	121.605	2.81757e-28	2.36882e-27
ENSG00000078699	CBFA2T2	1.18671	3.68901	43.5002	4.23924e-11	1.71855e-10		ENSG00000164610	RP9	1.19165	5.21449	95.7192	1.32391e-22	8.67229e-22
ENSG00000122643	NT5C3A	1.18656	5.57238	92.0417	8.48705e-22	7.45112e-21		ENSG00000161996	WDR90	1.19151	3.13388	38.3379	5.94946e-10	1.85433e-09
ENSG00000124762	CDKN1A	1.1852	9.91405	70.0538	5.77102e-17	3.70999e-16		ENSG00000065613	SLK	1.19127	5.54174	92.9264	5.42758e-22	3.46995e-21
ENSG00000213185	FAM24B	1.18448	3.48399	41.2606	1.33226e-10	5.19493e-10		ENSG00000133657	ATP13A3	1.19095	6.37651	91.1812	1.31103e-21	8.22565e-21
ENSG00000169136	ATF5	1.18441	6.66283	89.0628	3.82468e-21	3.18817e-20		ENSG00000126814	TRMT5	1.19028	3.90541	56.3879	5.94968e-14	2.42837e-13
ENSG00000159596	TMEM69	1.18345	4.26772	57.5804	3.24437e-14	1.6991e-13		ENSG00000226972	AC013717.3	1.1902	4.96018	90.4414	1.90542e-21	1.18739e-20
ENSG00000109787	KLF3	1.18035	6.55404	95.9266	1.19223e-22	1.09071e-21		ENSG00000169826	CSGALNACT2	1.18975	6.62987	109.452	1.29201e-25	9.68676e-25
ENSG00000068650	ATP11A	1.17936	4.92543	75.9767	2.87028e-18	2.0387e-17		ENSG00000112592	TBP	1.1893	3.91683	58.1816	2.39007e-14	1.00013e-13
ENSG00000121900	TMEM54	1.17878	5.25714	79.1977	5.61952e-19	4.16496e-18		ENSG00000165152	TMEM246	1.18923	3.53379	46.9617	7.23893e-12	2.5807e-11
ENSG00000124785	NRN1	1.17706	3.83003	43.8671	3.51439e-11	1.43494e-10		ENSG00000245910	SNHG6	1.18855	7.91708	106.376	6.10065e-25	4.43899e-24
ENSG00000157259	GATAD1	1.17482	3.95907	51.6665	6.5774e-13	3.09874e-12		ENSG00000085449	WDFY1	1.18807	6.36871	106.288	6.37741e-25	4.63038e-24
CATG00000108406	CATG00000108406.1	1.1742	3.30345	21.5484	3.45006e-06	8.73878e-06		ENSG00000163738	MTHFD2L	1.18802	4.77693	88.9438	4.06192e-21	2.48532e-20
ENSG00000164305	CASP3	1.17357	5.6342	83.4303	6.60027e-20	5.16507e-19		ENSG00000147854	UHRF2	1.18738	5.3468	75.8043	3.13216e-18	1.64736e-17
ENSG00000162402	USP24	1.17239	5.40444	72.3029	1.84577e-17	1.23632e-16		ENSG00000138386	NAB1	1.1872	3.3534	42.7362	6.26421e-11	2.10486e-10
ENSG00000148399	DPH7	1.17235	4.14804	40.7017	1.77337e-10	6.81882e-10		ENSG00000118217	ATF6	1.18625	6.50661	109.829	1.06808e-25	8.03167e-25
ENSG00000176170	SPHK1	1.17193	7.00395	87.272	9.45795e-21	7.75749e-20		ENSG00000196352	CD55	1.18546	7.74949	122.896	1.46982e-28	1.25028e-27
ENSG00000112365	ZBTB24	1.17177	4.35024	58.5475	1.98444e-14	1.05878e-13		ENSG00000091129	NRCAM	1.18477	5.92736	111.183	5.39638e-26	4.11606e-25
ENSG00000071054	MAP4K4	1.17096	5.01907	65.5985	5.52804e-16	3.33968e-15		ENSG00000206503	HLA-A	1.18357	10.123	84.9097	3.12306e-20	1.81116e-19
ENSG00000109670	FBXW7	1.1689	3.62004	17.672	2.62465e-05	6.03257e-05		ENSG00000119630	PGF	1.18272	5.49402	89.5099	3.05102e-21	1.88619e-20
CATG00000113135	CATG00000113135.1	1.16864	6.10438	42.4955	7.08457e-11	2.82499e-10		ENSG00000226380	MIR29B1	1.18272	4.86474	68.5351	1.24639e-16	5.99428e-16
ENSG00000008710	PKD1	1.16806	7.23705	85.4343	2.39532e-20	1.92604e-19		ENSG00000115274	INO80B	1.1814	4.65155	82.8906	8.67211e-20	4.94697e-19
ENSG00000082805	ERC1	1.16696	4.55331	68.6723	1.16262e-16	7.34481e-16		ENSG00000163660	CCNL1	1.18131	6.03738	112.309	3.05805e-26	2.35202e-25
ENSG00000120837	NFYB	1.16615	4.71484	66.527	3.4514e-16	2.11383e-15		ENSG00000161939	RNASEK-C17orf49	1.18104	9.5896	85.145	2.77269e-20	1.60982e-19
ENSG00000101596	SMCHD1	1.16595	4.8084	71.7986	2.38318e-17	1.58075e-16		ENSG00000169715	MT1E	1.18006	10.1153	43.7981	3.64054e-11	1.23808e-10
ENSG00000175104	TRAF6	1.16555	4.40467	56.723	5.01729e-14	2.58784e-13		ENSG00000204599	TRIM39	1.17988	3.85495	53.7387	2.29006e-13	8.97391e-13
ENSG00000164283	ESM1	1.16502	6.14484	93.9054	3.30967e-22	2.96162e-21		ENSG00000091527	CDV3	1.1796	8.31479	112.951	2.21128e-26	1.71247e-25
ENSG00000214013	GANC	1.165	3.28645	29.7319	4.96109e-08	1.51153e-07		ENSG00000072121	ZFYVE26	1.17714	3.58287	42.8953	5.77505e-11	1.94437e-10
ENSG00000163513	TGFBR2	1.16478	8.3796	74.468	6.16286e-18	4.25904e-17		ENSG00000210174	MT-TR	1.17697	3.42532	39.2077	3.81041e-10	1.20848e-09
ENSG00000050820	BCAR1	1.16325	7.81579	71.811	2.3683e-17	1.5719e-16		ENSG00000170632	ARMC10	1.17693	5.68928	104.834	1.32776e-24	9.54437e-24
ENSG00000230479	AP000695.6	1.16259	4.29935	58.0213	2.59298e-14	1.36988e-13		ENSG00000121413	ZSCAN18	1.17617	4.80184	88.9598	4.0291e-21	2.46822e-20
ENSG00000139725	RHOF	1.1621	4.4443	59.3111	1.34616e-14	7.28878e-14		ENSG00000100221	JOSD1	1.17612	6.66507	104.103	1.92023e-24	1.37252e-23
ENSG00000124942	AHNAK	1.16137	8.81964	67.4635	2.14622e-16	1.32798e-15		ENSG00000186106	ANKRD46	1.17606	3.56163	42.8601	5.87983e-11	1.97899e-10
ENSG00000164659	KIAA1324L	1.16108	3.52506	30.7116	2.99372e-08	9.34668e-08		ENSG00000253729	PRKDC	1.17586	6.38145	96.4382	9.20712e-23	6.07442e-22
ENSG00000105976	MET	1.16077	5.36568	86.8299	1.18266e-20	9.64617e-20		ENSG00000138867	GUCD1	1.1753	5.31811	85.4232	2.40873e-20	1.40495e-19
ENSG00000139083	ETV6	1.16049	4.95399	72.4659	1.69947e-17	1.14206e-16		ENSG00000226742	HSBP1L1	1.17523	5.19632	89.5073	3.05509e-21	1.88755e-20
ENSG00000147854	UHRF2	1.15888	5.31764	58.9102	1.65037e-14	8.87488e-14		ENSG00000163513	TGFBR2	1.175	8.37901	108.541	2.04563e-25	1.52017e-24
ENSG00000116717	GADD45A	1.1583	7.89553	74.0229	7.72155e-18	5.28975e-17		ENSG00000263740	RN7SL4P	1.17311	4.40145	6.50297	0.0107694	0.0165108
ENSG00000079277	MKNK1	1.15825	4.77268	64.062	1.20565e-15	7.10333e-15		ENSG00000198168	SVIP	1.17213	7.00184	107.162	4.10191e-25	3.01502e-24
ENSG00000173846	PLK3	1.15792	5.63695	65.2246	6.68301e-16	4.02082e-15		ENSG00000166228	PCBD1	1.17117	6.01028	100.062	1.47675e-23	1.01192e-22
ENSG00000173757	STAT5B	1.15642	4.34532	46.6384	8.537e-12	3.67648e-11		ENSG00000183943	PRKX	1.17104	3.21365	38.5641	5.29834e-10	1.6606e-09
ENSG00000180530	NRIP1	1.15559	6.13295	96.6359	8.33222e-23	7.69151e-22		ENSG00000084774	CAD	1.17038	4.98651	89.3555	3.29879e-21	2.03315e-20
ENSG00000197989	SNHG12	1.15544	4.12749	48.2583	3.73611e-12	1.66288e-11		ENSG00000137177	KIF13A	1.17021	4.25004	66.8421	2.94145e-16	1.38115e-15
ENSG00000095794	CREM	1.155	5.27852	71.1415	3.32499e-17	2.17443e-16		ENSG00000138767	CNOT6L	1.16983	4.68261	75.0681	4.54745e-18	2.38058e-17
ENSG00000114982	KANSL3	1.15461	4.74162	62.2463	3.03077e-15	1.72598e-14		ENSG00000233429	HOTAIRM1	1.16961	3.88022	54.7412	1.37494e-13	5.4684e-13
ENSG00000100288	CHKB	1.15429	3.98196	47.9424	4.38926e-12	1.94007e-11		ENSG00000181019	NQO1	1.16765	9.09433	98.0767	4.02495e-23	2.69057e-22
ENSG00000160145	KALRN	1.15328	3.23448	24.0427	9.42207e-07	2.52341e-06		ENSG00000137285	TUBB2B	1.16752	4.26275	66.3521	3.77157e-16	1.75463e-15
ENSG00000254413	CHKB-CPT1B	1.15214	4.05588	51.5353	7.03211e-13	3.30383e-12		ENSG00000071054	MAP4K4	1.16686	5.02561	65.8844	4.78152e-16	2.20924e-15
ENSG00000124074	ENKD1	1.15154	3.04346	26.4981	2.63796e-07	7.51144e-07		ENSG00000136243	NUPL2	1.1663	5.20187	78.6379	7.46048e-19	4.04803e-18
ENSG00000167333	TRIM68	1.1512	3.80346	45.9133	1.23602e-11	5.25876e-11		ENSG00000196155	PLEKHG4	1.16552	4.03986	60.5192	7.28628e-15	3.1528e-14
ENSG00000104980	TIMM44	1.1506	6.44289	73.6208	9.46605e-18	6.45458e-17		ENSG00000188130	MAPK12	1.165	5.51401	100.14	1.41968e-23	9.76115e-23
ENSG00000044574	HSPA5	1.15056	9.89796	29.7434	4.93172e-08	1.50347e-07		ENSG00000118655	DCLRE1B	1.16443	4.12247	60.9587	5.82841e-15	2.54198e-14
ENSG00000205763	RP9P	1.14979	4.31679	40.0036	2.53499e-10	9.5958e-10		ENSG00000122643	NT5C3A	1.16411	5.56272	97.4157	5.6198e-23	3.73447e-22
ENSG00000007255	TRAPPC6A	1.14962	4.35547	56.9047	4.57454e-14	2.36664e-13		ENSG00000169032	MAP2K1	1.16265	5.06085	91.0349	1.4116e-21	8.84566e-21
ENSG00000258667	HIF1A-AS2	1.14916	3.53199	27.8802	1.29063e-07	3.77914e-07		ENSG00000127837	AAMP	1.16247	6.85226	113.702	1.5145e-26	1.17738e-25
ENSG00000172716	SLFN11	1.14817	4.67188	70.3318	5.01234e-17	3.22835e-16		ENSG00000147592	LACTB2	1.16181	4.41971	68.519	1.25661e-16	6.04055e-16
ENSG00000163113	OTUD7B	1.14765	4.88897	74.1681	7.17411e-18	4.93124e-17		ENSG00000142192	APP	1.1603	8.98973	84.3672	4.10902e-20	2.36801e-19
ENSG00000114391	RPL24	1.14725	9.54524	66.9003	2.85594e-16	1.75439e-15		ENSG00000059122	FLYWCH1	1.16004	5.48511	97.925	4.34539e-23	2.90094e-22
ENSG00000108021	FAM208B	1.14605	5.53695	77.6398	1.23654e-18	8.97608e-18		ENSG00000153551	CMTM7	1.15974	6.06599	106.23	6.56522e-25	4.76332e-24
ENSG00000142330	CAPN10	1.14603	4.14708	39.0255	4.18308e-10	1.5575e-09		ENSG00000003402	CFLAR	1.1591	7.21262	116.693	3.35179e-27	2.68197e-26
ENSG00000204147	ASAH2B	1.14498	3.9396	46.3886	9.69789e-12	4.15369e-11		ENSG00000073756	PTGS2	1.15848	7.0274	85.8169	1.97391e-20	1.15801e-19
ENSG00000100099	HPS4	1.14453	3.90274	43.597	4.03449e-11	1.64009e-10		ENSG00000172493	AFF1	1.15789	5.95554	103.094	3.19667e-24	2.26092e-23
ENSG00000023909	GCLM	1.14381	6.28922	86.5479	1.36392e-20	1.1098e-19		ENSG00000147912	FBXO10	1.15709	3.3761	41.9166	9.52512e-11	3.15342e-10
ENSG00000169715	MT1E	1.14342	10.0995	36.1632	1.81462e-09	6.38898e-09		ENSG00000169733	RFNG	1.15666	5.20989	57.3255	3.69342e-14	1.52408e-13
ENSG00000204498	NFKBIL1	1.14311	4.43898	52.6773	3.93118e-13	1.88417e-12		ENSG00000087269	NOP14	1.15622	6.64098	109.567	1.21929e-25	9.16192e-25
ENSG00000067082	KLF6	1.14287	8.8887	70.8099	3.93351e-17	2.55928e-16		ENSG00000263421	MIR4687	1.156	4.0308	58.9258	1.6373e-14	6.90548e-14
ENSG00000204599	TRIM39	1.14276	3.80944	42.3402	7.67014e-11	3.04661e-10		ENSG00000197892	KIF13B	1.15546	3.53436	45.2227	1.75852e-11	6.091e-11
ENSG00000177303	CASKIN2	1.14246	4.77177	62.4685	2.70744e-15	1.54876e-14		ENSG00000172985	SH3RF3	1.15539	4.34239	69.5509	7.44686e-17	3.62452e-16
ENSG00000259075	POC1B-GALNT4	1.14219	3.3946	35.8035	2.18252e-09	7.61091e-09		ENSG00000219200	RNASEK	1.15404	9.58809	80.6849	2.64734e-19	1.47684e-18
ENSG00000197415	VEPH1	1.1417	5.50265	71.9038	2.2595e-17	1.50359e-16		ENSG00000040487	PQLC2	1.15234	4.42113	69.8746	6.31958e-17	3.08476e-16
ENSG00000162971	TYW5	1.14134	4.3135	58.8263	1.72226e-14	9.25173e-14		ENSG00000126003	PLAGL2	1.15164	3.50093	42.3988	7.44342e-11	2.48622e-10
ENSG00000254635	WAC-AS1	1.13972	5.00848	73.1627	1.19391e-17	8.08695e-17		ENSG00000176407	KCMF1	1.15066	6.3176	100.689	1.07622e-23	7.4401e-23
ENSG00000135677	GNS	1.13924	7.54112	75.4484	3.75087e-18	2.64761e-17		ENSG00000251257	CTD-2263F21.1	1.15	3.33695	31.4171	2.0814e-08	5.7659e-08
ENSG00000085449	WDFY1	1.13903	6.33538	88.5471	4.96394e-21	4.11436e-20		ENSG00000118242	MREG	1.14937	3.25821	38.7516	4.81325e-10	1.51372e-09
ENSG00000236618	PITPNA-AS1	1.13783	4.74166	70.5656	4.45203e-17	2.88381e-16		ENSG00000076108	BAZ2A	1.14842	5.83707	103.142	3.11958e-24	2.20949e-23
ENSG00000141098	GFOD2	1.13751	3.73367	42.236	8.08988e-11	3.2071e-10		ENSG00000135549	PKIB	1.1476	3.16094	30.0802	4.14549e-08	1.12136e-07
ENSG00000144369	FAM171B	1.1374	4.17442	54.508	1.54815e-13	7.6569e-13		ENSG00000185386	MAPK11	1.14732	3.50472	41.9337	9.44235e-11	3.12807e-10
ENSG00000035681	NSMAF	1.13613	5.408	74.5293	5.97461e-18	4.13453e-17		ENSG00000120837	NFYB	1.14555	4.71185	66.7692	3.05235e-16	1.43189e-15
ENSG00000052841	TTC17	1.13594	6.41147	83.1497	7.60683e-20	5.93461e-19		ENSG00000172889	EGFL7	1.14482	5.72638	73.644	9.35553e-18	4.79341e-17
ENSG00000272030	RP1-178F15.4	1.13588	3.19829	29.4348	5.78294e-08	1.75253e-07		ENSG00000107104	KANK1	1.1445	4.69946	80.6984	2.62936e-19	1.46762e-18
ENSG00000171681	ATF7IP	1.13545	4.99261	52.7742	3.7419e-13	1.79766e-12		ENSG00000176946	THAP4	1.14439	5.80839	100.438	1.22161e-23	8.41645e-23
ENSG00000223547	ZNF844	1.13463	2.99612	29.0998	6.87437e-08	2.07163e-07		ENSG00000143942	CHAC2	1.14421	4.08919	42.5222	6.98846e-11	2.34044e-10
ENSG00000021355	SERPINB1	1.1341	4.70935	59.8979	9.991e-15	5.45876e-14		ENSG00000196517	SLC6A9	1.14377	3.39494	34.9171	3.44052e-09	1.01569e-08
ENSG00000110046	ATG2A	1.13367	3.52022	30.0754	4.15566e-08	1.28024e-07		ENSG00000265666	CTD-2267D19.2	1.14317	3.17043	35.4046	2.6785e-09	7.97244e-09
ENSG00000159788	RGS12	1.13306	5.27405	72.0792	2.06735e-17	1.38111e-16		ENSG00000139531	SUOX	1.1431	3.18053	33.0519	8.97327e-09	2.56444e-08
ENSG00000030582	GRN	1.13284	8.37649	67.4503	2.16062e-16	1.33547e-15		ENSG00000120318	ARAP3	1.14291	4.55229	73.7561	8.83885e-18	4.5448e-17
ENSG00000172888	ZNF621	1.13261	4.02155	46.9788	7.17581e-12	3.10335e-11		ENSG00000178878	APOLD1	1.14207	3.8629	46.8793	7.54976e-12	2.68772e-11
ENSG00000271853	RP1-178F15.5	1.13183	3.19499	29.8662	4.62914e-08	1.41672e-07		ENSG00000264278	RP11-162A12.2	1.14087	4.13886	55.2787	1.04597e-13	4.208e-13
ENSG00000263421	MIR4687	1.13144	3.99566	49.0183	2.53591e-12	1.1406e-11		ENSG00000140406	MESDC1	1.13989	5.04011	80.6466	2.69917e-19	1.5041e-18
ENSG00000173267	SNCG	1.13005	5.18072	8.20267	0.00418287	0.00717223		ENSG00000123992	DNPEP	1.13974	6.22965	98.3292	3.54294e-23	2.37937e-22
ENSG00000124224	PPP4R1L	1.13004	3.17275	29.0733	6.96922e-08	2.09897e-07		ENSG00000067221	STOML1	1.13958	4.23027	60.4486	7.55233e-15	3.25733e-14
ENSG00000104973	MED25	1.12957	5.49221	73.8136	8.58514e-18	5.86565e-17		ENSG00000196547	MAN2A2	1.13938	4.14457	50.0188	1.52281e-12	5.68119e-12
ENSG00000110851	PRDM4	1.12934	5.22088	79.5899	4.60777e-19	3.4325e-18		ENSG00000151012	SLC7A11	1.13827	8.51477	101.2	8.31635e-24	5.78882e-23
CATG00000007372	CATG00000007372.1	1.1291	3.37485	36.3796	1.6239e-09	5.74317e-09		ENSG00000182118	FAM89A	1.13782	3.14666	32.2597	1.34882e-08	3.80211e-08
ENSG00000136877	FPGS	1.1281	5.72247	84.4178	4.00527e-20	3.17565e-19		ENSG00000120370	GORAB	1.1361	4.53196	66.1608	4.15593e-16	1.92812e-15
ENSG00000201823	SNORD48	1.12783	7.7763	74.6334	5.66749e-18	3.93798e-17		ENSG00000114200	BCHE	1.13543	3.28615	38.2764	6.13996e-10	1.91311e-09
ENSG00000103994	ZNF106	1.12697	3.94795	47.255	6.23276e-12	2.71734e-11		ENSG00000162377	SELRC1	1.13516	4.70225	79.1362	5.7971e-19	3.17788e-18
ENSG00000141452	C18orf8	1.12696	4.70085	67.8192	1.792e-16	1.11691e-15		ENSG00000196605	ZNF846	1.13492	3.27049	31.3273	2.17995e-08	6.03227e-08
ENSG00000166822	TMEM170A	1.12665	4.22306	54.078	1.92691e-13	9.47064e-13		ENSG00000142327	RNPEPL1	1.13468	4.73609	70.6838	4.19313e-17	2.06774e-16
ENSG00000119772	DNMT3A	1.12647	3.5234	34.7571	3.73509e-09	1.27597e-08		ENSG00000136813	KIAA0368	1.13374	6.6227	105.358	1.01939e-24	7.35385e-24
ENSG00000104859	CLASRP	1.12594	4.86049	54.9622	1.22873e-13	6.12152e-13		ENSG00000197841	ZNF181	1.13267	3.39773	40.238	2.24835e-10	7.24659e-10
ENSG00000179833	SERTAD2	1.12375	4.14834	35.1898	2.99082e-09	1.0324e-08		ENSG00000149658	YTHDF1	1.13199	5.73475	84.0706	4.77417e-20	2.74508e-19
ENSG00000084676	NCOA1	1.1219	3.88889	43.0475	5.34259e-11	2.14965e-10		ENSG00000181915	ADO	1.1314	5.60187	87.5409	8.25555e-21	4.94063e-20
ENSG00000204387	C6orf48	1.12077	7.79045	73.627	9.43641e-18	6.43866e-17		ENSG00000156976	EIF4A2	1.13135	8.07538	103.19	3.04504e-24	2.1582e-23
ENSG00000124596	OARD1	1.12021	4.35699	39.3376	3.56509e-10	1.33323e-09		ENSG00000269190	FBXO17	1.13075	3.92098	34.1063	5.21819e-09	1.5144e-08
ENSG00000221062	MIR1292	1.11995	5.77089	76.7836	1.90751e-18	1.37298e-17		ENSG00000108262	GIT1	1.13038	5.419	90.2612	2.08702e-21	1.29657e-20
ENSG00000124787	RPP40	1.11946	4.77804	66.3628	3.75108e-16	2.28915e-15		ENSG00000118503	TNFAIP3	1.12968	3.5445	36.8885	1.25082e-09	3.81048e-09
ENSG00000236992	RPL12L3	1.11771	4.94739	63.5986	1.5254e-15	8.91529e-15		ENSG00000132361	CLUH	1.12914	4.8378	71.5994	2.63641e-17	1.31548e-16
ENSG00000103091	WDR59	1.11731	4.01874	35.9435	2.03124e-09	7.1076e-09		ENSG00000169926	KLF13	1.12878	4.896	71.3135	3.04738e-17	1.51307e-16
ENSG00000149782	PLCB3	1.11699	4.54604	53.4564	2.64401e-13	1.28592e-12		ENSG00000137075	RNF38	1.12871	4.65323	68.892	1.04007e-16	5.01872e-16
ENSG00000133315	MACROD1	1.11659	4.32863	53.165	3.06682e-13	1.48309e-12		ENSG00000110330	BIRC2	1.12864	7.28522	113.934	1.34713e-26	1.04887e-25
ENSG00000078124	ACER3	1.11645	4.45005	49.9696	1.56145e-12	7.14885e-12		ENSG00000046889	PREX2	1.12807	3.23497	36.4609	1.55759e-09	4.71238e-09
ENSG00000008283	CYB561	1.11581	3.79089	42.5277	6.9687e-11	2.78096e-10		ENSG00000167081	PBX3	1.12788	4.14605	57.9553	2.6814e-14	1.11604e-13
ENSG00000196605	ZNF846	1.11568	3.23188	29.6599	5.14897e-08	1.5669e-07		ENSG00000204147	ASAH2B	1.12745	3.94544	52.1755	5.0756e-13	1.94966e-12
ENSG00000233429	HOTAIRM1	1.11553	3.8218	38.7323	4.86103e-10	1.79619e-09		ENSG00000138413	IDH1	1.12585	5.85052	92.9137	5.46242e-22	3.49002e-21
ENSG00000012211	PRICKLE3	1.11527	3.8539	38.8405	4.59887e-10	1.70387e-09		ENSG00000147394	ZNF185	1.12344	5.38743	77.5235	1.31155e-18	7.02222e-18
ENSG00000173681	CXorf23	1.11355	3.77728	33.4352	7.36775e-09	2.44429e-08		ENSG00000165512	ZNF22	1.12338	5.27908	76.3306	2.39936e-18	1.27186e-17
ENSG00000073756	PTGS2	1.11252	6.99866	61.3264	4.83556e-15	2.70707e-14		ENSG00000101972	STAG2	1.12109	5.79036	97.4012	5.66106e-23	3.75942e-22
ENSG00000260456	C16orf95	1.11217	4.17095	49.4329	2.05275e-12	9.29416e-12		ENSG00000167363	FN3K	1.12091	3.25269	37.2223	1.05404e-09	3.22754e-09
ENSG00000075213	SEMA3A	1.11209	4.13318	43.4707	4.30351e-11	1.74391e-10		ENSG00000196628	TCF4	1.12071	5.90197	92.7054	6.06874e-22	3.87006e-21
ENSG00000082996	RNF13	1.11034	4.69351	63.171	1.89514e-15	1.09858e-14		ENSG00000005020	SKAP2	1.12036	4.49454	67.0608	2.63259e-16	1.23785e-15
ENSG00000085871	MGST2	1.11011	4.23572	49.3269	2.16674e-12	9.79725e-12		ENSG00000247828	TMEM161B-AS1	1.11969	4.66892	56.5367	5.51597e-14	2.25408e-13
ENSG00000162191	UBXN1	1.10996	6.69218	70.3946	4.85518e-17	3.1291e-16		ENSG00000198837	DENND4B	1.11948	4.58411	73.3474	1.08728e-17	5.54783e-17
ENSG00000078269	SYNJ2	1.10947	5.98454	81.235	2.00414e-19	1.52291e-18		ENSG00000250021	C15orf38-AP3S2	1.11901	3.73625	40.1605	2.33929e-10	7.52532e-10
ENSG00000112592	TBP	1.10928	3.84301	42.2215	8.14975e-11	3.22959e-10		ENSG00000217128	FNIP1	1.11815	5.34861	79.7972	4.14879e-19	2.29294e-18
ENSG00000197183	C20orf112	1.10918	5.30875	71.2319	3.17609e-17	2.08238e-16		ENSG00000035681	NSMAF	1.11755	5.40008	79.1395	5.78766e-19	3.17443e-18
ENSG00000261609	GAN	1.10876	3.66593	39.0636	4.10221e-10	1.52795e-09		ENSG00000197937	ZNF347	1.11744	3.11845	32.2036	1.38836e-08	3.90811e-08
ENSG00000138767	CNOT6L	1.10866	4.63263	47.319	6.03245e-12	2.64239e-11		ENSG00000152620	NADK2	1.11728	4.49532	67.2334	2.41188e-16	1.13777e-15
ENSG00000176124	DLEU1	1.10816	3.51364	34.9372	3.40509e-09	1.16752e-08		ENSG00000001084	GCLC	1.11688	3.5734	41.9318	9.45115e-11	3.12996e-10
ENSG00000241878	PISD	1.10773	4.71117	56.2777	6.29241e-14	3.21794e-13		ENSG00000105136	ZNF419	1.11479	3.25538	36.3375	1.65938e-09	5.00983e-09
ENSG00000100889	PCK2	1.1075	6.32654	84.7099	3.45514e-20	2.74586e-19		ENSG00000214941	ZSWIM7	1.11303	3.82266	44.5514	2.47767e-11	8.50329e-11
ENSG00000156976	EIF4A2	1.10528	8.06411	58.906	1.65388e-14	8.88908e-14		ENSG00000178425	NT5DC1	1.11293	4.07369	48.4847	3.32878e-12	1.21367e-11
ENSG00000126070	AGO3	1.10499	4.45591	53.39	2.73491e-13	1.32887e-12		ENSG00000186615	KTN1-AS1	1.11257	3.19767	35.7036	2.29744e-09	6.8767e-09
ENSG00000212719	C17orf51	1.10455	4.98891	44.3466	2.75087e-11	1.13451e-10		ENSG00000137338	PGBD1	1.11032	3.92114	45.7576	1.3383e-11	4.66905e-11
ENSG00000176095	IP6K1	1.10403	5.86517	90.7378	1.6403e-21	1.40628e-20		ENSG00000162441	LZIC	1.10963	5.10823	79.2501	5.47238e-19	3.01458e-18
ENSG00000109466	KLHL2	1.10376	4.69588	61.8024	3.79713e-15	2.14214e-14		ENSG00000082397	EPB41L3	1.10833	6.32633	92.5079	6.70573e-22	4.2682e-21
ENSG00000170802	FOXN2	1.10309	4.73526	63.2215	1.84725e-15	1.07228e-14		ENSG00000077232	DNAJC10	1.1076	7.53252	105.624	8.91278e-25	6.45267e-24
ENSG00000100311	PDGFB	1.10241	7.31451	62.3941	2.81158e-15	1.60742e-14		ENSG00000048028	USP28	1.10726	3.82514	42.4534	7.23873e-11	2.42265e-10
ENSG00000044459	CNTLN	1.10085	3.1711	30.8465	2.7927e-08	8.76458e-08		ENSG00000173681	CXorf23	1.10717	3.78784	39.3075	3.62048e-10	1.15005e-09
ENSG00000104967	NOVA2	1.09971	3.43537	16.3485	5.26986e-05	0.000117455		ENSG00000076201	PTPN23	1.10705	5.75397	92.0625	8.39797e-22	5.32521e-21
ENSG00000198538	ZNF28	1.09858	4.73695	60.5187	7.28814e-15	4.01633e-14		ENSG00000160087	UBE2J2	1.10694	6.36124	99.5747	1.88904e-23	1.28919e-22
ENSG00000164329	PAPD4	1.09851	5.41049	76.276	2.46666e-18	1.76058e-17		ENSG00000273217	CTC-432M15.3	1.10679	5.33808	78.4748	8.10273e-19	4.3871e-18
ENSG00000114383	TUSC2	1.09803	7.21202	74.4078	6.35373e-18	4.38502e-17		ENSG00000181638	ZFP41	1.10649	3.41983	36.3727	1.62967e-09	4.92418e-09
ENSG00000104427	ZC2HC1A	1.09774	4.4662	52.023	5.48552e-13	2.5963e-12		ENSG00000108021	FAM208B	1.10555	5.51358	65.2362	6.64392e-16	3.04608e-15
ENSG00000108639	SYNGR2	1.09741	5.16344	72.9174	1.35191e-17	9.13905e-17		ENSG00000244627	RP3-449O17.1	1.10526	4.67903	62.6565	2.46096e-15	1.09745e-14
ENSG00000007376	RPUSD1	1.09713	4.56763	61.3237	4.84209e-15	2.70924e-14		ENSG00000240694	PNMA2	1.10498	4.81377	79.0032	6.20087e-19	3.39186e-18
ENSG00000182986	ZNF320	1.09656	3.70862	35.023	3.25838e-09	1.11947e-08		ENSG00000125249	RAP2A	1.10473	4.82998	77.7405	1.1751e-18	6.32513e-18
ENSG00000150990	DHX37	1.09649	5.84054	87.0784	1.04306e-20	8.52789e-20		ENSG00000011198	ABHD5	1.10369	4.96819	79.6331	4.50818e-19	2.49021e-18
ENSG00000152484	USP12	1.09596	5.75094	80.7794	2.52377e-19	1.90784e-18		ENSG00000164649	CDCA7L	1.10345	4.69644	60.3003	8.14345e-15	3.50182e-14
ENSG00000184428	TOP1MT	1.09484	4.33787	54.0377	1.96676e-13	9.66186e-13		ENSG00000163029	SMC6	1.10339	5.73531	85.4184	2.41459e-20	1.40756e-19
ENSG00000095066	HOOK2	1.09409	3.25413	31.6696	1.82761e-08	5.8251e-08		ENSG00000173153	ESRRA	1.10243	4.92781	78.513	7.9473e-19	4.30525e-18
ENSG00000130962	PRRG1	1.09336	5.59289	86.0115	1.78894e-20	1.45101e-19		ENSG00000120539	MASTL	1.10191	3.14725	34.0835	5.2797e-09	1.53093e-08
ENSG00000253729	PRKDC	1.09303	6.32477	68.1778	1.49399e-16	9.36879e-16		ENSG00000168209	DDIT4	1.10112	7.17856	83.8765	5.26675e-20	3.02487e-19
ENSG00000118197	DDX59	1.09279	3.64163	38.0609	6.85719e-10	2.50931e-09		ENSG00000122068	FYTTD1	1.10101	6.80178	100.653	1.09616e-23	7.57278e-23
ENSG00000147872	PLIN2	1.0919	7.165	54.7816	1.34699e-13	6.68787e-13		ENSG00000183309	ZNF623	1.10062	3.96643	47.7647	4.80561e-12	1.73709e-11
ENSG00000163322	FAM175A	1.09166	4.67023	55.3794	9.93735e-14	4.99947e-13		ENSG00000140320	BAHD1	1.10005	4.31695	60.393	7.76875e-15	3.34639e-14
ENSG00000168283	BMI1	1.09105	5.30768	75.0752	4.53133e-18	3.17877e-17		ENSG00000101574	METTL4	1.10005	3.49458	38.1334	6.6069e-10	2.0548e-09
ENSG00000135945	REV1	1.09102	5.07299	59.325	1.33671e-14	7.24145e-14		ENSG00000139651	ZNF740	1.09963	4.75228	71.8401	2.33356e-17	1.1684e-16
ENSG00000114861	FOXP1	1.09039	6.67331	79.3516	5.19841e-19	3.85844e-18		ENSG00000188636	LDOC1L	1.09883	4.6011	70.7638	4.02664e-17	1.98661e-16
ENSG00000188130	MAPK12	1.08976	5.45738	75.8592	3.04628e-18	2.15921e-17		ENSG00000120279	MYCT1	1.09851	5.45253	13.4803	0.000241076	0.000453204
ENSG00000109220	CHIC2	1.08839	6.76238	79.2762	5.40066e-19	4.00566e-18		ENSG00000130803	ZNF317	1.09845	4.72314	74.9763	4.764e-18	2.49008e-17
ENSG00000119685	TTLL5	1.08765	4.76293	56.948	4.47481e-14	2.31856e-13		ENSG00000197081	IGF2R	1.09815	6.38921	89.432	3.17366e-21	1.95961e-20
ENSG00000077514	POLD3	1.08739	3.10811	27.0568	1.97566e-07	5.69855e-07		ENSG00000118518	RNF146	1.09806	5.13406	82.6599	9.74574e-20	5.5469e-19
ENSG00000166912	MTMR10	1.08676	5.05275	64.649	8.95039e-16	5.32546e-15		ENSG00000139318	DUSP6	1.09768	5.96407	85.2698	2.60303e-20	1.51305e-19
ENSG00000172466	ZNF24	1.08672	5.24651	68.0514	1.59285e-16	9.96432e-16		ENSG00000103326	CAPN15	1.09748	4.5904	63.7038	1.44608e-15	6.50607e-15
ENSG00000114978	MOB1A	1.08671	7.45385	70.1062	5.61967e-17	3.61497e-16		ENSG00000112559	MDFI	1.09739	3.72432	42.2898	7.87012e-11	2.62528e-10
ENSG00000129657	SEC14L1	1.08616	7.73212	67.6632	1.93952e-16	1.20445e-15		ENSG00000210156	MT-TK	1.09644	3.46078	25.5442	4.32372e-07	1.07313e-06
ENSG00000129219	PLD2	1.08587	3.80331	40.9756	1.54144e-10	5.97191e-10		ENSG00000105976	MET	1.09632	5.32767	78.3739	8.52713e-19	4.61195e-18
ENSG00000138867	GUCD1	1.08564	5.24984	73.9702	7.93057e-18	5.42931e-17		ENSG00000256043	CTSO	1.09568	4.10064	52.9375	3.44325e-13	1.33465e-12
ENSG00000124523	SIRT5	1.08564	3.16833	26.7764	2.28408e-07	6.54752e-07		ENSG00000075399	VPS9D1	1.09497	3.71659	44.303	2.81283e-11	9.61437e-11
ENSG00000244879	GABPB1-AS1	1.08535	3.36429	33.7594	6.23662e-09	2.08322e-08		ENSG00000268107	AC003005.4	1.09481	3.24156	34.8122	3.63092e-09	1.06846e-08
ENSG00000255508	MIR3654	1.08524	3.64675	38.3163	6.01578e-10	2.20931e-09		ENSG00000023909	GCLM	1.09416	6.25534	93.127	4.90438e-22	3.14739e-21
ENSG00000100065	CARD10	1.0848	4.35131	44.0901	3.1361e-11	1.28716e-10		ENSG00000175354	PTPN2	1.09337	4.2107	45.621	1.43494e-11	5.00102e-11
ENSG00000250889	RP11-229C3.2	1.08433	3.66182	36.8712	1.26195e-09	4.50829e-09		ENSG00000164683	HEY1	1.09315	3.89391	47.441	5.66836e-12	2.03514e-11
ENSG00000204516	MICB	1.08374	4.04475	46.2409	1.04573e-11	4.46958e-11		ENSG00000142330	CAPN10	1.09297	4.12688	47.0098	7.06315e-12	2.52337e-11
ENSG00000167969	ECI1	1.08269	5.84472	79.4093	5.04885e-19	3.75288e-18		ENSG00000213846	AC098614.2	1.09188	3.01879	28.9227	7.53234e-08	1.99586e-07
ENSG00000111224	PARP11	1.08174	4.0861	45.5859	1.46093e-11	6.15925e-11		ENSG00000132688	NES	1.09128	4.41629	64.6709	8.85142e-16	4.03258e-15
ENSG00000168994	PXDC1	1.08112	6.71216	79.5531	4.69449e-19	3.49456e-18		ENSG00000137312	FLOT1	1.09057	6.51801	87.8926	6.9108e-21	4.16294e-20
ENSG00000167491	GATAD2A	1.08077	7.0634	75.193	4.26874e-18	2.99661e-17		ENSG00000155313	USP25	1.08967	4.69246	64.7472	8.51504e-16	3.88283e-15
ENSG00000174373	RALGAPA1	1.08034	3.17258	24.3495	8.03465e-07	2.17001e-06		ENSG00000123600	METTL8	1.08954	4.12632	55.4832	9.42605e-14	3.80124e-13
ENSG00000079387	SENP1	1.08032	4.09176	47.1333	6.63192e-12	2.87787e-11		ENSG00000145247	OCIAD2	1.08743	8.23074	94.8221	2.08291e-22	1.35651e-21
ENSG00000125814	NAPB	1.08007	3.81673	34.4997	4.26311e-09	1.44909e-08		ENSG00000176124	DLEU1	1.08557	3.52015	38.1059	6.70071e-10	2.08206e-09
ENSG00000251562	MALAT1	1.07983	13.389	54.0242	1.98036e-13	9.72403e-13		ENSG00000177463	NR2C2	1.08425	4.70343	71.5018	2.77012e-17	1.37947e-16
ENSG00000136770	DNAJC1	1.07976	5.49068	66.2267	4.01923e-16	2.44986e-15		ENSG00000151498	ACAD8	1.08358	4.17008	45.816	1.29899e-11	4.53659e-11
ENSG00000196547	MAN2A2	1.0779	4.08717	45.8738	1.26125e-11	5.35938e-11		ENSG00000138161	CUZD1	1.0825	3.21058	33.6619	6.5572e-09	1.88945e-08
ENSG00000119048	UBE2B	1.07717	6.1025	83.934	5.11563e-20	4.03413e-19		ENSG00000114127	XRN1	1.08244	5.44324	66.0193	4.4653e-16	2.06881e-15
ENSG00000146247	PHIP	1.07711	3.90461	37.3456	9.89428e-10	3.56585e-09		ENSG00000116273	PHF13	1.08191	3.96491	49.0666	2.47421e-12	9.11627e-12
ENSG00000060237	WNK1	1.07675	5.25698	63.3032	1.77214e-15	1.03044e-14		ENSG00000009780	FAM76A	1.08051	3.13433	32.2885	1.32895e-08	3.74817e-08
ENSG00000231925	TAPBP	1.07628	7.56052	65.4577	5.9376e-16	3.58288e-15		ENSG00000177150	FAM210A	1.08029	5.99716	88.2801	5.68119e-21	3.44275e-20
ENSG00000164597	COG5	1.07592	5.6751	83.6213	5.99245e-20	4.71105e-19		ENSG00000006757	PNPLA4	1.07958	3.78455	40.104	2.4079e-10	7.74111e-10
ENSG00000048707	VPS13D	1.07525	3.90605	37.6409	8.50411e-10	3.08659e-09		ENSG00000023330	ALAS1	1.07847	5.17224	80.7311	2.5862e-19	1.44433e-18
ENSG00000140577	CRTC3	1.07476	4.94078	64.1533	1.15108e-15	6.80533e-15		ENSG00000107521	HPS1	1.07689	4.79074	71.87	2.29857e-17	1.15145e-16
ENSG00000196586	MYO6	1.0746	5.21355	68.6577	1.17125e-16	7.39479e-16		ENSG00000250251	PKD1P6	1.07586	3.546	38.5881	5.23378e-10	1.64189e-09
ENSG00000220804	AC093642.5	1.07349	3.15954	29.5897	5.3387e-08	1.62175e-07		ENSG00000109670	FBXW7	1.07576	3.56226	22.8821	1.72253e-06	4.03933e-06
ENSG00000125779	PANK2	1.07283	5.68733	81.7148	1.57208e-19	1.19994e-18		ENSG00000198894	KIAA1737	1.07568	3.84459	44.0881	3.13927e-11	1.07157e-10
ENSG00000168067	MAP4K2	1.07224	2.80103	21.6306	3.30529e-06	8.38664e-06		ENSG00000073060	SCARB1	1.07531	4.88901	75.6674	3.35709e-18	1.76382e-17
ENSG00000167363	FN3K	1.07219	3.1975	28.8969	7.6335e-08	2.29162e-07		ENSG00000166275	C10orf32	1.07379	5.76659	55.2362	1.06882e-13	4.29482e-13
ENSG00000125249	RAP2A	1.07187	4.79776	63.3469	1.73327e-15	1.00899e-14		ENSG00000270316	C10orf32-ASMT	1.07379	5.76659	55.2362	1.06882e-13	4.29482e-13
ENSG00000086061	DNAJA1	1.07042	9.71664	57.3388	3.66855e-14	1.91438e-13		ENSG00000182973	CNOT10	1.07305	4.90289	67.2819	2.35337e-16	1.11121e-15
ENSG00000125630	POLR1B	1.06955	4.14835	45.8749	1.26054e-11	5.3586e-11		ENSG00000181827	RFX7	1.07163	4.18023	55.3238	1.02224e-13	4.11746e-13
ENSG00000176783	RUFY1	1.06909	5.08029	61.224	5.09358e-15	2.84373e-14		ENSG00000008405	CRY1	1.07157	4.21064	54.9736	1.22161e-13	4.88742e-13
ENSG00000112419	PHACTR2	1.06906	5.49106	79.0657	6.00775e-19	4.43663e-18		ENSG00000197415	VEPH1	1.07117	5.46053	83.1351	7.66324e-20	4.3764e-19
ENSG00000197442	MAP3K5	1.06898	3.12172	24.7987	6.36417e-07	1.73534e-06		ENSG00000142556	ZNF614	1.07115	3.9032	45.907	1.24e-11	4.33507e-11
ENSG00000154124	FAM105B	1.06839	5.64553	82.8997	8.63255e-20	6.70925e-19		ENSG00000153487	ING1	1.07059	4.4893	64.4154	1.00768e-15	4.58201e-15
ENSG00000107521	HPS1	1.06827	4.77645	54.1868	1.82311e-13	8.98208e-13		ENSG00000204516	MICB	1.0695	4.05063	45.9171	1.23367e-11	4.31445e-11
ENSG00000011198	ABHD5	1.06807	4.93462	52.128	5.19986e-13	2.46566e-12		ENSG00000064490	RFXANK	1.06949	6.12294	62.7147	2.38922e-15	1.06593e-14
ENSG00000009780	FAM76A	1.06776	3.10417	28.4225	9.7526e-08	2.89045e-07		ENSG00000066654	THUMPD1	1.0691	5.59969	77.5806	1.27414e-18	6.82919e-18
ENSG00000101849	TBL1X	1.06733	3.15116	26.8845	2.15986e-07	6.21059e-07		ENSG00000198589	LRBA	1.06856	3.53779	39.1669	3.89071e-10	1.23318e-09
ENSG00000010539	ZNF200	1.06692	3.36633	32.6007	1.13172e-08	3.67236e-08		ENSG00000128965	CHAC1	1.06778	6.40131	88.9223	4.10622e-21	2.5109e-20
ENSG00000161996	WDR90	1.0669	3.03004	23.0546	1.57463e-06	4.12112e-06		ENSG00000259164	RP11-463C8.4	1.06623	3.83807	43.2575	4.79898e-11	1.62114e-10
ENSG00000152818	UTRN	1.06639	6.04757	70.8313	3.89123e-17	2.53339e-16		ENSG00000055208	TAB2	1.06567	5.26527	74.2109	7.02034e-18	3.63005e-17
ENSG00000151702	FLI1	1.06615	5.85318	82.2613	1.19237e-19	9.19032e-19		ENSG00000100350	FOXRED2	1.06483	3.35291	34.5232	4.21194e-09	1.23406e-08
ENSG00000149016	TUT1	1.06602	3.65283	37.1518	1.09281e-09	3.92048e-09		ENSG00000214530	STARD10	1.06437	3.68146	41.0453	1.48742e-10	4.85597e-10
ENSG00000100139	MICALL1	1.0656	6.21347	73.5086	1.00197e-17	6.82298e-17		ENSG00000170852	KBTBD2	1.06398	5.45762	81.7064	1.57884e-19	8.8911e-19
ENSG00000145901	TNIP1	1.06553	7.57958	66.0023	4.50394e-16	2.73878e-15		ENSG00000213185	FAM24B	1.06364	3.42314	36.2914	1.69908e-09	5.12663e-09
ENSG00000101445	PPP1R16B	1.06459	3.74273	14.0327	0.000179658	0.000372877		ENSG00000159788	RGS12	1.06235	5.23214	79.2261	5.53937e-19	3.04982e-18
ENSG00000140320	BAHD1	1.06203	4.27854	42.4531	7.23979e-11	2.88408e-10		ENSG00000181722	ZBTB20	1.06215	3.31945	34.3176	4.68129e-09	1.36406e-08
ENSG00000087269	NOP14	1.06175	6.57875	76.8816	1.81519e-18	1.30929e-17		ENSG00000157833	GAREML	1.06181	3.09597	31.0566	2.50609e-08	6.89514e-08
ENSG00000147050	KDM6A	1.0614	3.20352	29.4778	5.6561e-08	1.71511e-07		ENSG00000067715	SYT1	1.06069	3.2005	28.8674	7.75054e-08	2.04831e-07
ENSG00000148297	MED22	1.0606	5.09049	62.543	2.6069e-15	1.49458e-14		ENSG00000056586	RC3H2	1.06059	6.04567	88.8819	4.19107e-21	2.56124e-20
ENSG00000196628	TCF4	1.06011	5.86095	55.688	8.49358e-14	4.29848e-13		ENSG00000075407	ZNF37A	1.06033	4.11943	52.5868	4.11638e-13	1.58844e-12
ENSG00000076108	BAZ2A	1.05971	5.77354	83.5918	6.0826e-20	4.77825e-19		ENSG00000090861	AARS	1.05987	6.95924	98.3131	3.57198e-23	2.39728e-22
ENSG00000196470	SIAH1	1.05844	5.05927	64.0929	1.18691e-15	7.00905e-15		ENSG00000181104	F2R	1.05924	6.74524	87.5547	8.19819e-21	4.9092e-20
ENSG00000080345	RIF1	1.05819	5.52466	73.267	1.13244e-17	7.68588e-17		ENSG00000109220	CHIC2	1.05894	6.73959	93.4805	4.1022e-22	2.64097e-21
ENSG00000257622	RP11-44N21.4	1.05819	4.909	50.9912	9.27823e-13	4.31549e-12		ENSG00000182986	ZNF320	1.05877	3.70422	37.8089	7.80257e-10	2.41552e-09
ENSG00000125257	ABCC4	1.05753	3.66733	33.1106	8.70625e-09	2.85683e-08		ENSG00000244879	GABPB1-AS1	1.05795	3.36646	33.6826	6.48785e-09	1.86999e-08
ENSG00000233184	RP11-421L21.3	1.05724	4.28749	48.6987	2.98463e-12	1.33538e-11		ENSG00000258890	CEP95	1.05777	3.84793	32.3491	1.28818e-08	3.63826e-08
ENSG00000151304	SRFBP1	1.05626	4.75859	41.3381	1.28047e-10	5.00253e-10		ENSG00000203485	INF2	1.05697	5.95565	87.6415	7.84623e-21	4.70402e-20
ENSG00000065613	SLK	1.05603	5.44402	74.6401	5.64847e-18	3.93011e-17		ENSG00000157045	NTAN1	1.05663	6.28501	77.9601	1.05145e-18	5.67164e-18
ENSG00000196663	TECPR2	1.05493	4.03302	43.4659	4.31419e-11	1.74755e-10		ENSG00000126070	AGO3	1.0565	4.43646	61.3752	4.7172e-15	2.06789e-14
ENSG00000044115	CTNNA1	1.05488	7.72089	63.6641	1.4755e-15	8.64344e-15		ENSG00000254726	MEX3A	1.05615	3.64772	29.6051	5.29653e-08	1.42055e-07
ENSG00000111252	SH2B3	1.05412	5.50057	77.7233	1.18533e-18	8.61046e-18		ENSG00000101596	SMCHD1	1.05602	4.74445	63.459	1.63743e-15	7.35391e-15
ENSG00000100226	GTPBP1	1.05377	5.95591	61.2939	4.91601e-15	2.7491e-14		ENSG00000186522	SEPT10	1.05526	6.13224	73.4066	1.05515e-17	5.38978e-17
ENSG00000169228	RAB24	1.05208	4.44434	52.1814	5.06021e-13	2.40278e-12		ENSG00000007376	RPUSD1	1.05478	4.5509	60.8623	6.12093e-15	2.66611e-14
ENSG00000141458	NPC1	1.05195	5.61446	57.4499	3.467e-14	1.81198e-13		ENSG00000183751	TBL3	1.05474	5.17165	71.6271	2.59957e-17	1.29773e-16
ENSG00000183751	TBL3	1.05176	5.16419	60.3986	7.7469e-15	4.25623e-14		ENSG00000111961	SASH1	1.0543	6.64338	89.1467	3.66591e-21	2.25255e-20
ENSG00000256043	CTSO	1.04864	4.05457	35.5992	2.42383e-09	8.42654e-09		ENSG00000101966	XIAP	1.0542	5.84398	78.9903	6.24153e-19	3.41226e-18
ENSG00000101966	XIAP	1.04739	5.83766	78.5256	7.89691e-19	5.79409e-18		ENSG00000163946	FAM208A	1.05374	3.21941	32.7082	1.07086e-08	3.04147e-08
ENSG00000173264	GPR137	1.0466	5.12144	62.0929	3.27624e-15	1.86267e-14		ENSG00000114391	RPL24	1.05364	9.472	64.4129	1.00895e-15	4.58423e-15
ENSG00000102786	INTS6	1.04657	5.06156	52.9252	3.46501e-13	1.66934e-12		ENSG00000173757	STAT5B	1.05343	4.28668	46.1123	1.11667e-11	3.92698e-11
ENSG00000226972	AC013717.3	1.0464	4.85284	57.9741	2.6559e-14	1.39951e-13		ENSG00000136003	ISCU	1.05305	5.55227	74.1467	7.25224e-18	3.74804e-17
ENSG00000180354	C7orf41	1.04622	3.85877	30.9239	2.6835e-08	8.43481e-08		ENSG00000197362	ZNF786	1.0524	3.72832	40.2824	2.19782e-10	7.0905e-10
ENSG00000146576	C7orf26	1.04543	4.42608	48.3907	3.49214e-12	1.55768e-11		ENSG00000198324	FAM109A	1.05194	3.69953	37.5349	8.97902e-10	2.76534e-09
ENSG00000120156	TEK	1.04538	5.08482	56.2247	6.46458e-14	3.30269e-13		ENSG00000122257	RBBP6	1.05106	5.04656	67.439	2.17309e-16	1.028e-15
ENSG00000175893	ZDHHC21	1.04485	5.11818	54.0823	1.92263e-13	9.45418e-13		ENSG00000071994	PDCD2	1.05048	6.94242	90.2711	2.07668e-21	1.29094e-20
ENSG00000197863	ZNF790	1.04332	3.38464	27.6282	1.47021e-07	4.27925e-07		ENSG00000134574	DDB2	1.04925	4.84249	71.1425	3.32327e-17	1.64521e-16
ENSG00000217128	FNIP1	1.04294	5.29054	62.3143	2.92794e-15	1.67021e-14		ENSG00000011295	TTC19	1.04903	5.69595	82.4209	1.09982e-19	6.23869e-19
ENSG00000173226	IQCB1	1.04285	3.18499	26.6602	2.42572e-07	6.92638e-07		ENSG00000198146	ZNF770	1.04848	5.40393	69.5675	7.38438e-17	3.59584e-16
ENSG00000181896	ZNF101	1.04275	3.08761	27.0595	1.97288e-07	5.69215e-07		ENSG00000227671	MIR3916	1.04839	4.2918	54.6315	1.45387e-13	5.78004e-13
ENSG00000196155	PLEKHG4	1.04271	3.93877	40.5609	1.90584e-10	7.30347e-10		ENSG00000229212	RP11-561C5.4	1.04795	3.7262	40.1005	2.4123e-10	7.75278e-10
ENSG00000264229	RNU4ATAC	1.0417	3.78616	35.2039	2.96932e-09	1.02533e-08		CATG00000113135	CATG00000113135.1	1.04782	6.02316	10.804	0.00101281	0.00177409
ENSG00000136867	SLC31A2	1.0415	3.14329	19.4694	1.02222e-05	2.46296e-05		ENSG00000113569	NUP155	1.04735	3.78011	35.9193	2.05661e-09	6.17227e-09
ENSG00000151474	FRMD4A	1.04048	5.83696	72.1763	1.96803e-17	1.31649e-16		ENSG00000105186	ANKRD27	1.04616	5.0155	70.8033	3.94676e-17	1.94814e-16
ENSG00000197603	C5orf42	1.03939	3.09217	25.4727	4.48699e-07	1.24675e-06		ENSG00000135679	MDM2	1.04609	7.20721	94.0036	3.14954e-22	2.03934e-21
ENSG00000112769	LAMA4	1.03902	6.39465	76.262	2.48425e-18	1.77189e-17		ENSG00000141452	C18orf8	1.04513	4.65576	65.2972	6.44122e-16	2.95986e-15
ENSG00000171680	PLEKHG5	1.03857	4.95906	58.7972	1.74786e-14	9.37445e-14		ENSG00000005436	GCFC2	1.04499	4.88451	73.0522	1.26263e-17	6.40756e-17
ENSG00000183828	NUDT14	1.03841	4.92285	49.4564	2.02834e-12	9.18772e-12		ENSG00000176783	RUFY1	1.0449	5.07222	70.6714	4.21972e-17	2.07984e-16
ENSG00000116044	NFE2L2	1.03819	6.64362	71.9178	2.24348e-17	1.4939e-16		ENSG00000125351	UPF3B	1.04489	4.29085	54.3019	1.71932e-13	6.7953e-13
ENSG00000179094	PER1	1.03774	4.44596	48.0283	4.20108e-12	1.86173e-11		ENSG00000205763	RP9P	1.04437	4.26053	50.3201	1.30607e-12	4.89244e-12
ENSG00000203875	SNHG5	1.03765	6.69445	37.5167	9.06343e-10	3.27912e-09		ENSG00000196586	MYO6	1.04433	5.19985	68.1815	1.4912e-16	7.13774e-16
ENSG00000092439	TRPM7	1.03757	4.95246	55.4872	9.40682e-14	4.73722e-13		ENSG00000120071	KANSL1	1.04426	4.12531	51.2438	8.15767e-13	3.10526e-12
ENSG00000124160	NCOA5	1.03739	4.31196	46.5493	8.93412e-12	3.84222e-11		ENSG00000233527	AC092295.7	1.04368	3.80864	42.331	7.7061e-11	2.57226e-10
ENSG00000147592	LACTB2	1.0368	4.31808	42.7761	6.13778e-11	2.46282e-10		ENSG00000122335	SERAC1	1.04359	3.81779	36.1254	1.85018e-09	5.56761e-09
ENSG00000111725	PRKAB1	1.03654	4.81081	56.9275	4.52182e-14	2.34054e-13		ENSG00000169375	SIN3A	1.04289	4.67374	60.8711	6.09371e-15	2.6554e-14
ENSG00000178917	ZNF852	1.03614	3.27489	26.4599	2.69063e-07	7.64651e-07		ENSG00000120053	GOT1	1.04212	5.65525	78.5703	7.72009e-19	4.18665e-18
ENSG00000108406	DHX40	1.03574	4.86104	48.8324	2.78792e-12	1.2501e-11		ENSG00000104973	MED25	1.04101	5.43806	72.2429	1.90273e-17	9.55995e-17
ENSG00000006704	GTF2IRD1	1.0357	3.22027	26.9962	2.03853e-07	5.87491e-07		ENSG00000122958	VPS26A	1.04082	7.16828	97.5763	5.18192e-23	3.44802e-22
ENSG00000169926	KLF13	1.03499	4.82481	49.3155	2.17933e-12	9.84983e-12		ENSG00000175414	ARL10	1.03984	3.0663	29.3667	5.98973e-08	1.598e-07
ENSG00000181827	RFX7	1.03479	4.14	42.6059	6.6957e-11	2.67514e-10		ENSG00000183864	TOB2	1.03984	5.36885	57.5894	3.22955e-14	1.33978e-13
ENSG00000137177	KIF13A	1.03467	4.1419	34.6323	3.98249e-09	1.35641e-08		ENSG00000175130	MARCKSL1	1.03973	8.34664	88.1137	6.17974e-21	3.73592e-20
ENSG00000138760	SCARB2	1.03435	7.78375	62.4941	2.67247e-15	1.53046e-14		ENSG00000247077	PGAM5	1.03967	6.05679	81.599	1.66703e-19	9.37726e-19
ENSG00000011295	TTC19	1.03197	5.6808	68.4598	1.29488e-16	8.15517e-16		ENSG00000204138	PHACTR4	1.03872	4.69649	57.3454	3.65612e-14	1.50931e-13
ENSG00000118965	WDR35	1.03146	3.14573	25.0379	5.62131e-07	1.54266e-06		ENSG00000120008	WDR11	1.03863	5.893	87.6493	7.81534e-21	4.68827e-20
ENSG00000142949	PTPRF	1.03112	5.44833	62.0275	3.38697e-15	1.92348e-14		ENSG00000135945	REV1	1.03862	5.04508	73.7161	9.02002e-18	4.63089e-17
ENSG00000146457	WTAP	1.031	7.09559	64.4257	1.00244e-15	5.95067e-15		ENSG00000148356	LRSAM1	1.03856	4.6215	61.5768	4.258e-15	1.87159e-14
ENSG00000130723	PRRC2B	1.03053	6.5402	71.3387	3.00874e-17	1.97772e-16		ENSG00000168067	MAP4K2	1.03848	2.79808	23.5138	1.24022e-06	2.95491e-06
ENSG00000071242	RPS6KA2	1.02905	5.93213	74.2965	6.72214e-18	4.63302e-17		ENSG00000001629	ANKIB1	1.0377	5.22986	63.1362	1.92898e-15	8.62881e-15
ENSG00000186522	SEPT10	1.02837	6.11551	60.5451	7.1913e-15	3.96724e-14		ENSG00000260727	SLC7A5P1	1.0369	3.03575	28.0308	1.19401e-07	3.10602e-07
ENSG00000273217	CTC-432M15.3	1.0281	5.27793	60.712	6.60658e-15	3.65848e-14		ENSG00000182979	MTA1	1.0354	5.24974	48.9465	2.63035e-12	9.66342e-12
ENSG00000188493	C19orf54	1.02786	3.15175	26.3441	2.85684e-07	8.08515e-07		ENSG00000213741	RPS29	1.03533	10.6038	61.9855	3.45989e-15	1.53144e-14
ENSG00000233461	RP11-295G20.2	1.02681	3.77695	37.1464	1.09586e-09	3.93003e-09		ENSG00000100304	TTLL12	1.03485	4.87655	60.6689	6.7528e-15	2.92872e-14
ENSG00000138621	PPCDC	1.02676	3.21136	23.8423	1.0456e-06	2.78789e-06		ENSG00000110925	CSRNP2	1.03345	5.25358	71.9281	2.23186e-17	1.11914e-16
ENSG00000168209	DDIT4	1.02514	7.13277	34.0079	5.489e-09	1.84373e-08		ENSG00000111981	ULBP1	1.03321	4.96179	50.6232	1.11912e-12	4.21087e-12
ENSG00000177150	FAM210A	1.02492	5.95856	70.6495	4.26669e-17	2.76902e-16		ENSG00000138074	SLC5A6	1.03292	3.81623	40.8041	1.68279e-10	5.46303e-10
ENSG00000141569	TRIM65	1.02468	3.67859	33.4234	7.41256e-09	2.45835e-08		ENSG00000184886	PIGW	1.03285	3.57135	35.6272	2.38931e-09	7.139e-09
ENSG00000187605	TET3	1.02436	3.19033	25.6096	4.1795e-07	1.16511e-06		ENSG00000138764	CCNG2	1.03199	5.4349	76.032	2.79103e-18	1.47461e-17
ENSG00000089775	ZBTB25	1.02343	4.00087	29.9886	4.34591e-08	1.33524e-07		ENSG00000203880	PCMTD2	1.03144	3.63408	34.634	3.97891e-09	1.16747e-08
ENSG00000196670	ZFP62	1.02269	4.7427	46.0779	1.13644e-11	4.8512e-11		ENSG00000148843	PDCD11	1.02976	5.27302	57.072	4.20141e-14	1.72947e-13
ENSG00000101189	MRGBP	1.02176	4.97087	34.474	4.31979e-09	1.46738e-08		ENSG00000117155	SSX2IP	1.02892	3.41623	32.4077	1.2499e-08	3.5351e-08
ENSG00000135052	GOLM1	1.02076	6.31706	74.4274	6.29103e-18	4.34468e-17		ENSG00000089234	BRAP	1.02883	6.00576	85.501	2.31583e-20	1.35311e-19
ENSG00000146830	GIGYF1	1.02047	4.23	43.3273	4.63071e-11	1.86836e-10		ENSG00000102908	NFAT5	1.02818	4.57837	62.0424	3.36137e-15	1.48848e-14
ENSG00000127603	MACF1	1.01991	6.67456	69.2765	8.55826e-17	5.44704e-16		ENSG00000126777	KTN1	1.02681	7.59799	91.0693	1.38729e-21	8.69872e-21
ENSG00000162032	SPSB3	1.01829	4.88122	51.1841	8.40961e-13	3.92576e-12		ENSG00000141219	C17orf80	1.02675	4.58685	58.4694	2.0648e-14	8.65601e-14
ENSG00000092445	TYRO3	1.01806	3.03408	21.7181	3.158e-06	8.02086e-06		ENSG00000044574	HSPA5	1.02672	9.80467	60.297	8.15725e-15	3.50626e-14
ENSG00000130449	ZSWIM6	1.01795	5.28569	58.8151	1.73203e-14	9.29931e-14		ENSG00000242498	C15orf38	1.02522	3.81357	38.6122	5.16952e-10	1.62223e-09
ENSG00000166900	STX3	1.01759	4.89825	58.2073	2.35898e-14	1.25014e-13		ENSG00000249859	PVT1	1.02464	4.42099	55.8232	7.92895e-14	3.21359e-13
ENSG00000119801	YPEL5	1.0167	5.5639	70.4561	4.70633e-17	3.04468e-16		ENSG00000167470	MIDN	1.02457	6.25528	80.5088	2.8941e-19	1.61095e-18
ENSG00000167081	PBX3	1.01652	4.05556	40.1553	2.3456e-10	8.90525e-10		ENSG00000168310	IRF2	1.02445	4.15774	50.8408	1.00168e-12	3.78162e-12
ENSG00000108262	GIT1	1.01605	5.3365	65.3071	6.4091e-16	3.86284e-15		ENSG00000004975	DVL2	1.02433	4.92016	63.2926	1.78176e-15	7.98084e-15
ENSG00000057663	ATG5	1.0158	5.95905	74.797	5.21682e-18	3.63967e-17		ENSG00000129657	SEC14L1	1.02376	7.68311	87.2071	9.77304e-21	5.82809e-20
ENSG00000065833	ME1	1.01562	4.8918	56.0798	6.95901e-14	3.54642e-13		ENSG00000117984	CTSD	1.02361	7.83143	86.2723	1.56786e-20	9.25704e-20
ENSG00000152503	TRIM36	1.01473	3.72447	33.8354	5.99783e-09	2.00739e-08		ENSG00000015475	BID	1.02329	5.67591	67.5774	2.02581e-16	9.60123e-16
ENSG00000240230	COX19	1.01397	5.03868	44.0906	3.13516e-11	1.28716e-10		ENSG00000078699	CBFA2T2	1.02091	3.59472	34.3693	4.55861e-09	1.32908e-08
ENSG00000197062	RP5-874C20.3	1.01331	3.63885	31.9911	1.54881e-08	4.96901e-08		ENSG00000128159	TUBGCP6	1.02033	4.75711	66.3635	3.74981e-16	1.74611e-15
ENSG00000086758	HUWE1	1.01268	6.57412	62.0525	3.34428e-15	1.9003e-14		ENSG00000197746	PSAP	1.0196	9.68322	72.8593	1.39232e-17	7.0445e-17
ENSG00000103264	FBXO31	1.01255	4.42191	47.6471	5.10288e-12	2.24579e-11		ENSG00000180667	YOD1	1.01907	2.97184	24.2175	8.60489e-07	2.07808e-06
ENSG00000101752	MIB1	1.01113	3.90968	38.0413	6.92633e-10	2.5328e-09		ENSG00000204196	AC011737.2	1.0175	10.1242	71.4364	2.86342e-17	1.42453e-16
ENSG00000176946	THAP4	1.01071	5.71423	72.3981	1.75882e-17	1.18117e-16		ENSG00000236618	PITPNA-AS1	1.01695	4.6701	55.8964	7.63915e-14	3.09793e-13
ENSG00000101361	NOP56	1.00835	5.97161	62.9166	2.15647e-15	1.24402e-14		ENSG00000152219	ARL14EP	1.01695	5.52447	77.8833	1.0931e-18	5.89003e-18
ENSG00000132142	ACACA	1.00814	3.53255	27.066	1.96624e-07	5.67457e-07		ENSG00000169299	PGM2	1.01657	4.91042	68.9948	9.87235e-17	4.77517e-16
ENSG00000047579	DTNBP1	1.00614	4.89394	55.6232	8.77799e-14	4.43145e-13		ENSG00000187164	KIAA1598	1.0156	3.90547	43.1357	5.10728e-11	1.72183e-10
ENSG00000147394	ZNF185	1.00569	5.30126	47.3027	6.08286e-12	2.65815e-11		ENSG00000175061	C17orf76-AS1	1.01517	10.0261	66.8987	2.85822e-16	1.34269e-15
ENSG00000164610	RP9	1.0056	5.0802	57.8796	2.78656e-14	1.46459e-13		ENSG00000173269	MMRN2	1.01455	5.87674	81.645	1.62866e-19	9.16651e-19
ENSG00000197961	ZNF121	1.00551	4.32201	42.908	5.73754e-11	2.30584e-10		ENSG00000178996	SNX18	1.0139	4.74487	64.9042	7.86313e-16	3.58879e-15
ENSG00000142657	PGD	1.00263	6.5297	19.5019	1.00501e-05	2.42493e-05		ENSG00000163872	YEATS2	1.01332	5.99726	74.0171	7.74416e-18	3.99411e-17
ENSG00000204186	ZDBF2	1.00255	3.38181	27.8804	1.2905e-07	3.77914e-07		ENSG00000167987	VPS37C	1.01243	5.027	66.7592	3.06775e-16	1.43844e-15
ENSG00000120053	GOT1	1.00245	5.62514	27.0147	2.01918e-07	5.82079e-07		ENSG00000166900	STX3	1.01171	4.90228	67.5422	2.06225e-16	9.76939e-16
ENSG00000164077	MON1A	1.00244	4.05704	34.2271	4.9041e-09	1.65706e-08		ENSG00000176170	SPHK1	1.01113	6.89052	85.3531	2.49573e-20	1.45318e-19
ENSG00000197771	MCMBP	1.0022	5.53487	57.9498	2.68896e-14	1.41548e-13		ENSG00000082269	FAM135A	1.00875	3.91409	35.3563	2.7458e-09	8.16315e-09
ENSG00000100225	FBXO7	1.00204	5.24457	55.8427	7.85067e-14	3.98297e-13		ENSG00000136560	TANK	1.0085	6.32464	82.615	9.96994e-20	5.66494e-19
ENSG00000128340	RAC2	1.00149	6.36873	66.9433	2.79425e-16	1.71753e-15		ENSG00000143321	HDGF	1.00835	8.28928	78.7063	7.20668e-19	3.91452e-18
ENSG00000184508	HDDC3	1.0014	3.93908	23.3863	1.32522e-06	3.49699e-06		ENSG00000065833	ME1	1.00834	4.8959	64.0073	1.23959e-15	5.59947e-15
ENSG00000105514	RAB3D	1.00134	6.60333	64.2086	1.1192e-15	6.62068e-15		ENSG00000142657	PGD	1.00775	6.53188	61.0797	5.48095e-15	2.39561e-14
ENSG00000247828	TMEM161B-AS1	1.0011	4.57667	47.259	6.21987e-12	2.71403e-11		ENSG00000023608	SNAPC1	1.00754	5.37144	73.6953	9.11566e-18	4.67761e-17
ENSG00000147912	FBXO10	1.00072	3.24891	25.7111	3.96544e-07	1.10785e-06		ENSG00000100225	FBXO7	1.00736	5.25265	58.7227	1.81533e-14	7.631e-14
ENSG00000141867	BRD4	1.00018	6.96724	58.4496	2.08571e-14	1.11107e-13		ENSG00000114861	FOXP1	1.00682	6.61401	76.1756	2.59527e-18	1.37355e-17
ENSG00000215492	HNRNPA1P7	-1.00003	4.34544	37.7478	8.0506e-10	2.93031e-09		ENSG00000156860	FBRS	1.00616	5.97191	81.725	1.56405e-19	8.81271e-19
ENSG00000091651	ORC6	-1.00032	3.85375	31.4218	2.07634e-08	6.58711e-08		ENSG00000013392	RWDD2A	1.00526	3.94583	36.7812	1.32159e-09	4.02002e-09
ENSG00000117114	LPHN2	-1.00045	4.00787	32.1424	1.43277e-08	4.61265e-08		ENSG00000079277	MKNK1	1.00514	4.68093	58.806	1.74012e-14	7.32399e-14
ENSG00000137996	RTCA	-1.00116	6.19124	69.2072	8.86443e-17	5.6384e-16		ENSG00000125733	TRIP10	1.00472	7.1197	88.3899	5.37451e-21	3.2667e-20
ENSG00000177707	PVRL3	-1.00136	3.73889	28.451	9.61e-08	2.85067e-07		ENSG00000197771	MCMBP	1.00429	5.53916	75.8767	3.01949e-18	1.58975e-17
ENSG00000104884	ERCC2	-1.00277	5.04248	56.7511	4.94611e-14	2.5537e-13		ENSG00000130150	MOSPD2	1.00379	3.88684	41.1797	1.38857e-10	4.54497e-10
ENSG00000134905	CARS2	-1.00305	5.78989	76.5992	2.09422e-18	1.50208e-17		ENSG00000196440	ARMCX4	1.00374	3.9618	43.2766	4.75224e-11	1.60589e-10
ENSG00000113719	ERGIC1	-1.00421	7.60758	58.2709	2.28398e-14	1.21417e-13		ENSG00000131435	PDLIM4	1.00323	7.07851	86.5906	1.33478e-20	7.90395e-20
ENSG00000110717	NDUFS8	-1.00467	7.15503	61.6076	4.19192e-15	2.35706e-14		ENSG00000233237	LINC00472	1.00112	3.28252	30.7546	2.92806e-08	7.99956e-08
ENSG00000134809	TIMM10	-1.0062	6.40634	66.7519	3.07918e-16	1.88925e-15		ENSG00000105514	RAB3D	1.00105	6.60093	72.3445	1.80727e-17	9.0939e-17
ENSG00000270617	URGCP-MRPS24	-1.00719	3.70147	23.6707	1.14311e-06	3.03366e-06		ENSG00000176058	TPRN	1.00078	3.34969	29.1315	6.7627e-08	1.799e-07
ENSG00000158716	DUSP23	-1.0072	4.60017	43.7262	3.7769e-11	1.53844e-10		ENSG00000066583	ISOC1	1.00059	4.45075	53.361	2.77551e-13	1.08468e-12
ENSG00000172586	CHCHD1	-1.00778	6.86441	55.9154	7.5657e-14	3.84411e-13		ENSG00000123562	MORF4L2	-1.00027	7.57018	88.6708	4.66307e-21	2.84624e-20
ENSG00000196230	TUBB	-1.0078	9.38382	45.682	1.39092e-11	5.88068e-11		ENSG00000257727	CNPY2	-1.00123	6.88988	83.6764	5.82772e-20	3.34325e-19
ENSG00000148730	EIF4EBP2	-1.00973	5.88189	70.6811	4.19903e-17	2.72684e-16		ENSG00000116962	NID1	-1.00125	7.24108	90.167	2.18883e-21	1.35898e-20
ENSG00000198925	ATG9A	-1.01013	5.26224	61.0745	5.49547e-15	3.05975e-14		ENSG00000137267	TUBB2A	-1.00235	8.0457	33.8838	5.85041e-09	1.69254e-08
ENSG00000135077	HAVCR2	-1.01071	4.29539	42.4361	7.30287e-11	2.90637e-10		ENSG00000077235	GTF3C1	-1.00317	5.26675	73.8578	8.39507e-18	4.3232e-17
ENSG00000155868	MED7	-1.01071	4.29539	42.4361	7.30287e-11	2.90637e-10		ENSG00000077549	CAPZB	-1.00369	8.35219	78.5641	7.74427e-19	4.19751e-18
ENSG00000111145	ELK3	-1.01088	6.35634	53.5854	2.47594e-13	1.20763e-12		ENSG00000124767	GLO1	-1.00458	7.55617	85.3863	2.45417e-20	1.42981e-19
ENSG00000271793	RP11-321N4.5	-1.01138	6.1176	64.9756	7.58305e-16	4.53829e-15		ENSG00000120725	SIL1	-1.0046	6.26842	78.0184	1.02087e-18	5.51261e-18
ENSG00000165915	SLC39A13	-1.01143	5.17315	59.9209	9.87477e-15	5.39814e-14		ENSG00000107819	SFXN3	-1.00484	5.12084	68.0678	1.57969e-16	7.53989e-16
ENSG00000180398	MCFD2	-1.01265	8.34009	58.2622	2.29406e-14	1.21889e-13		ENSG00000010292	NCAPD2	-1.00608	3.81228	32.1238	1.44652e-08	4.06505e-08
ENSG00000130731	C16orf13	-1.01282	6.46818	63.4079	1.68043e-15	9.79902e-15		ENSG00000176022	B3GALT6	-1.00615	3.06192	20.523	5.89192e-06	1.3178e-05
ENSG00000137414	FAM8A1	-1.01286	4.23838	20.9992	4.59483e-06	1.14848e-05		ENSG00000204922	C11orf83	-1.00687	5.45491	58.5082	2.02443e-14	8.49238e-14
ENSG00000116406	EDEM3	-1.01378	5.15607	61.8655	3.67736e-15	2.07687e-14		ENSG00000108671	PSMD11	-1.00785	6.28717	74.02	7.73307e-18	3.99042e-17
ENSG00000090266	NDUFB2	-1.0139	8.71808	55.5974	8.89402e-14	4.48782e-13		ENSG00000130939	UBE4B	-1.0081	4.36141	48.6566	3.04939e-12	1.11542e-11
ENSG00000101132	PFDN4	-1.01453	6.51883	69.8493	6.40126e-17	4.10483e-16		ENSG00000114395	CYB561D2	-1.00819	3.99612	43.8231	3.59446e-11	1.22282e-10
ENSG00000187653	TMSB4XP8	-1.01511	6.19133	52.4082	4.50839e-13	2.15074e-12		ENSG00000101194	SLC17A9	-1.00932	4.56243	61.3904	4.68085e-15	2.053e-14
ENSG00000171307	ZDHHC16	-1.01546	5.84135	74.7489	5.34561e-18	3.72445e-17		ENSG00000114902	SPCS1	-1.00979	7.66098	85.1956	2.70261e-20	1.57003e-19
ENSG00000128039	SRD5A3	-1.0166	5.4112	47.4192	5.73196e-12	2.514e-11		ENSG00000074071	MRPS34	-1.01042	6.36132	83.5609	6.17844e-20	3.54044e-19
ENSG00000120805	ARL1	-1.01716	6.72552	68.4413	1.30713e-16	8.22224e-16		ENSG00000173456	RNF26	-1.0105	5.03404	66.6975	3.16542e-16	1.48149e-15
ENSG00000155660	PDIA4	-1.01879	8.22394	58.6231	1.90958e-14	1.02097e-13		ENSG00000080824	HSP90AA1	-1.01103	9.96333	67.9471	1.67944e-16	8.0009e-16
ENSG00000145860	RNF145	-1.01966	4.22548	44.3161	2.79405e-11	1.15139e-10		ENSG00000100297	MCM5	-1.01122	4.22658	52.937	3.44418e-13	1.33465e-12
ENSG00000108854	SMURF2	-1.01969	7.4225	61.9036	3.60686e-15	2.03817e-14		ENSG00000129255	MPDU1	-1.01171	5.19127	58.0931	2.5e-14	1.04354e-13
ENSG00000144357	UBR3	-1.02018	3.84105	35.8762	2.10265e-09	7.34741e-09		ENSG00000242028	HYPK	-1.0118	7.77526	77.2704	1.49085e-18	7.9696e-18
ENSG00000111716	LDHB	-1.02066	8.53277	57.4473	3.47163e-14	1.81348e-13		ENSG00000104549	SQLE	-1.01281	5.12439	70.4752	4.66097e-17	2.29509e-16
ENSG00000140995	DEF8	-1.02082	6.29087	73.5026	1.00501e-17	6.83917e-17		ENSG00000204310	AGPAT1	-1.01383	5.15319	63.5668	1.55016e-15	6.96815e-15
ENSG00000179271	GADD45GIP1	-1.02103	7.84032	60.4749	7.45231e-15	4.10017e-14		ENSG00000103202	NME4	-1.01458	7.43247	93.1586	4.82661e-22	3.09945e-21
ENSG00000157881	PANK4	-1.02308	4.84574	52.7473	3.79348e-13	1.82123e-12		ENSG00000155254	MARVELD1	-1.01471	5.90982	87.0354	1.06596e-20	6.34182e-20
ENSG00000067829	IDH3G	-1.02325	5.93374	75.7936	3.14919e-18	2.2306e-17		ENSG00000143258	USP21	-1.01528	3.68863	40.6777	1.79523e-10	5.81209e-10
ENSG00000115685	PPP1R7	-1.02341	6.59444	63.7003	1.4486e-15	8.49073e-15		ENSG00000119522	DENND1A	-1.01608	3.82793	43.2092	4.91895e-11	1.66056e-10
ENSG00000269307	CTD-2278I10.6	-1.02351	6.41907	65.9225	4.68997e-16	2.84514e-15		ENSG00000148943	LIN7C	-1.01673	5.92706	82.0414	1.33265e-19	7.53828e-19
ENSG00000138071	ACTR2	-1.02352	9.51197	51.974	5.62398e-13	2.65691e-12		ENSG00000145050	MANF	-1.01696	6.85495	88.6289	4.76285e-21	2.9019e-20
ENSG00000209482	SNORD83A	-1.02383	4.24098	39.4289	3.40221e-10	1.27464e-09		ENSG00000138668	HNRNPD	-1.01748	7.49812	85.7267	2.06606e-20	1.21067e-19
ENSG00000131043	AAR2	-1.024	4.20384	39.5035	3.27471e-10	1.22868e-09		ENSG00000169432	SCN9A	-1.01754	3.42392	32.378	1.26918e-08	3.58561e-08
ENSG00000132581	SDF2	-1.02475	6.03224	76.336	2.39284e-18	1.70907e-17		ENSG00000063176	SPHK2	-1.01961	3.63719	39.7983	2.8159e-10	9.00128e-10
ENSG00000167508	MVD	-1.02528	4.81093	59.1355	1.4718e-14	7.94806e-14		ENSG00000118007	STAG1	-1.02001	4.77327	54.5919	1.48345e-13	5.893e-13
ENSG00000099797	TECR	-1.02553	6.12737	74.3325	6.60081e-18	4.55247e-17		ENSG00000196507	TCEAL3	-1.0216	6.49448	86.9295	1.12461e-20	6.68684e-20
ENSG00000189403	HMGB1	-1.02592	8.94571	45.2784	1.70921e-11	7.17349e-11		ENSG00000182054	IDH2	-1.02187	5.13903	62.83	2.25336e-15	1.0062e-14
ENSG00000172339	ALG14	-1.02687	4.44355	39.7637	2.8662e-10	1.08135e-09		ENSG00000186222	BLOC1S4	-1.02237	4.32434	50.4356	1.23141e-12	4.6162e-12
ENSG00000116685	KIAA2013	-1.02762	4.88248	58.927	1.63635e-14	8.80871e-14		ENSG00000181029	TRAPPC5	-1.02244	7.19263	90.9442	1.47778e-21	9.24891e-21
ENSG00000184916	JAG2	-1.02817	4.37905	34.3069	4.70718e-09	1.59262e-08		ENSG00000094916	CBX5	-1.02298	6.21889	74.5436	5.93134e-18	3.07545e-17
ENSG00000126453	BCL2L12	-1.02907	4.95921	48.3976	3.4799e-12	1.5529e-11		ENSG00000158186	MRAS	-1.02354	5.1263	75.5816	3.50616e-18	1.83928e-17
ENSG00000176340	COX8A	-1.02908	8.9171	40.5561	1.91055e-10	7.31604e-10		ENSG00000073008	PVR	-1.02418	7.60252	87.4382	8.6955e-21	5.1947e-20
ENSG00000242028	HYPK	-1.02914	7.78463	58.5565	1.97538e-14	1.05453e-13		ENSG00000123415	SMUG1	-1.02439	4.24726	52.8903	3.52701e-13	1.36518e-12
ENSG00000256100	AP000721.4	-1.02936	8.91701	40.5499	1.91655e-10	7.33624e-10		ENSG00000107738	C10orf54	-1.02476	2.99916	25.6344	4.12621e-07	1.02537e-06
ENSG00000132967	HMGB1P5	-1.02984	3.23282	26.2843	2.94668e-07	8.3325e-07		ENSG00000242616	GNG10	-1.02556	6.3981	81.8344	1.47982e-19	8.34741e-19
ENSG00000221923	ZNF880	-1.02986	3.84311	37.2029	1.06457e-09	3.82317e-09		ENSG00000068724	TTC7A	-1.02701	3.31062	32.6345	1.11222e-08	3.15807e-08
ENSG00000164294	GPX8	-1.03043	5.9816	67.7872	1.8213e-16	1.13449e-15		ENSG00000173545	ZNF622	-1.02718	5.34575	77.6258	1.24534e-18	6.68542e-18
ENSG00000105404	RABAC1	-1.03136	7.86676	61.7656	3.86878e-15	2.18136e-14		ENSG00000107984	DKK1	-1.02768	5.75767	85.5952	2.20816e-20	1.29169e-19
ENSG00000143183	TMCO1	-1.03141	6.93619	64.8271	8.17682e-16	4.89079e-15		ENSG00000152422	XRCC4	-1.02797	2.92884	27.3649	1.6846e-07	4.32988e-07
ENSG00000156467	UQCRB	-1.03193	8.78862	57.9298	2.71635e-14	1.42842e-13		ENSG00000114019	AMOTL2	-1.02841	6.66856	89.0826	3.78667e-21	2.32393e-20
ENSG00000147123	NDUFB11	-1.03248	7.05384	64.0732	1.19881e-15	7.07528e-15		ENSG00000179295	PTPN11	-1.0307	7.29112	97.6287	5.04665e-23	3.36023e-22
ENSG00000176692	FOXC2	-1.03251	6.62637	58.0838	2.51192e-14	1.32843e-13		ENSG00000150961	SEC24D	-1.03091	7.69628	88.9534	4.04224e-21	2.47477e-20
ENSG00000104756	KCTD9	-1.03264	4.22746	39.7268	2.92094e-10	1.10119e-09		ENSG00000128944	KNSTRN	-1.03094	5.39549	64.0848	1.19176e-15	5.39065e-15
ENSG00000181061	HIGD1A	-1.03282	7.49143	65.3019	6.42607e-16	3.87078e-15		ENSG00000182220	ATP6AP2	-1.03221	6.5873	89.559	2.9763e-21	1.84337e-20
ENSG00000119487	MAPKAP1	-1.03307	7.16201	67.352	2.27111e-16	1.40187e-15		ENSG00000159363	ATP13A2	-1.03314	5.5157	82.4635	1.07641e-19	6.10935e-19
ENSG00000138495	COX17	-1.03334	6.97911	69.0179	9.75725e-17	6.19089e-16		ENSG00000147955	SIGMAR1	-1.03316	5.89702	74.9128	4.91968e-18	2.5688e-17
ENSG00000196576	PLXNB2	-1.03408	5.47586	47.7069	4.94949e-12	2.18298e-11		ENSG00000118418	HMGN3	-1.03321	5.9581	85.9143	1.87902e-20	1.10363e-19
ENSG00000099999	RNF215	-1.03429	2.94341	19.5617	9.74022e-06	2.35237e-05		ENSG00000118363	SPCS2	-1.03374	7.24233	95.9207	1.19579e-22	7.84322e-22
ENSG00000175040	CHST2	-1.03485	3.70117	28.6144	8.83226e-08	2.63182e-07		ENSG00000111237	VPS29	-1.03394	7.34449	92.2881	7.49318e-22	4.75744e-21
ENSG00000255526	NEDD8-MDP1	-1.03585	8.76646	54.7932	1.33905e-13	6.6517e-13		ENSG00000042429	MED17	-1.03402	4.18832	53.1964	3.01816e-13	1.17678e-12
ENSG00000090061	CCNK	-1.03597	6.09023	67.1445	2.5232e-16	1.55372e-15		ENSG00000061936	SFSWAP	-1.03476	3.61129	39.445	3.37434e-10	1.07456e-09
ENSG00000147852	VLDLR	-1.03817	3.63879	21.7837	3.05187e-06	7.76675e-06		ENSG00000081923	ATP8B1	-1.03494	5.9691	77.55	1.29405e-18	6.93223e-18
ENSG00000120868	APAF1	-1.03894	4.09539	38.2291	6.2908e-10	2.307e-09		ENSG00000258484	SPESP1	-1.03537	2.86628	26.7944	2.26289e-07	5.74904e-07
ENSG00000158406	HIST1H4H	-1.03908	8.19287	24.1924	8.7175e-07	2.34453e-06		ENSG00000168785	TSPAN5	-1.03564	4.89474	71.3238	3.03154e-17	1.50594e-16
ENSG00000106991	ENG	-1.03912	8.49427	52.0298	5.46658e-13	2.58853e-12		ENSG00000101439	CST3	-1.03619	7.29198	79.0359	6.09908e-19	3.33799e-18
ENSG00000184635	ZNF93	-1.03948	2.92191	22.9181	1.69054e-06	4.41431e-06		ENSG00000076321	KLHL20	-1.03667	3.68463	35.9492	2.02526e-09	6.07998e-09
ENSG00000150093	ITGB1	-1.04011	10.7267	55.543	9.14387e-14	4.61161e-13		ENSG00000148677	ANKRD1	-1.037	9.75957	73.7993	8.64788e-18	4.44886e-17
ENSG00000132467	UTP3	-1.04077	6.22505	75.3952	3.85325e-18	2.71613e-17		ENSG00000101003	GINS1	-1.03871	3.16852	33.0535	8.96568e-09	2.563e-08
ENSG00000109016	DHRS7B	-1.041	3.16992	23.9736	9.76673e-07	2.61085e-06		ENSG00000204389	HSPA1A	-1.03973	4.62521	68.2275	1.45684e-16	6.97984e-16
ENSG00000135766	EGLN1	-1.04121	5.64126	55.9881	7.29107e-14	3.70826e-13		ENSG00000160957	RECQL4	-1.04091	2.96825	30.0805	4.14477e-08	1.12136e-07
ENSG00000104853	CLPTM1	-1.04188	7.50251	64.6847	8.78945e-16	5.23579e-15		ENSG00000096746	HNRNPH3	-1.04105	7.32216	91.9824	8.74512e-22	5.53147e-21
ENSG00000105974	CAV1	-1.04214	10.1404	48.8518	2.76055e-12	1.23837e-11		ENSG00000164258	NDUFS4	-1.04136	6.62786	90.8753	1.53014e-21	9.5589e-21
ENSG00000213085	CCDC19	-1.04255	8.67246	59.6548	1.13042e-14	6.1434e-14		ENSG00000264311	CCDC58P1	-1.04285	3.67539	37.3585	9.82911e-10	3.01565e-09
ENSG00000256940	RP11-783K16.5	-1.04352	5.25804	64.0682	1.20189e-15	7.08933e-15		ENSG00000100462	PRMT5	-1.04285	5.56801	71.82	2.35751e-17	1.17864e-16
ENSG00000140718	FTO	-1.04366	5.16062	64.6309	9.03291e-16	5.36831e-15		ENSG00000262481	C17orf61-PLSCR3	-1.04333	6.56233	25.7664	3.85335e-07	9.60632e-07
ENSG00000138796	HADH	-1.0438	3.9059	37.6243	8.57715e-10	3.11199e-09		ENSG00000067829	IDH3G	-1.04471	5.90233	87.6648	7.75412e-21	4.65707e-20
ENSG00000129559	NEDD8	-1.04397	8.76372	55.7691	8.15019e-14	4.13083e-13		ENSG00000110429	FBXO3	-1.04538	3.2812	34.7625	3.72478e-09	1.09483e-08
ENSG00000157456	CCNB2	-1.04404	4.61131	4.68695	0.0303926	0.0451759		ENSG00000182944	EWSR1	-1.04544	7.4588	99.2219	2.25733e-23	1.53123e-22
ENSG00000130005	GAMT	-1.04422	4.27245	45.2588	1.72642e-11	7.23683e-11		ENSG00000109089	CDR2L	-1.04596	5.02647	57.9913	2.63277e-14	1.0976e-13
ENSG00000268750	CTD-2583A14.10	-1.04506	4.61759	57.755	2.96877e-14	1.55796e-13		ENSG00000198258	UBL5	-1.04629	8.95962	74.9684	4.78306e-18	2.49875e-17
ENSG00000243317	C7orf73	-1.04513	5.82287	75.3371	3.96832e-18	2.79339e-17		ENSG00000129625	REEP5	-1.04726	7.54851	81.7593	1.53711e-19	8.66574e-19
ENSG00000136159	NUDT15	-1.0452	3.89231	34.0228	5.44693e-09	1.8314e-08		ENSG00000151665	PIGF	-1.04869	4.55615	64.291	1.07335e-15	4.86811e-15
ENSG00000128791	TWSG1	-1.04694	6.17281	70.436	4.75441e-17	3.07383e-16		ENSG00000142871	CYR61	-1.04901	9.33027	69.948	6.0889e-17	2.97647e-16
ENSG00000072849	DERL2	-1.04704	5.48796	65.2912	6.46091e-16	3.88947e-15		ENSG00000104341	LAPTM4B	-1.04994	5.17927	78.97	6.30607e-19	3.44568e-18
ENSG00000142733	MAP3K6	-1.04773	3.10864	26.0874	3.26313e-07	9.19429e-07		CATG00000035663	CATG00000035663.1	-1.05	3.51464	39.3427	3.55576e-10	1.1302e-09
ENSG00000068697	LAPTM4A	-1.04779	8.0414	63.0156	2.05079e-15	1.18506e-14		ENSG00000113758	DBN1	-1.05007	7.29978	99.742	1.73603e-23	1.18556e-22
ENSG00000031823	RANBP3	-1.04838	5.25387	68.2957	1.40729e-16	8.83593e-16		ENSG00000166557	TMED3	-1.05087	7.30378	99.2451	2.23106e-23	1.51442e-22
ENSG00000123219	CENPK	-1.04967	3.64902	26.8576	2.19016e-07	6.29419e-07		ENSG00000124104	SNX21	-1.05094	3.75912	44.0093	3.26813e-11	1.11405e-10
ENSG00000121577	POPDC2	-1.0501	6.97261	71.1862	3.25061e-17	2.12714e-16		ENSG00000198961	PJA2	-1.05144	6.2266	80.0365	3.6756e-19	2.03587e-18
ENSG00000067836	ROGDI	-1.05174	4.31489	49.6144	1.87133e-12	8.49909e-12		ENSG00000158526	TSR2	-1.05157	3.80626	45.09	1.88188e-11	6.50713e-11
ENSG00000144785	RP11-977G19.10	-1.05208	5.79959	75.8743	3.02304e-18	2.14422e-17		ENSG00000182154	MRPL41	-1.05161	8.13365	92.6608	6.20723e-22	3.95588e-21
ENSG00000225663	FAM195B	-1.05275	6.61632	67.577	2.02622e-16	1.25677e-15		ENSG00000165304	MELK	-1.05235	3.77045	39.3792	3.48988e-10	1.11031e-09
ENSG00000184076	UQCR10	-1.05413	8.18012	62.6365	2.48598e-15	1.42846e-14		ENSG00000119878	CRIPT	-1.0528	5.55612	86.0608	1.74487e-20	1.02842e-19
ENSG00000103363	TCEB2	-1.05425	8.97954	57.8207	2.87138e-14	1.50762e-13		ENSG00000132963	POMP	-1.05369	9.5637	79.1459	5.76884e-19	3.16582e-18
ENSG00000183011	LSMD1	-1.05444	7.04012	61.8545	3.69799e-15	2.08736e-14		ENSG00000088298	EDEM2	-1.05407	6.55194	68.3164	1.39257e-16	6.67899e-16
ENSG00000110711	AIP	-1.0548	4.7027	60.109	8.97454e-15	4.91653e-14		ENSG00000168824	NSG1	-1.05546	4.03257	50.1328	1.43684e-12	5.36713e-12
ENSG00000188997	KCTD21	-1.05578	3.41489	31.8098	1.70034e-08	5.43811e-08		ENSG00000149531	FRG1B	-1.05596	3.84463	45.3876	1.61651e-11	5.61257e-11
ENSG00000137941	TTLL7	-1.05606	3.22588	29.886	4.58209e-08	1.40316e-07		ENSG00000011478	QPCTL	-1.05635	4.37709	44.5353	2.49808e-11	8.5675e-11
ENSG00000213533	TMEM110	-1.05612	4.58351	55.8623	7.77299e-14	3.94747e-13		ENSG00000087502	ERGIC2	-1.05645	5.76144	91.5838	1.06966e-21	6.73214e-21
ENSG00000207707	MIR639	-1.05631	5.73341	83.8546	5.32539e-20	4.19308e-19		ENSG00000129480	DTD2	-1.05678	3.96652	45.4585	1.55907e-11	5.41723e-11
ENSG00000198830	HMGN2	-1.05663	8.1953	57.5504	3.29429e-14	1.72348e-13		ENSG00000227973	PIN4P1	-1.0571	4.74585	61.3745	4.71889e-15	2.06789e-14
ENSG00000117640	MTFR1L	-1.0568	5.14007	54.4194	1.61953e-13	8.0022e-13		ENSG00000166881	TMEM194A	-1.05718	2.92021	30.1662	3.9656e-08	1.07557e-07
ENSG00000248592	TMEM110-MUSTN1	-1.05745	4.57387	55.9603	7.3951e-14	3.7593e-13		ENSG00000130956	HABP4	-1.05762	4.84601	73.6855	9.161e-18	4.6985e-17
ENSG00000065308	TRAM2	-1.05804	6.45871	71.2041	3.22122e-17	2.10926e-16		ENSG00000225663	FAM195B	-1.05781	6.59496	94.5694	2.36648e-22	1.53821e-21
ENSG00000112473	SLC39A7	-1.05813	6.45436	76.4737	2.23166e-18	1.59842e-17		ENSG00000151348	EXT2	-1.05799	6.13484	83.3252	6.96067e-20	3.97966e-19
ENSG00000116962	NID1	-1.05835	7.23956	36.9039	1.24096e-09	4.44106e-09		ENSG00000131591	C1orf159	-1.0589	3.09753	32.1112	1.45595e-08	4.08814e-08
ENSG00000114395	CYB561D2	-1.05893	4.02163	36.0873	1.88676e-09	6.63609e-09		ENSG00000160789	LMNA	-1.05916	9.16923	80.1135	3.53512e-19	1.95914e-18
ENSG00000112033	PPARD	-1.06029	4.86302	60.8186	6.25848e-15	3.47324e-14		ENSG00000052795	FNIP2	-1.06091	3.2745	34.1606	5.07471e-09	1.47403e-08
ENSG00000100300	TSPO	-1.06051	9.13551	59.5547	1.18943e-14	6.44701e-14		ENSG00000134809	TIMM10	-1.0613	6.36633	74.5016	6.05884e-18	3.1393e-17
ENSG00000143164	DCAF6	-1.06084	5.25095	59.6366	1.14091e-14	6.19713e-14		ENSG00000203778	FAM229B	-1.06207	4.66775	65.64	5.4129e-16	2.49526e-15
ENSG00000259784	ATP6C	-1.06123	7.54743	68.5528	1.23526e-16	7.78451e-16		ENSG00000162298	SYVN1	-1.06209	5.24388	79.1985	5.61732e-19	3.08761e-18
ENSG00000110427	KIAA1549L	-1.06123	3.51683	32.0107	1.53327e-08	4.92534e-08		ENSG00000149925	ALDOA	-1.06296	10.1308	64.1991	1.1246e-15	5.09598e-15
ENSG00000167136	ENDOG	-1.06282	4.61261	51.8756	5.91317e-13	2.79095e-12		ENSG00000156802	ATAD2	-1.06345	3.96248	48.8325	2.78786e-12	1.02272e-11
ENSG00000257727	CNPY2	-1.06319	6.88754	70.8613	3.83244e-17	2.4967e-16		ENSG00000264219	MIR4442	-1.06393	4.67953	73.1264	1.21607e-17	6.18059e-17
ENSG00000146918	NCAPG2	-1.06437	3.30133	31.7283	1.77316e-08	5.66215e-08		ENSG00000214026	MRPL23	-1.06432	6.26026	73.7388	8.91707e-18	4.58036e-17
ENSG00000144524	COPS7B	-1.06482	4.82978	61.6006	4.20689e-15	2.36362e-14		ENSG00000078618	NRD1	-1.06453	6.23191	82.1746	1.24578e-19	7.05085e-19
ENSG00000186575	NF2	-1.06541	6.57341	76.0667	2.74245e-18	1.94926e-17		ENSG00000037757	MRI1	-1.06488	3.66901	42.4939	7.09024e-11	2.37374e-10
ENSG00000108826	MRPL27	-1.06597	5.50154	78.1042	9.77444e-19	7.13074e-18		ENSG00000064666	CNN2	-1.06504	8.67754	79.1184	5.84956e-19	3.2049e-18
ENSG00000127526	SLC35E1	-1.06611	4.94241	65.4293	6.02356e-16	3.6326e-15		ENSG00000182481	KPNA2	-1.06515	7.39821	91.9784	8.76262e-22	5.53907e-21
ENSG00000267534	S1PR2	-1.06655	3.21608	30.1804	3.93669e-08	1.21572e-07		ENSG00000070018	LRP6	-1.06861	4.53626	67.9135	1.70827e-16	8.13055e-16
ENSG00000143870	PDIA6	-1.06718	8.92503	61.9305	3.55801e-15	2.01168e-14		ENSG00000268750	CTD-2583A14.10	-1.06919	4.5727	65.0262	7.39099e-16	3.37635e-15
ENSG00000068383	INPP5A	-1.06722	4.79654	62.652	2.46654e-15	1.41888e-14		ENSG00000205060	SLC35B4	-1.06984	4.22019	49.1675	2.35011e-12	8.66849e-12
ENSG00000056050	C4orf27	-1.06724	5.49994	67.9145	1.70745e-16	1.06552e-15		ENSG00000121691	CAT	-1.07039	4.89657	73.967	7.94325e-18	4.0947e-17
ENSG00000162735	PEX19	-1.06796	5.05659	54.6317	1.45374e-13	7.20389e-13		ENSG00000152082	MZT2B	-1.07121	7.70495	99.543	1.91948e-23	1.30731e-22
ENSG00000214160	ALG3	-1.06886	5.16397	60.1945	8.59334e-15	4.71275e-14		ENSG00000132155	RAF1	-1.07315	5.42066	86.8474	1.17224e-20	6.96592e-20
ENSG00000267001	AC006538.4	-1.06928	3.59075	33.7529	6.25764e-09	2.08956e-08		ENSG00000143429	AC027612.6	-1.07361	7.04933	82.6907	9.59531e-20	5.46436e-19
ENSG00000162407	PPAP2B	-1.06933	3.90385	27.9002	1.27734e-07	3.74559e-07		ENSG00000248643	RBM14-RBM4	-1.07416	5.38597	84.5865	3.67771e-20	2.12308e-19
ENSG00000105810	CDK6	-1.06973	6.03917	69.9135	6.19631e-17	3.9809e-16		ENSG00000144867	SRPRB	-1.07485	6.39404	95.3525	1.59335e-22	1.03969e-21
ENSG00000178104	PDE4DIP	-1.07049	5.40969	72.8909	1.37021e-17	9.25661e-17		ENSG00000114850	SSR3	-1.07578	8.93359	82.6153	9.96809e-20	5.66494e-19
ENSG00000144401	METTL21A	-1.07068	3.34098	32.5978	1.13343e-08	3.67673e-08		ENSG00000172339	ALG14	-1.07683	4.38655	63.4483	1.64629e-15	7.39041e-15
ENSG00000166260	COX11	-1.07071	5.74191	85.9464	1.84884e-20	1.49841e-19		ENSG00000182827	ACBD3	-1.07818	6.56118	91.664	1.02719e-21	6.47692e-21
ENSG00000168291	PDHB	-1.07223	6.09229	84.1771	4.52373e-20	3.57012e-19		ENSG00000187210	GCNT1	-1.07876	3.21545	36.3631	1.63774e-09	4.94598e-09
ENSG00000121895	TMEM156	-1.07291	3.675	30.4696	3.39136e-08	1.05463e-07		ENSG00000134769	DTNA	-1.07886	3.28472	34.8688	3.52681e-09	1.03995e-08
ENSG00000087502	ERGIC2	-1.07315	5.78123	87.7075	7.58854e-21	6.24421e-20		ENSG00000167136	ENDOG	-1.07894	4.57271	71.5751	2.66907e-17	1.33111e-16
ENSG00000111817	DSE	-1.07318	4.77106	31.7901	1.71762e-08	5.49166e-08		ENSG00000110200	ANAPC15	-1.07946	5.16497	83.0926	7.82998e-20	4.4691e-19
ENSG00000103066	PLA2G15	-1.07318	3.9261	43.3504	4.57638e-11	1.84717e-10		ENSG00000203812	HIST2H2AA4	-1.07986	9.41773	72.6776	1.52653e-17	7.70811e-17
ENSG00000151240	DIP2C	-1.0732	3.54348	31.891	1.63072e-08	5.22033e-08		ENSG00000236876	TMSB4XP1	-1.08007	3.76742	39.9707	2.57801e-10	8.26433e-10
ENSG00000172922	RNASEH2C	-1.07511	6.12728	80.4389	2.99828e-19	2.25654e-18		ENSG00000118922	KLF12	-1.08019	3.57873	43.3888	4.48747e-11	1.51895e-10
ENSG00000169764	UGP2	-1.07535	7.09055	68.8603	1.05693e-16	6.68952e-16		ENSG00000259784	ATP6C	-1.08108	7.52473	102.963	3.41483e-24	2.40513e-23
ENSG00000140943	MBTPS1	-1.07575	6.21283	82.0916	1.29923e-19	9.97634e-19		ENSG00000248333	CDK11B	-1.08154	4.91565	77.9949	1.03306e-18	5.57541e-18
ENSG00000170315	UBB	-1.07618	9.23346	49.7187	1.7745e-12	8.08803e-12		ENSG00000135404	CD63	-1.08206	10.7423	72.9301	1.34324e-17	6.80296e-17
ENSG00000106003	LFNG	-1.0763	4.53097	23.798	1.06996e-06	2.84989e-06		ENSG00000269307	CTD-2278I10.6	-1.08235	6.37782	86.8177	1.19e-20	7.06732e-20
ENSG00000175283	DOLK	-1.07698	4.0942	47.161	6.53884e-12	2.83988e-11		ENSG00000163041	H3F3A	-1.08245	8.75419	74.8523	5.07278e-18	2.64601e-17
ENSG00000124786	SLC35B3	-1.07756	5.56392	72.6986	1.51043e-17	1.01837e-16		ENSG00000198818	SFT2D1	-1.0834	6.27545	92.1654	7.97282e-22	5.05879e-21
ENSG00000171953	ATPAF2	-1.07778	4.16638	45.2158	1.76474e-11	7.38838e-11		ENSG00000100142	POLR2F	-1.08342	7.85331	97.4249	5.59374e-23	3.7196e-22
ENSG00000040275	SPDL1	-1.07807	5.77597	81.8799	1.44612e-19	1.1071e-18		ENSG00000110367	DDX6	-1.08354	6.49668	96.0143	1.14055e-22	7.49059e-22
ENSG00000204922	C11orf83	-1.07833	5.45902	71.5259	2.73639e-17	1.80334e-16		ENSG00000183207	RUVBL2	-1.08404	6.52944	98.2622	3.66494e-23	2.45478e-22
ENSG00000170889	RPS9	-1.0785	5.47281	72.2347	1.91067e-17	1.27895e-16		ENSG00000134250	NOTCH2	-1.0853	3.70851	44.8693	2.10629e-11	7.2657e-11
ENSG00000092841	MYL6	-1.07934	11.5783	55.1576	1.11243e-13	5.56925e-13		ENSG00000007341	ST7L	-1.08625	3.88271	46.3515	9.88307e-12	3.48891e-11
ENSG00000131351	HAUS8	-1.08001	3.22455	29.904	4.5397e-08	1.39185e-07		ENSG00000120509	PDZD11	-1.08644	5.46197	90.478	1.87049e-21	1.16635e-20
ENSG00000102100	SLC35A2	-1.08142	4.64999	62.0146	3.40917e-15	1.93394e-14		ENSG00000174442	ZWILCH	-1.08674	3.48154	41.2185	1.36128e-10	4.45998e-10
ENSG00000106330	MOSPD3	-1.08233	4.64479	52.8027	3.68793e-13	1.77292e-12		ENSG00000134910	STT3A	-1.08719	7.79253	104.041	1.98181e-24	1.41454e-23
ENSG00000029993	HMGB3	-1.08248	5.6834	79.382	5.11903e-19	3.80228e-18		ENSG00000170004	CHD3	-1.0872	5.46549	89.7009	2.77026e-21	1.71787e-20
ENSG00000163626	COX18	-1.08288	3.75304	36.2864	1.70347e-09	6.01417e-09		ENSG00000213977	TAX1BP3	-1.08766	7.74746	103.066	3.24178e-24	2.29122e-23
ENSG00000004059	ARF5	-1.08302	6.74404	68.1221	1.53678e-16	9.62532e-16		ENSG00000184840	TMED9	-1.08781	8.92337	89.2308	3.51328e-21	2.1614e-20
ENSG00000148943	LIN7C	-1.08357	5.9293	84.3696	4.10419e-20	3.24403e-19		ENSG00000105568	PPP2R1A	-1.088	6.68399	100.45	1.21416e-23	8.37082e-23
ENSG00000164611	PTTG1	-1.08422	6.10395	25.7886	3.80934e-07	1.06687e-06		ENSG00000178104	PDE4DIP	-1.08808	5.37545	82.2672	1.1888e-19	6.73585e-19
ENSG00000161057	PSMC2	-1.08555	6.29691	76.1258	2.66163e-18	1.89444e-17		ENSG00000167770	OTUB1	-1.08839	8.95	69.6757	6.99026e-17	3.40885e-16
ENSG00000258838	ERCC6-PGBD3	-1.08565	4.19582	34.8097	3.63561e-09	1.24323e-08		ENSG00000049192	ADAMTS6	-1.08961	4.32734	65.2617	6.55852e-16	3.01102e-15
ENSG00000163126	ANKRD23	-1.08599	3.80329	36.4396	1.57469e-09	5.57684e-09		ENSG00000127526	SLC35E1	-1.08999	4.90092	81.9158	1.4201e-19	8.02748e-19
ENSG00000262660	SLC25A10	-1.08646	5.67624	64.8213	8.20063e-16	4.90217e-15		ENSG00000197170	PSMD12	-1.09008	6.93268	99.5665	1.89683e-23	1.29363e-22
ENSG00000197170	PSMD12	-1.0871	6.95314	71.72	2.48011e-17	1.64185e-16		ENSG00000164099	PRSS12	-1.09189	3.72321	47.017	7.03725e-12	2.5159e-11
ENSG00000150630	VEGFC	-1.08719	5.53107	73.2025	1.17006e-17	7.93064e-17		ENSG00000106638	TBL2	-1.0923	6.11224	89.057	3.83591e-21	2.35272e-20
ENSG00000163902	RPN1	-1.08811	8.8056	63.1231	1.94185e-15	1.12401e-14		ENSG00000102309	PIN4	-1.09277	5.89333	73.1117	1.22517e-17	6.22367e-17
ENSG00000183048	SLC25A10	-1.09008	5.66153	64.3046	1.06596e-15	6.32404e-15		ENSG00000197702	PARVA	-1.09391	7.18008	105.433	9.81582e-25	7.0963e-24
ENSG00000073111	MCM2	-1.09205	3.46358	30.3078	3.68636e-08	1.14151e-07		ENSG00000130244	FAM98C	-1.09395	2.8089	29.2548	6.34593e-08	1.68991e-07
ENSG00000120833	SOCS2	-1.09223	4.25994	52.5576	4.17818e-13	1.99881e-12		ENSG00000173163	COMMD1	-1.09397	6.2746	97.8374	4.54182e-23	3.03008e-22
ENSG00000101194	SLC17A9	-1.09254	4.56996	58.0197	2.59508e-14	1.37029e-13		ENSG00000197381	ADARB1	-1.09496	4.51542	70.2519	5.21959e-17	2.56018e-16
ENSG00000145050	MANF	-1.093	6.84856	69.5767	7.3499e-17	4.69549e-16		ENSG00000184117	NIPSNAP1	-1.09506	4.86054	78.9486	6.37471e-19	3.47755e-18
ENSG00000127838	PNKD	-1.09322	6.16885	84.9191	3.10823e-20	2.47979e-19		ENSG00000180964	TCEAL8	-1.09604	6.27387	87.3319	9.17549e-21	5.47821e-20
ENSG00000163191	S100A11	-1.09325	10.5045	60.641	6.84922e-15	3.78874e-14		ENSG00000131475	VPS25	-1.09632	5.11743	85.9174	1.87611e-20	1.10255e-19
ENSG00000170144	HNRNPA3	-1.09506	7.76639	67.9336	1.69092e-16	1.05584e-15		ENSG00000108854	SMURF2	-1.09643	7.38036	96.2906	9.92005e-23	6.53625e-22
ENSG00000152767	FARP1	-1.09574	4.88663	44.7677	2.21854e-11	9.21285e-11		ENSG00000091651	ORC6	-1.09796	3.77815	49.306	2.18988e-12	8.09224e-12
ENSG00000137804	NUSAP1	-1.09601	4.08896	4.71754	0.0298565	0.0444566		ENSG00000239306	RBM14	-1.09802	5.35991	88.6516	4.70853e-21	2.87053e-20
ENSG00000187688	TRPV2	-1.09657	5.71579	86.4583	1.42716e-20	1.16033e-19		ENSG00000112697	TMEM30A	-1.09804	7.87655	94.739	2.17217e-22	1.41282e-21
ENSG00000114315	HES1	-1.09746	4.92893	16.9149	3.90943e-05	8.84247e-05		ENSG00000149380	P4HA3	-1.09853	3.33718	34.4638	4.34262e-09	1.2705e-08
ENSG00000167394	ZNF668	-1.09801	3.5633	36.9926	1.18578e-09	4.24805e-09		ENSG00000084207	GSTP1	-1.09891	10.2157	72.2885	1.85924e-17	9.34611e-17
ENSG00000153071	DAB2	-1.09853	8.19568	64.2244	1.11026e-15	6.57158e-15		ENSG00000160050	CCDC28B	-1.09995	4.1639	57.045	4.25956e-14	1.75269e-13
ENSG00000240849	TMEM189	-1.09946	5.82321	73.1583	1.1966e-17	8.09982e-17		ENSG00000156504	FAM122B	-1.10016	4.23936	63.33	1.7482e-15	7.83747e-15
ENSG00000146648	EGFR	-1.10076	4.88661	67.9582	1.66995e-16	1.04339e-15		ENSG00000133250	ZNF414	-1.10017	3.89395	52.4947	4.3141e-13	1.66347e-12
ENSG00000164751	PEX2	-1.1009	4.29757	54.8314	1.31328e-13	6.52684e-13		ENSG00000258838	ERCC6-PGBD3	-1.10018	4.15005	58.0946	2.49811e-14	1.04318e-13
ENSG00000176022	B3GALT6	-1.10154	3.08693	17.5427	2.80934e-05	6.43825e-05		ENSG00000164111	ANXA5	-1.10057	9.74767	85.8996	1.89308e-20	1.11124e-19
ENSG00000170540	ARL6IP1	-1.10184	7.2394	67.15	2.51612e-16	1.55029e-15		ENSG00000186575	NF2	-1.10114	6.54079	89.2857	3.41719e-21	2.10356e-20
ENSG00000008952	SEC62	-1.10218	7.6859	72.1253	2.01961e-17	1.3501e-16		ENSG00000166579	NDEL1	-1.10123	6.57956	90.9806	1.45089e-21	9.08624e-21
ENSG00000273299	CTB-13L3.1	-1.1023	4.54071	61.9651	3.49599e-15	1.9799e-14		ENSG00000161999	JMJD8	-1.10224	4.85685	80.9417	2.32478e-19	1.29977e-18
CATG00000100867	CATG00000100867.1	-1.10252	3.21442	30.2688	3.76134e-08	1.16297e-07		ENSG00000131043	AAR2	-1.10228	4.13488	56.3133	6.17959e-14	2.51916e-13
ENSG00000124767	GLO1	-1.10254	7.54008	71.9851	2.16829e-17	1.44666e-16		ENSG00000197223	C1D	-1.10259	5.43247	82.3281	1.15274e-19	6.53523e-19
ENSG00000168938	PPIC	-1.10345	6.76644	82.2337	1.20909e-19	9.31215e-19		ENSG00000116685	KIAA2013	-1.1031	4.82355	81.1672	2.07403e-19	1.1615e-18
ENSG00000147650	LRP12	-1.10421	3.10126	30.4592	3.4096e-08	1.05966e-07		ENSG00000122545	SEPT7	-1.1034	7.39866	96.8298	7.55517e-23	4.98779e-22
ENSG00000181751	C5orf30	-1.1048	5.25668	67.7584	1.84808e-16	1.14976e-15		ENSG00000133983	COX16	-1.10343	7.17171	101.036	9.03437e-24	6.26705e-23
ENSG00000116171	SCP2	-1.10503	6.44407	74.5092	6.03567e-18	4.17396e-17		ENSG00000080819	CPOX	-1.10403	3.80479	39.1316	3.96188e-10	1.25298e-09
ENSG00000166477	LEO1	-1.10518	4.25383	43.9059	3.44551e-11	1.40794e-10		ENSG00000184164	CRELD2	-1.10463	6.15447	93.8089	3.47502e-22	2.24577e-21
ENSG00000161999	JMJD8	-1.10588	4.89004	62.6394	2.48232e-15	1.42716e-14		ENSG00000085063	CD59	-1.10484	10.1161	83.6874	5.79532e-20	3.32655e-19
ENSG00000204389	HSPA1A	-1.10737	4.63899	63.7757	1.39426e-15	8.18156e-15		ENSG00000168496	FEN1	-1.10522	3.88542	53.0724	3.21482e-13	1.24961e-12
ENSG00000171314	PGAM1	-1.10763	8.90911	65.5025	5.80412e-16	3.5044e-15		ENSG00000176678	FOXL1	-1.10539	6.59565	93.7561	3.56892e-22	2.30498e-21
ENSG00000138448	ITGAV	-1.10793	7.26046	75.2494	4.14847e-18	2.91619e-17		ENSG00000198018	ENTPD7	-1.10558	4.28561	65.9675	4.58425e-16	2.12294e-15
ENSG00000130311	DDA1	-1.10845	7.52892	67.1147	2.56162e-16	1.57643e-15		ENSG00000100644	HIF1A	-1.10631	8.99288	92.0072	8.63633e-22	5.46949e-21
ENSG00000260342	RP11-1035H13.3	-1.10867	7.23034	67.45	2.16093e-16	1.33547e-15		ENSG00000148803	FUOM	-1.10649	5.31969	87.5743	8.11745e-21	4.86374e-20
ENSG00000175832	ETV4	-1.10902	3.36027	34.1138	5.19809e-09	1.75177e-08		ENSG00000162813	BPNT1	-1.10669	4.32388	67.4201	2.194e-16	1.03741e-15
ENSG00000106803	SEC61B	-1.10903	9.24523	59.8952	1.00045e-14	5.46319e-14		ENSG00000100968	NFATC4	-1.10706	3.66643	37.8434	7.66582e-10	2.37683e-09
ENSG00000176907	C8orf4	-1.10923	6.17662	83.4716	6.46393e-20	5.06613e-19		ENSG00000179218	CALR	-1.10741	11.5352	71.9042	2.25905e-17	1.13221e-16
ENSG00000251201	TMED7-TICAM2	-1.10971	6.70563	69.1829	8.97432e-17	5.70474e-16		ENSG00000130332	LSM7	-1.10764	7.69769	99.9152	1.59064e-23	1.08774e-22
ENSG00000245067	IGFBP7-AS1	-1.11014	5.01397	4.66374	0.030806	0.0457239		ENSG00000131778	CHD1L	-1.11124	4.51055	68.9338	1.01827e-16	4.92293e-16
ENSG00000255248	RP11-166D19.1	-1.11016	4.88251	50.4002	1.25378e-12	5.78426e-12		ENSG00000124615	MOCS1	-1.11153	4.40779	65.0799	7.19205e-16	3.28993e-15
ENSG00000135862	LAMC1	-1.11133	8.26085	59.3094	1.34733e-14	7.29129e-14		ENSG00000186350	RXRA	-1.11188	3.94299	51.5534	6.96767e-13	2.65728e-12
ENSG00000109971	HSPA8	-1.11139	8.36858	68.382	1.34703e-16	8.468e-16		ENSG00000197965	MPZL1	-1.11265	6.99636	110.025	9.67484e-26	7.28602e-25
ENSG00000182827	ACBD3	-1.11302	6.57063	83.4493	6.53705e-20	5.11952e-19		ENSG00000004455	AK2	-1.1127	7.32022	111.978	3.61306e-26	2.77047e-25
ENSG00000181029	TRAPPC5	-1.11359	7.18104	61.6857	4.02892e-15	2.26915e-14		ENSG00000111711	GOLT1B	-1.11294	5.91281	102.314	4.73758e-24	3.32287e-23
ENSG00000118418	HMGN3	-1.11433	5.95575	80.7908	2.50926e-19	1.89827e-18		ENSG00000139645	ANKRD52	-1.1137	5.18098	76.5875	2.1067e-18	1.12143e-17
ENSG00000269343	ZNF587B	-1.11571	4.27385	54.6945	1.40799e-13	6.98395e-13		ENSG00000105810	CDK6	-1.11459	5.99935	87.9819	6.60567e-21	3.98388e-20
ENSG00000138069	RAB1A	-1.11616	8.10259	64.7938	8.31603e-16	4.96534e-15		ENSG00000091592	NLRP1	-1.11483	5.13397	72.9009	1.36323e-17	6.90075e-17
ENSG00000145604	SKP2	-1.11666	3.43656	8.82965	0.00296376	0.00522464		ENSG00000134851	TMEM165	-1.11572	7.20758	106.303	6.32687e-25	4.59698e-24
ENSG00000117632	STMN1	-1.11793	7.81515	65.783	5.03417e-16	3.04852e-15		ENSG00000262660	SLC25A10	-1.11625	5.6412	84.8825	3.16633e-20	1.83415e-19
ENSG00000124225	PMEPA1	-1.118	3.5455	32.2459	1.35841e-08	4.38291e-08		ENSG00000155008	APOOL	-1.11635	3.89328	54.1101	1.89565e-13	7.47469e-13
ENSG00000086598	TMED2	-1.11825	7.86316	69.4047	8.01978e-17	5.11705e-16		ENSG00000121410	A1BG	-1.11689	6.05286	99.1729	2.31389e-23	1.56644e-22
ENSG00000070785	EIF2B3	-1.11848	5.04983	64.6582	8.90847e-16	5.3036e-15		ENSG00000272369	RP11-446N19.1	-1.11693	3.17577	36.8054	1.30528e-09	3.97281e-09
ENSG00000160789	LMNA	-1.11858	9.16284	58.9128	1.64813e-14	8.86749e-14		ENSG00000110427	KIAA1549L	-1.11703	3.44966	42.5971	6.72601e-11	2.25404e-10
ENSG00000117450	PRDX1	-1.11916	8.917	19.5301	9.90244e-06	2.39099e-05		ENSG00000106803	SEC61B	-1.11824	9.2294	92.3751	7.17109e-22	4.55867e-21
ENSG00000169738	DCXR	-1.1193	5.3576	82.2917	1.17415e-19	9.05675e-19		ENSG00000170315	UBB	-1.11984	9.20709	75.9836	2.86028e-18	1.50907e-17
ENSG00000100522	GNPNAT1	-1.11949	7.26159	71.2402	3.16277e-17	2.07497e-16		ENSG00000248487	ABHD14A	-1.1216	3.51008	38.792	4.71449e-10	1.48312e-09
ENSG00000167815	PRDX2	-1.12039	6.40336	87.1447	1.00863e-20	8.25303e-20		ENSG00000041982	TNC	-1.12195	3.71689	48.5079	3.28959e-12	1.20068e-11
ENSG00000142892	PIGK	-1.1207	4.54919	63.2024	1.86524e-15	1.08211e-14		ENSG00000163479	SSR2	-1.12223	8.28295	96.165	1.05694e-22	6.95506e-22
ENSG00000154447	SH3RF1	-1.12093	5.79516	80.9789	2.28138e-19	1.72716e-18		ENSG00000106799	TGFBR1	-1.12231	5.69171	100.283	1.32117e-23	9.08999e-23
ENSG00000162813	BPNT1	-1.1224	4.35782	50.9267	9.58789e-13	4.45547e-12		ENSG00000070614	NDST1	-1.1233	5.7917	103.418	2.71365e-24	1.93009e-23
ENSG00000080819	CPOX	-1.12318	3.84194	33.9753	5.58162e-09	1.87361e-08		ENSG00000107872	FBXL15	-1.12414	2.88034	31.5256	1.96825e-08	5.46443e-08
ENSG00000123562	MORF4L2	-1.12386	7.54583	75.4316	3.78285e-18	2.66834e-17		ENSG00000061987	MON2	-1.12587	4.06224	50.9741	9.35948e-13	3.54141e-12
ENSG00000180611	MB21D2	-1.12529	3.61917	32.0571	1.49704e-08	4.81349e-08		ENSG00000014641	MDH1	-1.12663	5.97608	88.0432	6.40403e-21	3.8692e-20
ENSG00000108468	CBX1	-1.12536	7.15443	71.6589	2.55801e-17	1.69123e-16		ENSG00000023839	ABCC2	-1.12693	4.28481	68.0142	1.62319e-16	7.74383e-16
ENSG00000263721	MIR4444-1	-1.1266	7.64918	71.6379	2.58546e-17	1.70717e-16		ENSG00000111906	HDDC2	-1.12776	5.17885	86.6884	1.27039e-20	7.52705e-20
ENSG00000113161	HMGCR	-1.12707	3.32784	29.3463	6.05324e-08	1.83227e-07		ENSG00000112186	CAP2	-1.12873	4.73176	78.7783	6.94847e-19	3.77833e-18
ENSG00000197223	C1D	-1.1273	5.45342	85.5054	2.31072e-20	1.86095e-19		ENSG00000183048	SLC25A10	-1.12989	5.62302	86.3111	1.53744e-20	9.08278e-20
ENSG00000170275	CRTAP	-1.12732	6.14715	70.9094	3.74005e-17	2.43806e-16		ENSG00000162735	PEX19	-1.13017	5.00101	84.0031	4.94001e-20	2.83882e-19
ENSG00000132485	ZRANB2	-1.12798	6.49129	85.7433	2.04876e-20	1.65519e-19		ENSG00000248101	AC002116.8	-1.13139	5.27419	66.4814	3.53216e-16	1.6478e-15
ENSG00000134184	GSTM1	-1.12853	3.34614	26.4891	2.65026e-07	7.53805e-07		ENSG00000118454	ANKRD13C	-1.13324	4.64466	81.5295	1.72667e-19	9.70734e-19
ENSG00000137522	RNF121	-1.13049	4.86559	62.9205	2.15224e-15	1.24227e-14		ENSG00000165916	PSMC3	-1.13408	7.569	112.839	2.34073e-26	1.80995e-25
ENSG00000198682	PAPSS2	-1.1307	6.38196	88.9803	3.98758e-21	3.31855e-20		ENSG00000198130	HIBCH	-1.13422	3.58116	43.6899	3.84756e-11	1.30628e-10
ENSG00000100372	SLC25A17	-1.13167	4.15488	52.5919	4.10576e-13	1.966e-12		ENSG00000168434	COG7	-1.13451	3.85405	54.986	1.21391e-13	4.85853e-13
ENSG00000113141	IK	-1.13211	5.5945	82.9852	8.2669e-20	6.43975e-19		ENSG00000182195	LDOC1	-1.13452	4.83434	77.6776	1.2131e-18	6.51927e-18
ENSG00000078618	NRD1	-1.13308	6.23263	90.4541	1.89322e-21	1.61635e-20		ENSG00000239382	ALKBH6	-1.13568	5.27943	66.2437	3.98483e-16	1.85044e-15
ENSG00000137100	DCTN3	-1.13434	6.86327	78.7098	7.1939e-19	5.28967e-18		ENSG00000031823	RANBP3	-1.13613	5.19342	92.0591	8.41275e-22	5.33124e-21
ENSG00000100462	PRMT5	-1.13837	5.5633	74.2419	6.9108e-18	4.75984e-17		ENSG00000197467	COL13A1	-1.13613	4.93916	78.9646	6.32331e-19	3.45324e-18
ENSG00000134769	DTNA	-1.13858	3.31802	29.9418	4.45215e-08	1.36624e-07		ENSG00000110719	TCIRG1	-1.13642	5.43109	86.698	1.26425e-20	7.49511e-20
ENSG00000173545	ZNF622	-1.13873	5.33874	32.8819	9.79312e-09	3.19401e-08		ENSG00000148120	C9orf3	-1.13847	4.09069	62.4818	2.68921e-15	1.1966e-14
ENSG00000121691	CAT	-1.13926	4.90729	60.631	6.88422e-15	3.80604e-14		ENSG00000155876	RRAGA	-1.14199	6.71394	106.991	4.47184e-25	3.27978e-24
ENSG00000124120	TTPAL	-1.13972	4.32964	56.9992	4.35981e-14	2.26126e-13		ENSG00000160014	CALM3	-1.14476	7.72218	115.726	5.45853e-27	4.32322e-26
ENSG00000108179	PPIF	-1.14031	6.08698	92.8303	5.69774e-22	5.04995e-21		ENSG00000239779	WBP1	-1.14659	4.62175	77.1823	1.55882e-18	8.32413e-18
ENSG00000156650	KAT6B	-1.14045	3.53539	18.2633	1.92377e-05	4.48923e-05		ENSG00000144357	UBR3	-1.14665	3.75363	51.8297	6.05298e-13	2.31718e-12
ENSG00000080824	HSP90AA1	-1.14226	9.93299	64.6397	8.99242e-16	5.34735e-15		ENSG00000170144	HNRNPA3	-1.14846	7.73391	110.036	9.62272e-26	7.263e-25
ENSG00000173456	RNF26	-1.14265	5.0225	57.0627	4.22139e-14	2.19504e-13		ENSG00000196177	ACADSB	-1.14858	3.45187	45.9533	1.21105e-11	4.24119e-11
ENSG00000129968	ABHD17A	-1.14275	6.21451	78.7199	7.15722e-19	5.27027e-18		ENSG00000167118	URM1	-1.14931	5.57692	98.7723	2.83269e-23	1.91126e-22
ENSG00000129116	PALLD	-1.14283	5.67068	51.3797	7.61202e-13	3.56646e-12		ENSG00000120833	SOCS2	-1.1499	4.19971	61.085	5.46634e-15	2.39025e-14
ENSG00000178567	EPM2AIP1	-1.14304	3.44463	36.0166	1.95643e-09	6.86226e-09		ENSG00000119969	HELLS	-1.15001	4.17053	59.4525	1.25279e-14	5.33503e-14
ENSG00000213977	TAX1BP3	-1.14352	7.74547	70.5672	4.44855e-17	2.88338e-16		ENSG00000169764	UGP2	-1.15069	7.04807	117.268	2.50792e-27	2.01952e-26
ENSG00000072274	TFRC	-1.14393	6.26187	25.037	5.62401e-07	1.54298e-06		ENSG00000148926	ADM	-1.15132	6.28502	106.385	6.0727e-25	4.42184e-24
ENSG00000118363	SPCS2	-1.14393	7.22468	80.0997	3.55983e-19	2.67131e-18		ENSG00000188997	KCTD21	-1.15147	3.33215	41.5634	1.14109e-10	3.75682e-10
ENSG00000243335	KCTD7	-1.14408	5.97429	96.2059	1.03538e-22	9.51473e-22		ENSG00000071794	HLTF	-1.15153	4.66503	76.1393	2.64349e-18	1.39761e-17
ENSG00000088298	EDEM2	-1.14468	6.54471	64.0548	1.21006e-15	7.12522e-15		ENSG00000163110	PDLIM5	-1.15532	7.29119	121.441	3.06014e-28	2.56849e-27
ENSG00000180596	HIST1H2BC	-1.14656	8.92053	9.74673	0.00179642	0.00326355		ENSG00000125538	IL1B	-1.15586	3.27901	32.0507	1.50202e-08	4.20466e-08
ENSG00000122359	ANXA11	-1.14661	7.97173	67.882	1.73574e-16	1.08251e-15		ENSG00000197296	FITM2	-1.15611	4.35511	72.4488	1.71419e-17	8.63843e-17
ENSG00000173436	MINOS1	-1.14705	8.4028	71.95	2.20724e-17	1.47169e-16		ENSG00000111880	RNGTT	-1.15832	4.61507	81.8439	1.47268e-19	8.3164e-19
ENSG00000172260	NEGR1	-1.1472	3.29355	33.2059	8.28996e-09	2.72811e-08		ENSG00000137100	DCTN3	-1.1587	6.83538	109.538	1.23709e-25	9.28873e-25
ENSG00000225830	ERCC6	-1.14723	4.80206	41.6848	1.07242e-10	4.21548e-10		ENSG00000133997	MED6	-1.15887	4.35511	66.5081	3.48467e-16	1.62714e-15
ENSG00000161326	DUSP14	-1.14812	5.77202	71.8531	2.31828e-17	1.5407e-16		ENSG00000211455	STK38L	-1.16091	5.58471	95.3638	1.58424e-22	1.03441e-21
ENSG00000159685	CHCHD6	-1.14911	4.54338	64.241	1.10092e-15	6.52388e-15		ENSG00000065308	TRAM2	-1.16103	6.40468	110.099	9.3212e-26	7.0512e-25
ENSG00000158186	MRAS	-1.1494	5.11757	74.9462	4.83725e-18	3.38178e-17		ENSG00000170921	TANC2	-1.16105	3.6855	50.6292	1.11574e-12	4.1997e-12
ENSG00000197965	MPZL1	-1.15011	7.00363	82.9008	8.62762e-20	6.70925e-19		ENSG00000090615	GOLGA3	-1.16211	5.18187	89.6019	2.91238e-21	1.80489e-20
ENSG00000197061	HIST1H4C	-1.15041	8.66438	36.8893	1.25028e-09	4.4713e-09		ENSG00000173436	MINOS1	-1.16331	8.38335	110.002	9.7879e-26	7.36569e-25
ENSG00000151332	MBIP	-1.15055	3.56438	37.3817	9.71317e-10	3.50428e-09		ENSG00000113068	PFDN1	-1.16334	6.63253	107.958	2.745e-25	2.02945e-24
ENSG00000270136	MINOS1-NBL1	-1.15067	8.39969	72.3434	1.80825e-17	1.21198e-16		ENSG00000108840	HDAC5	-1.16455	4.08366	62.9382	2.133e-15	9.52879e-15
ENSG00000004866	ST7	-1.151	4.96978	75.7577	3.20693e-18	2.26993e-17		ENSG00000180992	MRPL14	-1.16466	6.50321	112.813	2.37129e-26	1.83218e-25
ENSG00000162298	SYVN1	-1.15163	5.24532	70.1668	5.44952e-17	3.50772e-16		ENSG00000182217	HIST2H4B	-1.16476	8.22485	88.5514	4.95305e-21	3.01233e-20
ENSG00000079332	SAR1A	-1.15386	7.37096	81.7056	1.57948e-19	1.20469e-18		ENSG00000148019	CEP78	-1.16498	3.18298	38.4577	5.59527e-10	1.7504e-09
ENSG00000168374	ARF4	-1.15394	8.58592	56.7941	4.83926e-14	2.4998e-13		ENSG00000126790	L3HYPDH	-1.16547	5.1844	96.0173	1.13885e-22	7.48429e-22
ENSG00000198721	ECI2	-1.15484	5.7303	90.5925	1.76531e-21	1.51093e-20		ENSG00000197780	TAF13	-1.16673	8.31501	102.99	3.36926e-24	2.37799e-23
ENSG00000118162	KPTN	-1.15484	3.12298	28.8271	7.91373e-08	2.37157e-07		ENSG00000272047	GTF2H5	-1.16743	6.95227	119.893	6.67779e-28	5.51341e-27
ENSG00000131470	PSMC3IP	-1.15539	3.62644	32.3395	1.29455e-08	4.18215e-08		ENSG00000270136	MINOS1-NBL1	-1.16805	8.37988	110.952	6.06336e-26	4.61783e-25
ENSG00000122786	CALD1	-1.15577	9.61391	68.5721	1.22322e-16	7.71811e-16		ENSG00000198231	DDX42	-1.16839	4.16089	57.7087	3.03962e-14	1.26297e-13
ENSG00000149925	ALDOA	-1.1565	10.1134	65.0956	7.13518e-16	4.2853e-15		ENSG00000101856	PGRMC1	-1.16945	6.09667	112.292	3.08394e-26	2.37013e-25
ENSG00000198258	UBL5	-1.15656	8.93755	64.7899	8.33232e-16	4.97217e-15		ENSG00000144785	RP11-977G19.10	-1.17092	5.73498	102.82	3.66963e-24	2.58278e-23
ENSG00000113068	PFDN1	-1.15667	6.65544	74.5307	5.97013e-18	4.13423e-17		ENSG00000240972	MIF	-1.17105	10.6614	90.4072	1.93861e-21	1.20733e-20
ENSG00000120509	PDZD11	-1.1579	5.46937	78.7145	7.17659e-19	5.28073e-18		ENSG00000176340	COX8A	-1.17193	8.85867	78.8857	6.58087e-19	3.58422e-18
ENSG00000149541	B3GAT3	-1.15809	4.39536	53.8654	2.14708e-13	1.05275e-12		ENSG00000256100	AP000721.4	-1.17193	8.85867	78.8857	6.58087e-19	3.58422e-18
ENSG00000140153	WDR20	-1.15818	4.33761	55.0366	1.18305e-13	5.90546e-13		ENSG00000214188	ST7-OT4	-1.17297	3.38938	45.8412	1.28239e-11	4.48016e-11
ENSG00000151502	VPS26B	-1.15855	3.92395	48.1477	3.95288e-12	1.75478e-11		ENSG00000140939	NOL3	-1.17303	3.33107	44.3871	2.6946e-11	9.22273e-11
ENSG00000102316	MAGED2	-1.15925	7.84571	76.7078	1.9822e-18	1.42574e-17		ENSG00000087111	PIGS	-1.17788	4.74928	69.28	8.54334e-17	4.14424e-16
ENSG00000173706	HEG1	-1.15959	5.17968	71.3325	3.01816e-17	1.98264e-16		ENSG00000188352	FOCAD	-1.17812	3.53366	49.3621	2.12819e-12	7.87865e-12
ENSG00000047932	GOPC	-1.15995	5.35199	83.5605	6.17949e-20	4.85064e-19		ENSG00000113621	TXNDC15	-1.17834	4.8173	69.3585	8.20967e-17	3.9862e-16
ENSG00000134013	LOXL2	-1.16072	10.0318	69.5814	7.33242e-17	4.68725e-16		ENSG00000107957	SH3PXD2A	-1.17897	4.37138	75.6529	3.38184e-18	1.77499e-17
ENSG00000259020	RP11-529H20.3	-1.16126	4.05938	51.6213	6.73072e-13	3.1666e-12		ENSG00000134109	EDEM1	-1.17914	4.70642	87.6928	7.64508e-21	4.59705e-20
ENSG00000102309	PIN4	-1.16399	5.89583	96.1927	1.04229e-22	9.56961e-22		ENSG00000182492	BGN	-1.18019	7.60551	114.78	8.7918e-27	6.90375e-26
ENSG00000149577	SIDT2	-1.16411	4.33692	60.5485	7.17884e-15	3.9625e-14		ENSG00000148218	ALAD	-1.18071	3.77267	53.7689	2.25513e-13	8.8439e-13
ENSG00000091542	ALKBH5	-1.16424	6.56206	79.8207	4.09971e-19	3.06072e-18		ENSG00000110880	CORO1C	-1.18111	8.01743	113.537	1.6459e-26	1.27756e-25
ENSG00000065154	OAT	-1.16437	7.6388	56.6495	5.20838e-14	2.68505e-13		ENSG00000134285	FKBP11	-1.18238	6.51191	114.602	9.61675e-27	7.53983e-26
ENSG00000137310	TCF19	-1.16473	3.46716	28.792	8.05831e-08	2.41278e-07		ENSG00000067225	PKM	-1.18246	9.84304	97.6518	4.98817e-23	3.32348e-22
ENSG00000159322	ADPGK	-1.16617	5.26195	78.4657	8.14009e-19	5.96823e-18		ENSG00000265072	MIR3652	-1.18354	10.6991	89.5337	3.01454e-21	1.86592e-20
ENSG00000134970	TMED7	-1.1689	7.02321	70.3967	4.85004e-17	3.12889e-16		ENSG00000167778	SPRYD3	-1.1876	4.75646	79.2144	5.57231e-19	3.06629e-18
ENSG00000110880	CORO1C	-1.16927	8.03622	78.1569	9.51743e-19	6.95813e-18		ENSG00000033627	ATP6V0A1	-1.18772	4.64477	86.0591	1.74642e-20	1.02873e-19
ENSG00000213672	NCKIPSD	-1.16995	3.55118	36.6707	1.39863e-09	4.97745e-09		ENSG00000257261	RP11-96H19.1	-1.18819	3.19292	42.8977	5.7677e-11	1.94254e-10
ENSG00000264052	MIR3655	-1.17011	5.53481	81.9103	1.42406e-19	1.09103e-18		ENSG00000179085	DPM3	-1.18871	6.59631	112.133	3.34053e-26	2.56344e-25
ENSG00000092964	DPYSL2	-1.17058	6.74526	54.9443	1.23993e-13	6.16827e-13		ENSG00000221988	PPT2	-1.18913	4.18358	71.2952	3.07582e-17	1.52569e-16
ENSG00000162704	ARPC5	-1.17154	9.02009	73.4262	1.04471e-17	7.09987e-17		ENSG00000255168	RP11-458D21.5	-1.18916	6.05876	89.3676	3.27869e-21	2.02199e-20
ENSG00000233117	LINC00702	-1.17386	3.16972	33.1702	8.44361e-09	2.77689e-08		ENSG00000157916	RER1	-1.18923	7.12839	116.047	4.6405e-27	3.6811e-26
ENSG00000112837	TBX18	-1.17563	3.37051	32.2356	1.36567e-08	4.40354e-08		ENSG00000107404	DVL1	-1.19242	3.65969	42.4328	7.31513e-11	2.4466e-10
ENSG00000243251	PGBD3	-1.17652	4.76721	44.3136	2.79764e-11	1.15241e-10		ENSG00000166848	TERF2IP	-1.19322	5.54849	100.071	1.47053e-23	1.00834e-22
ENSG00000085063	CD59	-1.17726	10.1054	64.787	8.34498e-16	4.97682e-15		ENSG00000239672	NME1	-1.19382	8.25304	114.817	8.6323e-27	6.78905e-26
ENSG00000143367	TUFT1	-1.17855	3.96278	48.9308	2.65157e-12	1.19076e-11		ENSG00000136143	SUCLA2	-1.19452	5.49478	97.3623	5.7736e-23	3.83164e-22
ENSG00000163041	H3F3A	-1.17882	8.73696	44.2114	2.94754e-11	1.2122e-10		ENSG00000166444	ST5	-1.19506	3.29995	46.3269	1.00078e-11	3.5305e-11
ENSG00000176973	FAM89B	-1.17897	5.70695	95.3444	1.59987e-22	1.45712e-21		ENSG00000108294	PSMB3	-1.19701	7.59272	124.004	8.40908e-29	7.22595e-28
ENSG00000165502	RPL36AL	-1.17993	8.51591	72.7848	1.44586e-17	9.75475e-17		ENSG00000103257	SLC7A5	-1.19915	7.64751	114.195	1.18115e-26	9.22485e-26
ENSG00000070413	DGCR2	-1.18119	4.09048	53.8929	2.11724e-13	1.03862e-12		ENSG00000016864	GLT8D1	-1.19927	5.77096	114.088	1.24663e-26	9.72125e-26
ENSG00000172954	LCLAT1	-1.18206	3.0929	33.1064	8.72505e-09	2.86209e-08		ENSG00000243279	PRAF2	-1.19988	5.69855	110.753	6.70282e-26	5.08951e-25
ENSG00000113583	C5orf15	-1.1823	7.11199	82.8402	8.89625e-20	6.89847e-19		ENSG00000111897	SERINC1	-1.19996	6.51151	108.901	1.7059e-25	1.27238e-24
ENSG00000179218	CALR	-1.18293	11.5232	70.6854	4.18985e-17	2.72261e-16		ENSG00000135317	SNX14	-1.20005	7.11102	126.786	2.06958e-29	1.83451e-28
ENSG00000071539	TRIP13	-1.18414	4.85654	52.0412	5.43472e-13	2.57463e-12		ENSG00000213240	NOTCH2NL	-1.20041	6.04995	91.184	1.30915e-21	8.21895e-21
ENSG00000113368	LMNB1	-1.18414	3.56632	10.7217	0.00105886	0.00199227		ENSG00000129317	PUS7L	-1.20115	3.28361	46.2122	1.06112e-11	3.73682e-11
ENSG00000180573	HIST1H2AC	-1.18555	8.7703	64.9828	7.5555e-16	4.52445e-15		ENSG00000124783	SSR1	-1.20284	7.5545	129.288	5.86501e-30	5.32007e-29
ENSG00000105329	TGFB1	-1.18573	7.71318	75.7254	3.2599e-18	2.30583e-17		ENSG00000071539	TRIP13	-1.20301	4.81537	97.94	4.31244e-23	2.88085e-22
ENSG00000232536	RP11-74C1.4	-1.18675	3.92888	48.3085	3.64165e-12	1.62295e-11		ENSG00000177707	PVRL3	-1.20315	3.62786	46.6557	8.46209e-12	3.003e-11
ENSG00000221988	PPT2	-1.18691	4.22743	58.4162	2.12142e-14	1.12951e-13		ENSG00000263721	MIR4444-1	-1.20357	7.60918	125.444	4.0697e-29	3.54836e-28
ENSG00000168496	FEN1	-1.18749	3.90388	51.2716	8.04308e-13	3.75809e-12		ENSG00000177432	NAP1L5	-1.20599	3.81961	59.0146	1.56505e-14	6.61469e-14
ENSG00000160563	MED27	-1.18796	3.39861	30.7188	2.98264e-08	9.31493e-08		ENSG00000156642	NPTN	-1.20783	6.45019	119.867	6.76573e-28	5.58145e-27
ENSG00000129255	MPDU1	-1.18912	5.16292	63.6225	1.50698e-15	8.82281e-15		ENSG00000158042	MRPL17	-1.20824	7.274	128.688	7.93763e-30	7.16157e-29
ENSG00000145817	YIPF5	-1.18993	7.05681	82.9809	8.28521e-20	6.4491e-19		ENSG00000126768	TIMM17B	-1.20831	4.76012	87.1945	9.83588e-21	5.85866e-20
ENSG00000106211	HSPB1	-1.19094	10.7726	65.8236	4.93134e-16	2.98802e-15		ENSG00000131188	PRR7	-1.20873	3.39606	39.9716	2.57688e-10	8.26334e-10
ENSG00000196176	HIST1H4A	-1.19113	4.47528	44.3736	2.71316e-11	1.11941e-10		ENSG00000105329	TGFB1	-1.21102	7.68948	124.824	5.56132e-29	4.81568e-28
ENSG00000196507	TCEAL3	-1.1913	6.46078	90.2321	2.11796e-21	1.80071e-20		ENSG00000176692	FOXC2	-1.2121	6.548	101.153	8.51273e-24	5.91737e-23
ENSG00000189043	NDUFA4	-1.19174	8.76723	71.64	2.58273e-17	1.70647e-16		ENSG00000129347	KRI1	-1.21284	3.21066	45.5168	1.51335e-11	5.27067e-11
ENSG00000062582	MRPS24	-1.19208	6.41484	91.1569	1.3272e-21	1.14941e-20		ENSG00000011052	NME2	-1.21317	8.20971	117.998	1.73564e-27	1.40547e-26
ENSG00000270757	HSPE1-MOB4	-1.19231	8.44393	73.9345	8.07513e-18	5.52457e-17		ENSG00000145740	SLC30A5	-1.21318	5.4056	109.345	1.36368e-25	1.02165e-24
ENSG00000100644	HIF1A	-1.19232	8.97925	76.4751	2.23006e-18	1.59839e-17		ENSG00000101665	SMAD7	-1.21386	3.46062	51.5871	6.84907e-13	2.61402e-12
ENSG00000135452	TSPAN31	-1.19267	4.47645	63.0817	1.9831e-15	1.14724e-14		ENSG00000104765	BNIP3L	-1.21411	6.02104	117.692	2.02511e-27	1.63725e-26
ENSG00000103202	NME4	-1.19274	7.39239	87.4324	8.7208e-21	7.16436e-20		ENSG00000153815	CMIP	-1.21431	4.8661	86.2065	1.62092e-20	9.56478e-20
ENSG00000091436	MLTK	-1.19358	5.64615	96.6568	8.24507e-23	7.62483e-22		ENSG00000123643	SLC36A1	-1.21475	3.76049	54.3942	1.64043e-13	6.49619e-13
ENSG00000248487	ABHD14A	-1.19425	3.53522	41.6288	1.10357e-10	4.32963e-10		ENSG00000110888	CAPRIN2	-1.21534	4.46706	82.6088	1.00013e-19	5.67957e-19
ENSG00000134851	TMEM165	-1.19509	7.20032	87.1757	9.92978e-21	8.13145e-20		ENSG00000103260	METRN	-1.21585	4.87326	77.7637	1.16136e-18	6.25455e-18
ENSG00000255090	RP11-820L6.1	-1.19564	4.02342	55.5206	9.24865e-14	4.65986e-13		ENSG00000126945	HNRNPH2	-1.21622	6.2251	114.065	1.26094e-26	9.82524e-26
ENSG00000102547	CAB39L	-1.19625	4.1182	58.4548	2.08013e-14	1.10868e-13		ENSG00000151135	C12orf23	-1.21726	7.13532	121.904	2.42318e-28	2.04234e-27
ENSG00000124104	SNX21	-1.19697	3.75928	23.9455	9.91029e-07	2.6468e-06		ENSG00000165092	ALDH1A1	-1.21745	4.87798	66.3789	3.72055e-16	1.73409e-15
ENSG00000166510	CCDC68	-1.1992	2.96344	29.0617	7.01088e-08	2.11028e-07		ENSG00000092964	DPYSL2	-1.21763	6.71103	115.87	5.07609e-27	4.02348e-26
ENSG00000114902	SPCS1	-1.19963	7.61679	80.4728	2.94731e-19	2.22145e-18		ENSG00000170275	CRTAP	-1.21769	6.09601	98.6169	3.06393e-23	2.06178e-22
ENSG00000198339	HIST1H4I	-1.19998	6.12679	6.85025	0.00886291	0.0144831		ENSG00000011566	MAP4K3	-1.21826	4.32199	68.3162	1.39272e-16	6.67899e-16
ENSG00000243279	PRAF2	-1.20054	5.72581	102.829	3.65421e-24	3.62163e-23		ENSG00000255248	RP11-166D19.1	-1.21869	4.81007	45.5062	1.52154e-11	5.29738e-11
ENSG00000100364	KIAA0930	-1.20066	3.86078	47.6196	5.17492e-12	2.27456e-11		ENSG00000050130	JKAMP	-1.2189	6.17807	120.11	5.98449e-28	4.96124e-27
ENSG00000147475	ERLIN2	-1.20149	4.6113	53.267	2.91158e-13	1.4127e-12		ENSG00000166598	HSP90B1	-1.21969	10.8741	95.1383	1.77541e-22	1.15774e-21
ENSG00000055070	SZRD1	-1.20152	7.28355	78.176	9.42572e-19	6.90095e-18		ENSG00000164751	PEX2	-1.22099	4.21675	70.532	4.52854e-17	2.23096e-16
ENSG00000041982	TNC	-1.20383	3.73889	43.7948	3.64671e-11	1.48659e-10		ENSG00000135862	LAMC1	-1.22105	8.21167	102.97	3.4024e-24	2.39971e-23
ENSG00000243701	LINC00883	-1.20441	3.94909	54.1518	1.85585e-13	9.13458e-13		ENSG00000129968	ABHD17A	-1.22192	6.16548	98.0884	4.00115e-23	2.67643e-22
ENSG00000124380	SNRNP27	-1.20565	6.87456	90.1826	2.17158e-21	1.84323e-20		ENSG00000178980	SEPW1	-1.22353	8.33686	123.033	1.37164e-28	1.16873e-27
ENSG00000182481	KPNA2	-1.20575	7.37078	83.3075	7.02327e-20	5.4877e-19		ENSG00000197903	HIST1H2BK	-1.22454	7.81811	17.6518	2.6526e-05	5.55339e-05
ENSG00000197894	ADH5	-1.2064	6.21488	38.3628	5.87422e-10	2.1581e-09		ENSG00000204619	PPP1R11	-1.2259	5.71319	104.995	1.22446e-24	8.80809e-24
ENSG00000064545	TMEM161A	-1.2068	4.03281	49.2575	2.2447e-12	1.01274e-11		ENSG00000089280	FUS	-1.22641	7.5178	116.773	3.21932e-27	2.57801e-26
ENSG00000117000	RLF	-1.20698	4.01668	52.4535	4.40556e-13	2.10462e-12		ENSG00000198825	INPP5F	-1.22647	4.63334	91.7424	9.87268e-22	6.23297e-21
ENSG00000182492	BGN	-1.20743	7.61397	82.3194	1.15778e-19	8.93722e-19		ENSG00000168216	LMBRD1	-1.22758	3.98277	63.2868	1.78702e-15	8.00083e-15
ENSG00000198818	SFT2D1	-1.20808	6.26002	96.0108	1.14261e-22	1.04755e-21		ENSG00000119632	IFI27L2	-1.2295	7.14052	131.34	2.08653e-30	1.92021e-29
ENSG00000107819	SFXN3	-1.20827	5.08606	79.7197	4.31487e-19	3.21666e-18		ENSG00000077782	FGFR1	-1.23207	5.43563	106.8	4.92407e-25	3.59841e-24
ENSG00000014641	MDH1	-1.2086	5.97475	95.6081	1.40029e-22	1.27762e-21		ENSG00000189043	NDUFA4	-1.23284	8.74135	105.388	1.00433e-24	7.2504e-24
ENSG00000080845	DLGAP4	-1.20883	6.57201	100.025	1.50455e-23	1.44223e-22		ENSG00000100116	GCAT	-1.23357	3.95899	60.9833	5.75619e-15	2.51374e-14
ENSG00000164062	APEH	-1.20893	4.59123	65.9293	4.67394e-16	2.8371e-15		ENSG00000205133	TRIQK	-1.23382	3.70161	55.3854	9.90693e-14	3.99357e-13
ENSG00000129480	DTD2	-1.20921	3.96153	44.853	2.12399e-11	8.83456e-11		ENSG00000165948	IFI27L1	-1.23461	3.33162	47.8741	4.54488e-12	1.64638e-11
ENSG00000126768	TIMM17B	-1.2102	4.79694	71.563	2.68545e-17	1.77205e-16		ENSG00000112130	RNF8	-1.23467	4.17919	74.6191	5.70892e-18	2.96711e-17
ENSG00000167778	SPRYD3	-1.21233	4.78725	67.6674	1.93539e-16	1.20262e-15		ENSG00000138069	RAB1A	-1.2359	8.05094	116.299	4.08685e-27	3.25724e-26
ENSG00000182154	MRPL41	-1.21275	8.09797	81.9629	1.38666e-19	1.06397e-18		ENSG00000164574	GALNT10	-1.23656	6.60097	108.658	1.92824e-25	1.43399e-24
ENSG00000156709	AIFM1	-1.21323	4.83257	78.6016	7.59881e-19	5.58338e-18		ENSG00000166794	PPIB	-1.23724	10.3238	103.222	2.99691e-24	2.12558e-23
ENSG00000182220	ATP6AP2	-1.21347	6.55036	100.304	1.30709e-23	1.25529e-22		ENSG00000135931	ARMC9	-1.23818	3.6144	53.2214	2.97995e-13	1.16323e-12
ENSG00000114346	ECT2	-1.21399	4.46405	41.4651	1.19991e-10	4.69319e-10		ENSG00000144724	PTPRG	-1.23952	4.4468	74.5432	5.93257e-18	3.07545e-17
ENSG00000147010	SH3KBP1	-1.21796	6.1722	101.521	7.07034e-24	6.89375e-23		ENSG00000177830	CHID1	-1.24052	5.25733	92.2906	7.48374e-22	4.75443e-21
ENSG00000102471	NDFIP2	-1.21871	5.79792	84.573	3.70283e-20	2.94041e-19		ENSG00000243251	PGBD3	-1.24164	4.70865	92.7279	6.00008e-22	3.8287e-21
ENSG00000183207	RUVBL2	-1.21972	6.5089	94.7804	2.12718e-22	1.92198e-21		ENSG00000169223	LMAN2	-1.24193	6.31389	116.615	3.48483e-27	2.78182e-26
ENSG00000115541	HSPE1	-1.22121	8.75789	77.5702	1.28091e-18	9.2916e-18		ENSG00000138796	HADH	-1.24266	3.79623	59.0689	1.52248e-14	6.44014e-14
ENSG00000148677	ANKRD1	-1.22424	9.71325	62.2529	3.02065e-15	1.72118e-14		ENSG00000183258	DDX41	-1.24281	6.58133	121.406	3.11402e-28	2.61154e-27
ENSG00000187990	HIST1H2BG	-1.22482	3.91929	41.9941	9.15492e-11	3.61671e-10		ENSG00000146918	NCAPG2	-1.2448	3.18998	46.8854	7.52613e-12	2.68025e-11
ENSG00000096746	HNRNPH3	-1.22581	7.28108	89.6816	2.79743e-21	2.35491e-20		ENSG00000169814	BTD	-1.24562	3.33495	50.1896	1.39582e-12	5.21898e-12
ENSG00000166452	AKIP1	-1.22606	5.45091	99.4328	2.02938e-23	1.93444e-22		ENSG00000106546	AHR	-1.24634	6.52468	117.291	2.47955e-27	1.99826e-26
ENSG00000167671	UBXN6	-1.22637	4.45151	62.3418	2.8873e-15	1.64887e-14		ENSG00000108826	MRPL27	-1.24643	5.41395	111.772	4.00865e-26	3.06683e-25
ENSG00000092470	WDR76	-1.23031	3.07193	25.0156	5.68694e-07	1.55857e-06		ENSG00000101057	MYBL2	-1.24656	4.43639	70.0676	5.73075e-17	2.80546e-16
ENSG00000120129	DUSP1	-1.23054	8.15984	72.6616	1.53896e-17	1.03556e-16		ENSG00000152056	AP1S3	-1.24801	3.09776	43.6163	3.99503e-11	1.35544e-10
ENSG00000079616	KIF22	-1.23121	4.22677	39.3455	3.55078e-10	1.32836e-09		ENSG00000196498	NCOR2	-1.24814	6.21637	116.795	3.18303e-27	2.55096e-26
ENSG00000133983	COX16	-1.23249	7.14995	96.5485	8.70864e-23	8.0245e-22		ENSG00000163918	RFC4	-1.24867	3.42968	53.5916	2.46811e-13	9.66415e-13
ENSG00000137267	TUBB2A	-1.23278	7.98729	80.986	2.27325e-19	1.72228e-18		ENSG00000145604	SKP2	-1.24916	3.32656	41.1839	1.38561e-10	4.53677e-10
ENSG00000133466	C1QTNF6	-1.23359	3.05713	20.2283	6.87285e-06	1.69061e-05		ENSG00000269343	ZNF587B	-1.24931	4.18724	71.8377	2.33641e-17	1.16925e-16
ENSG00000171843	MLLT3	-1.23413	3.83422	47.6928	4.98514e-12	2.19587e-11		ENSG00000225830	ERCC6	-1.24941	4.73205	96.9642	7.05912e-23	4.67251e-22
ENSG00000265072	MIR3652	-1.23517	10.6952	74.9955	4.71789e-18	3.30285e-17		ENSG00000090520	DNAJB11	-1.25045	6.37057	128.515	8.65817e-30	7.8047e-29
ENSG00000168216	LMBRD1	-1.23603	4.02664	52.9672	3.39173e-13	1.63481e-12		ENSG00000107959	PITRM1	-1.25102	7.22266	128.386	9.2403e-30	8.32203e-29
ENSG00000150764	DIXDC1	-1.23811	4.74529	20.3039	6.60646e-06	1.62704e-05		ENSG00000171307	ZDHHC16	-1.25141	5.73862	122.21	2.07697e-28	1.75493e-27
ENSG00000118855	MFSD1	-1.23908	5.78143	111.173	5.42217e-26	5.87479e-25		ENSG00000091436	MLTK	-1.2544	5.59965	116.681	3.3723e-27	2.69624e-26
ENSG00000130827	PLXNA3	-1.23965	5.65868	95.0657	1.84175e-22	1.66998e-21		ENSG00000152332	UHMK1	-1.25487	5.62345	99.4621	1.9995e-23	1.3609e-22
ENSG00000131747	TOP2A	-1.23968	4.57453	5.62114	0.0177451	0.0274871		ENSG00000138175	ARL3	-1.25556	6.87338	124.706	5.90185e-29	5.09746e-28
ENSG00000163918	RFC4	-1.2398	3.48531	45.9211	1.23111e-11	5.24003e-11		ENSG00000104756	KCTD9	-1.25777	4.11047	68.4034	1.33245e-16	6.396e-16
ENSG00000135723	FHOD1	-1.24032	4.48914	71.0913	3.41071e-17	2.22906e-16		ENSG00000124786	SLC35B3	-1.25886	5.47861	107.452	3.54335e-25	2.60826e-24
ENSG00000164970	FAM219A	-1.2407	5.25917	90.6508	1.71405e-21	1.46828e-20		ENSG00000153786	ZDHHC7	-1.25891	5.22066	113.23	1.9213e-26	1.48904e-25
ENSG00000112697	TMEM30A	-1.24074	7.84849	79.8923	3.95376e-19	2.95823e-18		ENSG00000142459	EVI5L	-1.25971	4.4891	85.7957	1.99521e-20	1.16983e-19
ENSG00000260032	LINC00657	-1.24099	5.99712	94.6025	2.32725e-22	2.09535e-21		ENSG00000081320	STK17B	-1.26043	5.38459	100.027	1.50353e-23	1.02957e-22
ENSG00000243414	TICAM2	-1.24122	6.71273	88.0115	6.50751e-21	5.37198e-20		ENSG00000140262	TCF12	-1.26044	5.15809	94.762	2.14711e-22	1.39742e-21
ENSG00000091947	TMEM101	-1.24123	3.89595	56.1097	6.8538e-14	3.49629e-13		ENSG00000185787	MORF4L1	-1.26056	8.94254	114.195	1.18079e-26	9.22485e-26
ENSG00000197586	ENTPD6	-1.24172	5.56071	97.4819	5.43495e-23	5.06734e-22		ENSG00000186480	INSIG1	-1.2608	3.47786	27.3557	1.69261e-07	4.34825e-07
ENSG00000125912	NCLN	-1.2428	5.25397	92.82	5.72741e-22	5.07185e-21		ENSG00000136044	APPL2	-1.26159	4.08657	75.8539	3.05454e-18	1.60737e-17
ENSG00000177045	SIX5	-1.24318	3.55125	47.0436	6.94234e-12	3.00492e-11		ENSG00000111328	CDK2AP1	-1.26226	3.8478	65.4462	5.9722e-16	2.74808e-15
ENSG00000167693	NXN	-1.24358	5.0582	55.7673	8.15787e-14	4.13267e-13		ENSG00000107745	MICU1	-1.26304	5.30431	116.657	3.41314e-27	2.72674e-26
ENSG00000157111	TMEM171	-1.2443	3.24363	35.5858	2.44063e-09	8.47633e-09		ENSG00000134779	TPGS2	-1.26305	6.79774	111.14	5.515e-26	4.20337e-25
ENSG00000160014	CALM3	-1.24468	7.70797	90.8926	1.51689e-21	1.30596e-20		ENSG00000099797	TECR	-1.26313	6.02804	131.358	2.06744e-30	1.90438e-29
ENSG00000186222	BLOC1S4	-1.24517	4.29568	49.6375	1.84947e-12	8.41103e-12		ENSG00000198947	DMD	-1.26315	3.2764	48.6887	2.99987e-12	1.09771e-11
ENSG00000149639	SOGA1	-1.24643	3.59783	16.2122	5.66272e-05	0.000125773		ENSG00000169679	BUB1	-1.26332	3.85082	62.1063	3.25402e-15	1.44221e-14
ENSG00000143499	SMYD2	-1.24755	4.69338	79.8301	4.08023e-19	3.0484e-18		ENSG00000198832	SELM	-1.26489	7.96388	123.733	9.63971e-29	8.25538e-28
ENSG00000171421	MRPL36	-1.24941	5.52473	70.5223	4.55093e-17	2.94601e-16		ENSG00000116288	PARK7	-1.26535	8.1942	129.19	6.16421e-30	5.58145e-29
ENSG00000114850	SSR3	-1.25239	8.8925	80.5257	2.86954e-19	2.16443e-18		ENSG00000163126	ANKRD23	-1.26561	3.69569	55.7008	8.43847e-14	3.41114e-13
ENSG00000124208	TMEM189-UBE2V1	-1.25272	3.96198	55.2547	1.0588e-13	5.30854e-13		ENSG00000106367	AP1S1	-1.2658	7.14763	141.395	1.31899e-32	1.34479e-31
ENSG00000110200	ANAPC15	-1.25286	5.14131	85.1324	2.79045e-20	2.23323e-19		ENSG00000047230	CTPS2	-1.26586	3.44712	53.1878	3.03131e-13	1.18145e-12
ENSG00000178031	ADAMTSL1	-1.25393	6.40904	108.336	2.26902e-25	2.38516e-24		ENSG00000149503	INCENP	-1.26731	4.00859	69.2102	8.85094e-17	4.28933e-16
ENSG00000104889	RNASEH2A	-1.25503	4.63182	76.4507	2.25778e-18	1.61487e-17		ENSG00000160613	PCSK7	-1.26941	3.71365	61.0623	5.52957e-15	2.41581e-14
ENSG00000184164	CRELD2	-1.25643	6.13139	94.8843	2.01848e-22	1.82861e-21		ENSG00000147099	HDAC8	-1.27026	3.32064	52.0978	5.28037e-13	2.02755e-12
ENSG00000113558	SKP1	-1.25685	8.59919	73.8618	8.37839e-18	5.72822e-17		ENSG00000119487	MAPKAP1	-1.27056	7.06906	128.735	7.75042e-30	6.99891e-29
ENSG00000182195	LDOC1	-1.25737	4.83173	82.5541	1.02816e-19	7.95465e-19		ENSG00000074800	ENO1	-1.27098	11.1531	99.9116	1.59351e-23	1.08897e-22
ENSG00000145623	OSMR	-1.25762	5.4233	101.736	6.34418e-24	6.19754e-23		ENSG00000111077	TENC1	-1.27107	3.78522	59.7268	1.08985e-14	4.66669e-14
ENSG00000084207	GSTP1	-1.25819	10.1788	78.9479	6.3769e-19	4.70584e-18		ENSG00000172071	EIF2AK3	-1.27174	3.31558	47.1734	6.4976e-12	2.32543e-11
ENSG00000163479	SSR2	-1.2616	8.25538	80.4483	2.98412e-19	2.24754e-18		ENSG00000140718	FTO	-1.27185	5.05438	106.952	4.56103e-25	3.34277e-24
ENSG00000132963	POMP	-1.26166	9.51173	74.1653	7.18427e-18	4.93491e-17		ENSG00000079332	SAR1A	-1.27284	7.31715	141.833	1.05775e-32	1.08171e-31
ENSG00000213190	MLLT11	-1.26241	6.45719	100.492	1.18871e-23	1.14591e-22		ENSG00000249014	HMGN2P4	-1.27389	7.37857	104.216	1.8144e-24	1.2978e-23
ENSG00000115107	STEAP3	-1.26327	4.17958	55.5218	9.2429e-14	4.65926e-13		ENSG00000160201	U2AF1	-1.2743	5.62031	126.317	2.62078e-29	2.31094e-28
ENSG00000126821	SGPP1	-1.2635	4.33407	61.5813	4.24844e-15	2.3836e-14		ENSG00000149260	CAPN5	-1.27544	3.78694	63.7872	1.3861e-15	6.24734e-15
ENSG00000156642	NPTN	-1.2664	6.45495	106.071	7.11323e-25	7.28269e-24		ENSG00000145012	LPP	-1.27644	5.97723	92.0056	8.64323e-22	5.47044e-21
CATG00000035663	CATG00000035663.1	-1.2672	3.49295	41.2805	1.31877e-10	5.14626e-10		ENSG00000075624	ACTB	-1.27664	11.885	74.5566	5.89242e-18	3.05777e-17
ENSG00000152056	AP1S3	-1.26728	3.14882	38.9423	4.36509e-10	1.62055e-09		ENSG00000109971	HSPA8	-1.27698	8.30334	131.089	2.36725e-30	2.1746e-29
ENSG00000241685	ARPC1A	-1.26745	6.82111	57.1632	4.01101e-14	2.08883e-13		ENSG00000175166	PSMD2	-1.27704	8.33351	123.974	8.53359e-29	7.32672e-28
ENSG00000174136	RGMB	-1.26868	6.61534	109.274	1.4132e-25	1.50096e-24		ENSG00000267534	S1PR2	-1.2773	3.09405	45.3819	1.62123e-11	5.62701e-11
ENSG00000118985	ELL2	-1.26874	7.55911	86.6093	1.32221e-20	1.07757e-19		ENSG00000149577	SIDT2	-1.27787	4.26015	79.1691	5.70151e-19	3.13057e-18
ENSG00000136026	CKAP4	-1.26882	8.52981	82.7023	9.53919e-20	7.38583e-19		ENSG00000131470	PSMC3IP	-1.27834	3.53939	51.0391	9.05429e-13	3.42978e-12
ENSG00000126945	HNRNPH2	-1.26965	6.23306	104.904	1.28213e-24	1.30095e-23		ENSG00000122359	ANXA11	-1.27947	7.91552	135.537	2.51973e-31	2.41331e-30
ENSG00000144810	COL8A1	-1.27019	7.96595	18.5048	1.69478e-05	3.97755e-05		ENSG00000144959	NCEH1	-1.27963	4.86614	107.148	4.13063e-25	3.03393e-24
ENSG00000165916	PSMC3	-1.27224	7.54376	94.5161	2.43102e-22	2.18493e-21		ENSG00000166477	LEO1	-1.2825	4.15605	81.0777	2.17018e-19	1.21468e-18
ENSG00000150316	CWC15	-1.27225	6.05913	114.298	1.12098e-26	1.25032e-25		ENSG00000113141	IK	-1.28329	5.5177	105.289	1.05581e-24	7.61114e-24
ENSG00000104765	BNIP3L	-1.27288	6.02897	116.756	3.24578e-27	3.71756e-26		ENSG00000099998	GGT5	-1.28493	3.77384	66.2853	3.90164e-16	1.81264e-15
ENSG00000138449	SLC40A1	-1.2736	3.19615	5.44201	0.0196581	0.0302123		ENSG00000126522	ASL	-1.28507	4.49715	93.0644	5.06192e-22	3.24438e-21
ENSG00000175183	CSRP2	-1.27456	5.22416	91.7906	9.63521e-22	8.42299e-21		ENSG00000140750	ARHGAP17	-1.28539	5.69959	95.4982	1.48022e-22	9.67741e-22
ENSG00000108294	PSMB3	-1.27461	7.58631	96.6461	8.28974e-23	7.65921e-22		ENSG00000172893	DHCR7	-1.28577	4.63418	88.2972	5.63219e-21	3.41715e-20
ENSG00000166579	NDEL1	-1.27509	6.54751	108.067	2.59806e-25	2.71985e-24		ENSG00000149084	HSD17B12	-1.28649	5.80223	121.18	3.49015e-28	2.92213e-27
ENSG00000170899	GSTA4	-1.27546	4.11343	61.5866	4.23702e-15	2.3785e-14		ENSG00000124120	TTPAL	-1.28673	4.2418	85.2928	2.57303e-20	1.49647e-19
ENSG00000239382	ALKBH6	-1.27569	5.26748	92.7368	5.97321e-22	5.28495e-21		ENSG00000107758	PPP3CB	-1.2905	3.57115	60.3049	8.12443e-15	3.49662e-14
ENSG00000134285	FKBP11	-1.27782	6.50613	93.2006	4.72541e-22	4.2064e-21		ENSG00000249141	RP11-514O12.4	-1.29142	3.23718	44.9706	2.00016e-11	6.9114e-11
ENSG00000177469	PTRF	-1.27818	8.9907	46.4828	9.2428e-12	3.96707e-11		ENSG00000105426	PTPRS	-1.29297	4.33817	84.7466	3.39169e-20	1.96021e-19
ENSG00000174938	SEZ6L2	-1.27907	3.33112	40.8054	1.68165e-10	6.47585e-10		ENSG00000197061	HIST1H4C	-1.29533	8.60681	104.43	1.62875e-24	1.16583e-23
ENSG00000248101	AC002116.8	-1.27952	5.25972	93.2236	4.67076e-22	4.16137e-21		ENSG00000084764	MAPRE3	-1.29562	3.30456	53.5566	2.51254e-13	9.82669e-13
ENSG00000184270	HIST2H2AB	-1.28035	6.12126	9.88252	0.00166856	0.00304696		ENSG00000152133	GPATCH11	-1.29683	3.35842	55.1861	1.0964e-13	4.40216e-13
ENSG00000142459	EVI5L	-1.28432	4.5232	74.2328	6.94267e-18	4.77857e-17		ENSG00000141552	ANAPC11	-1.29907	7.23219	143.535	4.49036e-33	4.67237e-32
ENSG00000104549	SQLE	-1.28475	5.07131	92.8454	5.65434e-22	5.02019e-21		ENSG00000119013	NDUFB3	-1.29986	7.53386	141.13	1.50711e-32	1.53349e-31
ENSG00000071794	HLTF	-1.28479	4.66085	41.2473	1.34138e-10	5.22852e-10		ENSG00000112977	DAP	-1.3018	6.33325	137.335	1.01857e-31	9.9151e-31
ENSG00000166598	HSP90B1	-1.286	10.866	80.6497	2.69495e-19	2.03574e-18		ENSG00000163453	IGFBP7	-1.30289	10.8721	101.114	8.68177e-24	6.03073e-23
ENSG00000138182	KIF20B	-1.28662	3.36107	22.2298	2.4189e-06	6.22091e-06		ENSG00000154518	ATP5G3	-1.3038	8.72118	130.439	3.28428e-30	3.00337e-29
ENSG00000138175	ARL3	-1.28724	6.88478	89.0355	3.87783e-21	3.22984e-20		ENSG00000047932	GOPC	-1.30413	5.27464	120.646	4.56862e-28	3.80618e-27
ENSG00000198825	INPP5F	-1.28815	4.65368	84.5536	3.73937e-20	2.96713e-19		ENSG00000167004	PDIA3	-1.30668	9.27819	100.884	9.7539e-24	6.75691e-23
ENSG00000016864	GLT8D1	-1.29	5.77074	120.445	5.05452e-28	6.0324e-27		ENSG00000068697	LAPTM4A	-1.30676	7.94602	147.159	7.24428e-34	7.76151e-33
ENSG00000111445	RFC5	-1.29019	3.61862	31.3762	2.12569e-08	6.73532e-08		ENSG00000251201	TMED7-TICAM2	-1.31035	6.62425	123.452	1.11062e-28	9.50326e-28
ENSG00000119632	IFI27L2	-1.29087	7.14061	84.3882	4.06575e-20	3.21613e-19		ENSG00000072163	LIMS2	-1.31156	4.75801	108.858	1.74345e-25	1.29943e-24
ENSG00000064666	CNN2	-1.29265	8.62158	83.0025	8.19487e-20	6.3885e-19		ENSG00000187079	TEAD1	-1.31165	5.48641	121.574	2.86105e-28	2.40338e-27
ENSG00000111711	GOLT1B	-1.29305	5.8843	110.283	8.49538e-26	9.12718e-25		ENSG00000140395	WDR61	-1.31329	5.93497	123.321	1.18622e-28	1.0133e-27
ENSG00000134369	NAV1	-1.2949	6.86788	76.8363	1.85734e-18	1.33875e-17		ENSG00000131236	CAP1	-1.31616	8.90031	129.269	5.92344e-30	5.36825e-29
ENSG00000175166	PSMD2	-1.29584	8.34291	92.0862	8.29809e-22	7.30403e-21		ENSG00000151332	MBIP	-1.3165	3.46092	55.1696	1.10565e-13	4.43752e-13
ENSG00000138092	CENPO	-1.29654	3.60216	51.2903	7.9668e-13	3.72415e-12		ENSG00000158828	PINK1	-1.31668	5.45751	126.59	2.28373e-29	2.01903e-28
ENSG00000103494	RPGRIP1L	-1.2975	4.00278	61.0956	5.43692e-15	3.0288e-14		ENSG00000126778	SIX1	-1.31737	3.13819	38.3398	5.94383e-10	1.85314e-09
ENSG00000177427	MIEF2	-1.29751	3.16012	42.3586	7.59798e-11	3.01912e-10		ENSG00000103047	TANGO6	-1.31837	3.05499	48.1638	3.9206e-12	1.42478e-11
ENSG00000141552	ANAPC11	-1.2979	7.25155	99.3928	2.07077e-23	1.97205e-22		ENSG00000141696	LEPREL4	-1.31856	4.51953	100.888	9.73568e-24	6.74892e-23
ENSG00000144867	SRPRB	-1.29814	6.3483	108.917	1.69261e-25	1.78659e-24		ENSG00000213533	TMEM110	-1.32022	4.45965	90.2782	2.06923e-21	1.2871e-20
ENSG00000067208	EVI5	-1.29888	5.33177	108.072	2.59161e-25	2.71588e-24		ENSG00000143499	SMYD2	-1.32128	4.63147	108.475	2.1152e-25	1.56956e-24
ENSG00000105011	ASF1B	-1.29907	3.20351	16.0798	6.07294e-05	0.000134098		ENSG00000197914	HIST1H4K	-1.32251	8.44701	94.011	3.13775e-22	2.03301e-21
ENSG00000168653	NDUFS5	-1.29968	8.9504	89.7202	2.74334e-21	2.31318e-20		ENSG00000134970	TMED7	-1.32451	6.95799	128.087	1.07445e-29	9.63383e-29
ENSG00000116288	PARK7	-1.30017	8.19946	89.1601	3.64112e-21	3.04259e-20		ENSG00000078142	PIK3C3	-1.32477	4.90754	116.163	4.37772e-27	3.48084e-26
ENSG00000164466	SFXN1	-1.30082	6.07166	109.392	1.33195e-25	1.41908e-24		ENSG00000185624	P4HB	-1.32736	9.44267	96.8314	7.54875e-23	4.98681e-22
ENSG00000130332	LSM7	-1.30321	7.65451	99.7169	1.75812e-23	1.68057e-22		ENSG00000149639	SOGA1	-1.32882	3.50862	51.0988	8.78304e-13	3.33327e-12
ENSG00000166794	PPIB	-1.30675	10.3155	78.0103	1.02502e-18	7.4725e-18		ENSG00000215492	HNRNPA1P7	-1.32903	4.20025	77.491	1.33325e-18	7.13467e-18
ENSG00000134779	TPGS2	-1.31044	6.80435	107.902	2.82402e-25	2.94435e-24		ENSG00000207707	MIR639	-1.32922	5.6204	137.801	8.05595e-32	7.8875e-31
ENSG00000183558	HIST2H2AA3	-1.31365	6.42681	29.2994	6.20135e-08	1.87544e-07		ENSG00000259207	ITGB3	-1.32929	4.72808	111.789	3.97369e-26	3.04238e-25
ENSG00000259330	LINC00984	-1.31398	4.06189	53.1927	3.02385e-13	1.4637e-12		ENSG00000187990	HIST1H2BG	-1.32947	3.83858	71.3363	3.01248e-17	1.49721e-16
ENSG00000081923	ATP8B1	-1.31673	5.9056	123.836	9.15103e-29	1.13176e-27		ENSG00000122786	CALD1	-1.33025	9.54922	97.2617	6.07453e-23	4.02871e-22
ENSG00000223496	EXOSC6	-1.32091	3.31655	24.7542	6.51262e-07	1.77299e-06		ENSG00000213676	ATF6B	-1.33078	5.25768	120.088	6.05074e-28	5.00795e-27
ENSG00000164244	PRRC1	-1.32157	5.50556	97.1183	6.53058e-23	6.06123e-22		ENSG00000075618	FSCN1	-1.33085	8.47516	126.076	2.95911e-29	2.60021e-28
ENSG00000150961	SEC24D	-1.32708	7.62078	99.223	2.25614e-23	2.14061e-22		ENSG00000197586	ENTPD6	-1.33093	5.50411	129.772	4.59653e-30	4.18822e-29
ENSG00000084764	MAPRE3	-1.32805	3.35346	47.3136	6.04912e-12	2.64856e-11		ENSG00000174136	RGMB	-1.33108	6.57495	138.32	6.20322e-32	6.12091e-31
ENSG00000143429	AC027612.6	-1.32886	6.99074	107.832	2.92597e-25	3.04444e-24		ENSG00000168874	ATOH8	-1.33109	3.9475	78.2889	8.90219e-19	4.81223e-18
ENSG00000227973	PIN4P1	-1.32909	4.69767	91.5811	1.07109e-21	9.33943e-21		ENSG00000178567	EPM2AIP1	-1.33216	3.3302	54.7966	1.3367e-13	5.32889e-13
ENSG00000051523	CYBA	-1.32917	8.20877	96.0101	1.14301e-22	1.04755e-21		ENSG00000164611	PTTG1	-1.33244	6.00094	133.086	8.65926e-31	8.10174e-30
ENSG00000126562	WNK4	-1.32941	4.68491	22.146	2.52685e-06	6.48384e-06		ENSG00000141424	SLC39A6	-1.33362	6.05908	142.451	7.74808e-33	7.98819e-32
ENSG00000142669	SH3BGRL3	-1.33145	9.91365	83.9286	5.12962e-20	4.04204e-19		ENSG00000141522	ARHGDIA	-1.33417	8.10407	127.973	1.13766e-29	1.01826e-28
ENSG00000266780	MIR4444-1	-1.33399	4.20968	61.3341	4.81661e-15	2.69793e-14		ENSG00000154447	SH3RF1	-1.33552	5.70093	137.967	7.41036e-32	7.27654e-31
ENSG00000008083	JARID2	-1.33405	4.25635	74.6027	5.75643e-18	3.99435e-17		ENSG00000143797	MBOAT2	-1.33609	3.09786	46.8648	7.60568e-12	2.70668e-11
ENSG00000027847	B4GALT7	-1.33491	4.84172	47.7477	4.84758e-12	2.13896e-11		ENSG00000026559	KCNG1	-1.33739	6.43572	126.139	2.86745e-29	2.52186e-28
ENSG00000070614	NDST1	-1.33708	5.75459	130.459	3.25117e-30	4.31296e-29		ENSG00000166135	HIF1AN	-1.33741	4.67011	104.025	1.9977e-24	1.42488e-23
ENSG00000033627	ATP6V0A1	-1.33726	4.63939	91.1053	1.36229e-21	1.17881e-20		ENSG00000148700	ADD3	-1.33823	5.45716	129.307	5.8096e-30	5.27453e-29
ENSG00000147586	MRPS28	-1.3378	5.68135	104.131	1.89401e-24	1.90669e-23		ENSG00000197256	KANK2	-1.33848	4.55657	107.095	4.24372e-25	3.11473e-24
ENSG00000166444	ST5	-1.343	3.30931	46.3701	9.78962e-12	4.18947e-11		ENSG00000126562	WNK4	-1.33854	4.63595	108.72	1.86885e-25	1.39187e-24
ENSG00000198518	HIST1H4E	-1.3433	10.2014	82.1477	1.26287e-19	9.71174e-19		ENSG00000184232	OAF	-1.33867	4.7354	87.9108	6.84743e-21	4.12723e-20
ENSG00000182670	TTC3	-1.3436	6.58885	121.526	2.93089e-28	3.56023e-27		ENSG00000140945	CDH13	-1.33877	4.79155	113.592	1.60057e-26	1.24333e-25
ENSG00000169223	LMAN2	-1.34658	6.30626	120.515	4.87908e-28	5.82981e-27		ENSG00000248592	TMEM110-MUSTN1	-1.33951	4.44448	91.9465	8.905e-22	5.62556e-21
ENSG00000184840	TMED9	-1.34954	8.85792	98.2079	3.76686e-23	3.53139e-22		ENSG00000130748	TMEM160	-1.33953	4.63745	112.143	3.32526e-26	2.55366e-25
ENSG00000159363	ATP13A2	-1.35234	5.44514	117.602	2.11918e-27	2.4547e-26		ENSG00000147883	CDKN2B	-1.34181	4.96514	87.4573	8.61179e-21	5.14773e-20
ENSG00000156103	MMP16	-1.35322	4.4925	85.303	2.55974e-20	2.05181e-19		ENSG00000197238	HIST1H4J	-1.342	8.43635	99.4535	2.00828e-23	1.36595e-22
ENSG00000197238	HIST1H4J	-1.35832	8.44597	64.987	7.53944e-16	4.51748e-15		ENSG00000213694	S1PR3	-1.34278	3.78826	64.5492	9.41506e-16	4.28743e-15
ENSG00000185787	MORF4L1	-1.36009	8.9272	94.6089	2.31973e-22	2.09042e-21		ENSG00000154710	RABGEF1	-1.34293	6.28833	134.175	5.00228e-31	4.72391e-30
ENSG00000136044	APPL2	-1.36042	4.1038	59.142	1.46691e-14	7.92581e-14		ENSG00000111145	ELK3	-1.34457	6.22983	145.179	1.96264e-33	2.06557e-32
ENSG00000106638	TBL2	-1.36149	6.05497	124.89	5.37829e-29	6.74959e-28		ENSG00000070404	FSTL3	-1.34464	7.57161	139.637	3.19605e-32	3.21001e-31
ENSG00000063660	GPC1	-1.36439	5.30034	36.5004	1.52633e-09	5.41684e-09		ENSG00000205323	SARNP	-1.34494	6.64639	111.384	4.87542e-26	3.72714e-25
ENSG00000128805	ARHGAP22	-1.36568	6.01571	133.013	8.98172e-31	1.22158e-29		ENSG00000167772	ANGPTL4	-1.34741	4.97387	98.6963	2.94354e-23	1.98209e-22
ENSG00000100387	RBX1	-1.36576	8.19337	94.2667	2.75751e-22	2.47185e-21		ENSG00000114346	ECT2	-1.34874	4.38267	93.5992	3.86344e-22	2.48884e-21
ENSG00000119729	RHOQ	-1.36621	5.61468	127.175	1.70059e-29	2.18512e-28		ENSG00000243335	KCTD7	-1.34888	5.88551	130.684	2.904e-30	2.66283e-29
ENSG00000154710	RABGEF1	-1.3667	6.30615	127.727	1.28806e-29	1.66342e-28		ENSG00000138758	SEPT11	-1.34973	8.5416	143.893	3.74931e-33	3.91337e-32
ENSG00000272047	GTF2H5	-1.36862	6.9125	121.568	2.87032e-28	3.49081e-27		ENSG00000053254	FOXN3	-1.35026	3.98326	78.8313	6.76471e-19	3.68038e-18
ENSG00000111897	SERINC1	-1.3714	6.48325	116.851	3.09412e-27	3.54783e-26		ENSG00000197045	GMFB	-1.35116	6.01026	144.823	2.34763e-33	2.46177e-32
ENSG00000122952	ZWINT	-1.37278	4.78112	21.5451	3.45607e-06	8.75183e-06		ENSG00000187837	HIST1H1C	-1.35239	8.30999	110.718	6.82209e-26	5.17231e-25
ENSG00000148926	ADM	-1.37326	6.24316	129.282	5.88347e-30	7.7248e-29		ENSG00000148248	SURF4	-1.3527	7.73247	160.135	1.05707e-36	1.23029e-35
ENSG00000127586	CHTF18	-1.37449	3.09643	38.0351	6.94827e-10	2.53992e-09		ENSG00000151725	MLF1IP	-1.35462	3.31791	50.7954	1.02513e-12	3.8687e-12
ENSG00000154429	CCSAP	-1.37548	3.83952	65.9868	4.53942e-16	2.75871e-15		ENSG00000070785	EIF2B3	-1.35575	4.93931	117.495	2.23632e-27	1.80512e-26
ENSG00000164099	PRSS12	-1.37595	3.68622	60.126	8.89744e-15	4.8769e-14		ENSG00000138449	SLC40A1	-1.35596	3.10407	40.802	1.68462e-10	5.46623e-10
ENSG00000090863	GLG1	-1.37595	6.29126	118.577	1.29606e-27	1.51326e-26		ENSG00000149182	ARFGAP2	-1.3576	4.83574	76.575	2.1201e-18	1.12797e-17
ENSG00000102755	FLT1	-1.37699	6.13566	114.336	1.09972e-26	1.22794e-25		ENSG00000033170	FUT8	-1.35816	4.06612	83.6309	5.96346e-20	3.41919e-19
ENSG00000119013	NDUFB3	-1.37895	7.52855	105.992	7.40385e-25	7.56554e-24		ENSG00000260833	AC124789.1	-1.35882	3.60836	57.526	3.33533e-14	1.38139e-13
ENSG00000134057	CCNB1	-1.37931	6.20637	21.3828	3.76134e-06	9.49901e-06		ENSG00000264052	MIR3655	-1.3602	5.4454	120.102	6.00945e-28	4.97785e-27
ENSG00000069275	NUCKS1	-1.37973	6.40706	118.628	1.26314e-27	1.4765e-26		ENSG00000128891	C15orf57	-1.3612	4.2898	93.1076	4.95273e-22	3.17641e-21
ENSG00000135404	CD63	-1.38011	10.6648	89.3786	3.26047e-21	2.73121e-20		ENSG00000059573	ALDH18A1	-1.36174	5.58756	140.912	1.68181e-32	1.70611e-31
ENSG00000075618	FSCN1	-1.38463	8.47452	91.0414	1.40696e-21	1.21438e-20		ENSG00000139926	FRMD6	-1.36477	7.97343	149.438	2.30045e-34	2.5126e-33
ENSG00000164975	SNAPC3	-1.38581	5.98673	137.942	7.50205e-32	1.0853e-30		ENSG00000164975	SNAPC3	-1.36666	5.96428	153.165	3.5246e-35	3.96527e-34
ENSG00000164465	DCBLD1	-1.3865	5.52439	114.857	8.45886e-27	9.49695e-26		ENSG00000027847	B4GALT7	-1.36976	4.78889	88.626	4.76975e-21	2.90435e-20
ENSG00000101856	PGRMC1	-1.38737	6.05714	136.653	1.43612e-31	2.04009e-30		ENSG00000111445	RFC5	-1.37056	3.53923	67.1698	2.491e-16	1.17345e-15
ENSG00000135547	HEY2	-1.3879	3.67314	57.2298	3.87751e-14	2.02033e-13		ENSG00000147586	MRPS28	-1.37251	5.64312	127.091	1.77448e-29	1.57569e-28
ENSG00000118292	C1orf54	-1.38861	3.29068	46.0587	1.14764e-11	4.89697e-11		ENSG00000259330	LINC00984	-1.37307	3.99303	71.7384	2.45709e-17	1.22781e-16
ENSG00000239672	NME1	-1.38918	8.21139	101.194	8.34077e-24	8.11698e-23		ENSG00000231991	ANXA2P2	-1.37363	3.50012	54.9351	1.24575e-13	4.98202e-13
ENSG00000214114	MYCBP	-1.38985	5.1383	110.111	9.26516e-26	9.93334e-25		ENSG00000090863	GLG1	-1.37648	6.26517	141.115	1.51807e-32	1.54309e-31
ENSG00000111247	RAD51AP1	-1.39095	3.11822	38.0146	7.02162e-10	2.5649e-09		ENSG00000105438	KDELR1	-1.37662	8.2795	144.93	2.22412e-33	2.3359e-32
ENSG00000249014	HMGN2P4	-1.39178	7.36336	98.3493	3.50723e-23	3.29101e-22		ENSG00000103855	CD276	-1.37725	5.96704	136.541	1.51974e-31	1.46947e-30
ENSG00000110811	LEPREL2	-1.39356	4.96754	84.9075	3.12648e-20	2.49241e-19		ENSG00000067208	EVI5	-1.37784	5.27447	135.938	2.0587e-31	1.98491e-30
ENSG00000204310	AGPAT1	-1.39364	5.06636	73.5354	9.88465e-18	6.73552e-17		ENSG00000073111	MCM2	-1.37953	3.32269	57.9757	2.65376e-14	1.10499e-13
ENSG00000197914	HIST1H4K	-1.39512	8.44091	62.5605	2.5838e-15	1.48217e-14		ENSG00000123131	PRDX4	-1.38176	7.53047	168.278	1.7589e-38	2.18544e-37
ENSG00000148700	ADD3	-1.39535	5.47282	128.273	9.78241e-30	1.26973e-28		ENSG00000137502	RAB30	-1.38181	3.96256	68.8213	1.07802e-16	5.1994e-16
ENSG00000109861	CTSC	-1.39572	8.08379	109.711	1.13365e-25	1.21287e-24		ENSG00000183558	HIST2H2AA3	-1.38535	6.38389	54.4508	1.59389e-13	6.31931e-13
ENSG00000124783	SSR1	-1.39577	7.51569	112.16	3.29615e-26	3.59797e-25		ENSG00000131459	GFPT2	-1.38748	3.431	56.0912	6.91849e-14	2.81584e-13
ENSG00000145284	SCD5	-1.39624	4.656	90.3354	2.01024e-21	1.71054e-20		ENSG00000142892	PIGK	-1.38768	4.42576	105.124	1.14735e-24	8.25928e-24
ENSG00000111328	CDK2AP1	-1.39762	3.85644	57.5583	3.28114e-14	1.71748e-13		ENSG00000068383	INPP5A	-1.38885	4.65904	119.435	8.41198e-28	6.90574e-27
ENSG00000167004	PDIA3	-1.3993	9.26489	90.8619	1.54057e-21	1.323e-20		ENSG00000144401	METTL21A	-1.38889	3.18697	57.1062	4.12896e-14	1.70034e-13
ENSG00000260833	AC124789.1	-1.40269	3.65311	49.2933	2.20418e-12	9.95337e-12		ENSG00000119950	MXI1	-1.39181	4.0608	68.9275	1.02148e-16	4.93375e-16
ENSG00000198947	DMD	-1.40306	3.29228	45.6059	1.44609e-11	6.0992e-11		ENSG00000166068	SPRED1	-1.39319	4.2699	87.2058	9.77941e-21	5.82846e-20
ENSG00000198018	ENTPD7	-1.40347	4.23786	81.7317	1.55871e-19	1.19062e-18		ENSG00000137522	RNF121	-1.39403	4.74508	121.092	3.6475e-28	3.05135e-27
ENSG00000258355	RP11-651L5.2	-1.40361	8.44654	100.657	1.09369e-23	1.0563e-22		ENSG00000157227	MMP14	-1.39627	8.30929	135.856	2.14543e-31	2.06459e-30
ENSG00000099783	HNRNPM	-1.40448	7.51975	81.166	2.07535e-19	1.57585e-18		ENSG00000147475	ERLIN2	-1.39663	4.51451	88.9779	3.99253e-21	2.4473e-20
ENSG00000125538	IL1B	-1.40704	3.25686	35.6342	2.38071e-09	8.27946e-09		ENSG00000170899	GSTA4	-1.39693	4.02981	87.6782	7.70167e-21	4.62833e-20
ENSG00000155254	MARVELD1	-1.40878	5.81432	142.383	8.0195e-33	1.19394e-31		ENSG00000183853	KIRREL	-1.39778	4.72296	116.343	3.99827e-27	3.18916e-26
ENSG00000023839	ABCC2	-1.41022	4.24266	81.9326	1.40809e-19	1.07961e-18		ENSG00000127334	DYRK2	-1.39906	4.83943	122.913	1.45686e-28	1.24029e-27
ENSG00000166557	TMED3	-1.41027	7.21337	116.631	3.45741e-27	3.95111e-26		ENSG00000118855	MFSD1	-1.39938	5.70445	153.175	3.50779e-35	3.95076e-34
ENSG00000168214	RBPJ	-1.41056	5.35895	120.891	4.03723e-28	4.85227e-27		ENSG00000100387	RBX1	-1.39981	8.1682	155.792	9.40078e-36	1.07072e-34
ENSG00000011052	NME2	-1.41086	8.16816	103.608	2.46565e-24	2.46276e-23		ENSG00000099783	HNRNPM	-1.40411	7.50249	159.769	1.27081e-36	1.47566e-35
ENSG00000140395	WDR61	-1.4114	5.93676	91.2008	1.2981e-21	1.12612e-20		ENSG00000102471	NDFIP2	-1.40456	5.71578	156.232	7.53363e-36	8.60962e-35
ENSG00000152952	PLOD2	-1.41325	9.46767	102.786	3.73375e-24	3.69331e-23		ENSG00000148730	EIF4EBP2	-1.40573	5.73078	135.078	3.17507e-31	3.01811e-30
ENSG00000154518	ATP5G3	-1.41405	8.70414	107.018	4.41162e-25	4.57163e-24		ENSG00000259753	ITGB3	-1.40639	4.5515	114.166	1.19855e-26	9.3535e-26
ENSG00000175220	ARHGAP1	-1.41589	6.05371	135.698	2.32307e-31	3.26379e-30		ENSG00000113558	SKP1	-1.40673	8.54152	136.326	1.69284e-31	1.63372e-30
ENSG00000183258	DDX41	-1.41647	6.55327	129.83	4.46319e-30	5.89787e-29		ENSG00000135452	TSPAN31	-1.4093	4.36827	100.336	1.28599e-23	8.85402e-23
ENSG00000131236	CAP1	-1.41697	8.88596	92.0562	8.42486e-22	7.40288e-21		ENSG00000128805	ARHGAP22	-1.4119	5.97549	160.696	7.97327e-37	9.34434e-36
ENSG00000138758	SEPT11	-1.41829	8.53691	109.31	1.38817e-25	1.47591e-24		ENSG00000159167	STC1	-1.41242	5.60149	139.272	3.84032e-32	3.84565e-31
ENSG00000126787	DLGAP5	-1.41963	4.12269	6.45962	0.0110353	0.0177356		ENSG00000105270	CLIP3	-1.41376	3.35864	61.8564	3.69441e-15	1.6331e-14
ENSG00000101935	AMMECR1	-1.42073	3.90269	71.2279	3.18255e-17	2.08528e-16		ENSG00000158406	HIST1H4H	-1.41565	8.06477	134.014	5.42523e-31	5.10901e-30
ENSG00000197930	ERO1L	-1.42175	7.28171	124.235	7.48167e-29	9.298e-28		ENSG00000091656	ZFHX4	-1.41679	3.33623	60.4446	7.56782e-15	3.26261e-14
ENSG00000051180	RAD51	-1.42178	3.57693	49.6207	1.86538e-12	8.47961e-12		ENSG00000102547	CAB39L	-1.41906	4.00389	89.5248	3.02817e-21	1.8732e-20
ENSG00000105825	TFPI2	-1.42247	5.94765	11.5982	0.000660162	0.00127063		ENSG00000266967	AARSD1	-1.42042	3.69256	74.1232	7.33891e-18	3.7909e-17
ENSG00000143641	GALNT2	-1.42343	6.18297	124.359	7.03028e-29	8.74765e-28		ENSG00000109814	UGDH	-1.42099	7.70225	175.009	5.9589e-40	7.83723e-39
ENSG00000090530	LEPREL1	-1.42463	4.12026	56.7288	5.00263e-14	2.58158e-13		ENSG00000171953	ATPAF2	-1.42138	4.01606	87.4819	8.50566e-21	5.0873e-20
ENSG00000112186	CAP2	-1.42608	4.68037	47.2613	6.21268e-12	2.71205e-11		ENSG00000150093	ITGB1	-1.4214	10.6007	132.739	1.0313e-30	9.62227e-30
ENSG00000196866	HIST1H2AD	-1.42635	7.75664	9.77344	0.00177051	0.00321991		ENSG00000110811	LEPREL2	-1.42387	4.92206	79.3387	5.23252e-19	2.88559e-18
ENSG00000184178	SCFD2	-1.42751	3.34635	54.4539	1.59134e-13	7.86672e-13		ENSG00000162407	PPAP2B	-1.424	3.74599	76.3642	2.35895e-18	1.2511e-17
ENSG00000164885	CDK5	-1.42883	3.51616	54.3274	1.69717e-13	8.3737e-13		ENSG00000114126	TFDP2	-1.42472	3.22269	57.6926	3.06459e-14	1.27239e-13
ENSG00000236876	TMSB4XP1	-1.43044	3.70794	52.0866	5.31052e-13	2.51696e-12		ENSG00000013810	TACC3	-1.42801	3.37967	64.0699	1.20081e-15	5.42672e-15
ENSG00000134107	BHLHE40	-1.43109	5.76879	121.139	3.56227e-28	4.30672e-27		ENSG00000152127	MGAT5	-1.42875	4.95782	122.549	1.75063e-28	1.48166e-27
ENSG00000153989	NUS1	-1.4311	4.03328	76.6826	2.00766e-18	1.44303e-17		ENSG00000159348	CYB5R1	-1.42898	5.81921	138.928	4.56624e-32	4.54557e-31
ENSG00000211455	STK38L	-1.43162	5.53665	119.241	9.27664e-28	1.08684e-26		ENSG00000141503	MINK1	-1.42945	4.81216	114.509	1.00826e-26	7.89893e-26
ENSG00000136143	SUCLA2	-1.43552	5.45432	118.203	1.56512e-27	1.82116e-26		ENSG00000008083	JARID2	-1.43203	4.18129	101.609	6.76416e-24	4.73117e-23
ENSG00000074800	ENO1	-1.43617	11.1181	95.0842	1.82459e-22	1.65589e-21		ENSG00000226824	RP4-756H11.3	-1.43228	3.25455	58.0709	2.52839e-14	1.05496e-13
ENSG00000160050	CCDC28B	-1.43723	4.10433	68.0984	1.55536e-16	9.73576e-16		ENSG00000015532	XYLT2	-1.43455	4.45648	85.5589	2.24901e-20	1.31483e-19
ENSG00000100162	CENPM	-1.43912	3.55705	33.0881	8.80765e-09	2.8864e-08		ENSG00000106399	RPA3	-1.43683	5.01683	135.55	2.5031e-31	2.39965e-30
ENSG00000133030	MPRIP	-1.43931	6.61227	90.3549	1.99049e-21	1.69515e-20		ENSG00000255090	RP11-820L6.1	-1.44528	3.89892	88.0081	6.51857e-21	3.93605e-20
ENSG00000148154	UGCG	-1.44009	6.01249	121.716	2.66341e-28	3.24302e-27		ENSG00000161671	EMC10	-1.44863	5.37537	143.459	4.66442e-33	4.84353e-32
ENSG00000080986	NDC80	-1.44046	3.50424	23.4585	1.27638e-06	3.37507e-06		ENSG00000243414	TICAM2	-1.44913	6.63224	151.266	9.16627e-35	1.01653e-33
ENSG00000168298	HIST1H1E	-1.44087	6.11825	111.181	5.40169e-26	5.8588e-25		ENSG00000037042	TUBG2	-1.45022	4.31329	107.792	2.98565e-25	2.20415e-24
ENSG00000197045	GMFB	-1.44298	6.0117	147.797	5.2553e-34	8.10728e-33		ENSG00000110917	MLEC	-1.45135	5.9719	129.709	4.74482e-30	4.31945e-29
ENSG00000104341	LAPTM4B	-1.44505	5.09371	112.623	2.60959e-26	2.86691e-25		ENSG00000129538	RNASE1	-1.45195	5.40446	120.413	5.13648e-28	4.26872e-27
ENSG00000121410	A1BG	-1.44826	5.98115	148.173	4.34722e-34	6.72668e-33		ENSG00000127528	KLF2	-1.45439	4.96262	131.718	1.72435e-30	1.59416e-29
ENSG00000089280	FUS	-1.4484	7.4719	120.375	5.23711e-28	6.23576e-27		ENSG00000148154	UGCG	-1.455	5.98133	165.034	8.99128e-38	1.09169e-36
ENSG00000228716	DHFR	-1.44896	4.2334	24.1717	8.81169e-07	2.36862e-06		ENSG00000143367	TUFT1	-1.46009	3.82741	82.7763	9.18855e-20	5.23566e-19
ENSG00000075624	ACTB	-1.45302	11.8472	80.3477	3.13998e-19	2.35972e-18		ENSG00000232536	RP11-74C1.4	-1.4601	3.79542	80.581	2.79024e-19	1.55399e-18
ENSG00000240972	MIF	-1.45625	10.5913	104.04	1.98294e-24	1.99425e-23		ENSG00000259112	NDUFC2-KCTD14	-1.46085	8.36082	172.208	2.43731e-39	3.12038e-38
ENSG00000102393	GLA	-1.45722	4.34471	91.8961	9.13483e-22	8.00608e-21		ENSG00000167522	ANKRD11	-1.46292	5.99521	172.793	1.81666e-39	2.34059e-38
ENSG00000109089	CDR2L	-1.45811	4.93543	98.7791	2.82302e-23	2.66856e-22		ENSG00000110906	KCTD10	-1.46309	5.92012	172.714	1.88987e-39	2.43183e-38
ENSG00000136720	HS6ST1	-1.45884	3.58732	49.6709	1.81824e-12	8.27634e-12		ENSG00000112837	TBX18	-1.46418	3.2261	62.3918	2.81487e-15	1.25141e-14
ENSG00000130733	YIPF2	-1.46012	5.11355	113.35	1.80884e-26	2.00225e-25		ENSG00000139132	FGD4	-1.46542	4.57061	127.531	1.42184e-29	1.26924e-28
ENSG00000233822	HIST1H2BN	-1.46026	6.45869	36.0719	1.90173e-09	6.68644e-09		ENSG00000173905	GOLIM4	-1.46557	5.63416	158.069	2.98865e-36	3.44274e-35
ENSG00000180964	TCEAL8	-1.46318	6.18968	149.481	2.25072e-34	3.56904e-33		ENSG00000143158	MPC2	-1.46693	6.55588	145.467	1.69761e-33	1.7885e-32
ENSG00000198901	PRC1	-1.46498	4.89046	9.71972	0.00182301	0.00330774		ENSG00000151366	NDUFC2	-1.46704	8.37215	173.286	1.41743e-39	1.83324e-38
ENSG00000113621	TXNDC15	-1.46539	4.77294	100.752	1.04278e-23	1.00808e-22		ENSG00000164465	DCBLD1	-1.46879	5.47035	138.409	5.93135e-32	5.86409e-31
ENSG00000106799	TGFBR1	-1.47063	5.61902	132.299	1.28686e-30	1.7387e-29		ENSG00000123219	CENPK	-1.46945	3.46941	70.4039	4.83251e-17	2.37493e-16
ENSG00000125629	INSIG2	-1.47115	5.02383	112.068	3.45349e-26	3.76169e-25		ENSG00000125968	ID1	-1.47323	6.38472	155.876	9.00904e-36	1.02725e-34
ENSG00000110906	KCTD10	-1.47225	5.94787	126.301	2.64209e-29	3.37369e-28		ENSG00000100994	PYGB	-1.4744	6.57645	176.374	3.00081e-40	3.97254e-39
ENSG00000127528	KLF2	-1.47258	4.99686	116.868	3.06897e-27	3.52294e-26		ENSG00000146143	PRIM2	-1.47837	4.06107	81.34	1.90043e-19	1.06488e-18
ENSG00000141756	FKBP10	-1.47262	8.363	116.971	2.91339e-27	3.35187e-26		ENSG00000122863	CHST3	-1.47853	3.58621	50.1325	1.43704e-12	5.36713e-12
ENSG00000079308	TNS1	-1.47513	4.93142	94.8117	2.09385e-22	1.89353e-21		ENSG00000104723	TUSC3	-1.48128	5.19538	138.765	4.95845e-32	4.92146e-31
ENSG00000151503	NCAPD3	-1.47583	3.9953	77.3496	1.43224e-18	1.03746e-17		ENSG00000008441	NFIX	-1.48224	4.6785	125.18	4.64717e-29	4.03792e-28
ENSG00000168461	RAB31	-1.47782	6.67077	113.558	1.62842e-26	1.80645e-25		ENSG00000198327	HIST1H4F	-1.48256	7.66501	106.87	4.75256e-25	3.48062e-24
ENSG00000264311	CCDC58P1	-1.47897	3.59336	61.7075	3.98464e-15	2.24545e-14		ENSG00000120437	ACAT2	-1.48335	3.60761	67.5945	2.00829e-16	9.52264e-16
ENSG00000172939	OXSR1	-1.4791	5.98003	156.904	5.37076e-36	8.98758e-35		ENSG00000213523	SRA1	-1.4837	6.47355	169.401	1.00017e-38	1.25661e-37
ENSG00000174939	ASPHD1	-1.48009	3.76427	60.8022	6.31062e-15	3.50027e-14		ENSG00000164161	HHIP	-1.48447	8.25355	154.39	1.90362e-35	2.16328e-34
ENSG00000126778	SIX1	-1.482	3.15009	35.9855	1.98796e-09	6.96651e-09		ENSG00000108604	SMARCD2	-1.48466	4.48025	115.413	6.39128e-27	5.04617e-26
ENSG00000134330	IAH1	-1.48303	5.23936	87.0092	1.0802e-20	8.82448e-20		ENSG00000137331	IER3	-1.48837	8.70232	43.9607	3.35031e-11	1.1413e-10
ENSG00000151135	C12orf23	-1.48527	7.07778	123.251	1.2288e-28	1.5106e-27		ENSG00000273269	RP11-761B3.1	-1.48913	10.1802	147.648	5.66455e-34	6.09481e-33
ENSG00000196937	FAM3C	-1.48599	7.28697	133.795	6.05683e-31	8.28198e-30		ENSG00000143933	CALM2	-1.48917	10.1801	147.666	5.61304e-34	6.04582e-33
ENSG00000169184	MN1	-1.48821	2.82843	8.55826	0.00343959	0.00598708		ENSG00000130733	YIPF2	-1.49016	5.0666	140.765	1.81082e-32	1.83146e-31
ENSG00000181744	C3orf58	-1.48843	3.60911	68.0056	1.63034e-16	1.01926e-15		ENSG00000167693	NXN	-1.4917	4.94671	37.7944	7.86057e-10	2.43199e-09
[truncated: 496 more rows]
