# Supplementary material for: The choice of negative control antisense oligonucleotides dramatically impacts downstream analysis depending on the cellular background
Source: BMC Genom Data. 2021 Sep 14;22:33. doi: 10.1186/s12863-021-00992-1 (PMC8439024; doi:10.1186/s12863-021-00992-1)
Supplement: Supplementary file 4 — Additional file 4. Common, NCA only, and NCB only differential expressed genes of negative control ASOs against untransfected reference control in BECs. [file 12863_2021_992_MOESM4_ESM.xlsx]

## Sheet: Additional file 4  LEC_selected
The choice of negative control antisense oligonucleotides dramatically impacts downstream analysis depending on the cellular background
Luca Ducoli, Saumya Agrawal, Chung-Chau Hon, Jordan A. Ramilowski, Eliane Sibler, Michihira Tagami, Masayoshi Itoh, Naoto Kondo, Imad Abugessaisa, Akira Hasegawa, Takeya Kasukawa, Harukazu Suzuki, Piero Carninci, Jay W. Shin, Michiel J. L. de Hoon, Michael Detmar
Additional file 4
Common, NCA only, and NCB only differential expressed genes of negative control ASOs against untransfected reference control in LECs
Common: FDR < 0.05 & log2FC > 1 resp. -1 in negative control A AND B
NCA only: 1. upregulated genes: FDR < 0.05 & log2FC > 1 in negative control A AND log2FC < 1 in negative control B; 2. downregulated genes: FDR < 0.05 & log2FC < -1 in negative control A AND log2FC > -1 in negative control B
NCB only: 1. upregulated genes: FDR < 0.05 & log2FC > 1 in negative control B AND log2FC < 1 in negative control A; 2. downregulated genes: FDR < 0.05 & log2FC < -1 in negative control B AND log2FC > -1 in negative control A
		Negative control A					Negative control B
Gene ID	Gene Name	log2FC	logCPM	LR	Pvalue	FDR	log2FC	logCPM.y	LR	Pvalue	FDR	DE gene type
CATG00000005844	CATG00000005844.1	2.13927	6.94367	59.8335	1.03229e-14	3.34003e-13	2.90423	7.61964	44.4752	2.57602e-11	3.86764e-10	Common
CATG00000010291	CATG00000010291.1	2.24631	5.15954	233.378	1.09304e-52	7.75693e-50	2.17194	5.12527	193.3	6.05324e-44	2.24074e-41	Common
CATG00000094161	CATG00000094161.1	1.63246	4.5802	7.51883	0.00610575	0.0157718	1.04108	4.1744	47.2647	6.20193e-12	1.04028e-10	Common
CATG00000108406	CATG00000108406.1	2.82517	4.92609	295.663	2.90203e-66	5.14868e-63	2.69923	4.84323	275.895	5.89054e-62	1.2647e-58	Common
ENSG00000003147	ICA1	1.35049	4.90022	84.1405	4.60833e-20	3.00955e-18	1.25068	4.85708	71.8073	2.3727e-17	9.68477e-16	Common
ENSG00000004399	PLXND1	1.34295	7.54895	68.8753	1.04892e-16	4.52055e-15	1.38705	7.60761	81.228	2.01123e-19	1.08495e-17	Common
ENSG00000004799	PDK4	3.36746	5.56188	435.082	1.27299e-96	1.3551e-92	3.46105	5.6751	464.766	4.41388e-103	4.7383e-99	Common
ENSG00000006282	SPATA20	1.01976	6.59864	30.2068	3.88353e-08	3.73781e-07	1.00889	6.61828	30.5473	3.25818e-08	2.64974e-07	Common
ENSG00000006459	JHDM1D	1.04313	3.1242	29.2216	6.45551e-08	5.86931e-07	1.14751	3.22017	34.645	3.95647e-09	3.90733e-08	Common
ENSG00000006756	ARSD	1.06442	3.56443	31.9243	1.60296e-08	1.65987e-07	1.17797	3.66481	32.7089	1.07044e-08	9.68904e-08	Common
ENSG00000007384	RHBDF1	1.1567	3.15204	27.2076	1.82739e-07	1.49291e-06	1.2509	3.24551	41.2311	1.35251e-10	1.77714e-09	Common
ENSG00000009780	FAM76A	1.07166	3.20744	31.4292	2.06847e-08	2.09703e-07	1.29459	3.38425	46.0416	1.15769e-11	1.86045e-10	Common
ENSG00000010278	CD9	1.62132	9.78263	99.3062	2.16331e-23	2.03792e-21	1.7279	9.89035	124.782	5.68166e-29	8.1204e-27	Common
ENSG00000010319	SEMA3G	-1.13433	3.86647	38.0402	6.93037e-10	9.42194e-09	-1.55017	3.78339	74.0014	7.80608e-18	3.31218e-16	Common
ENSG00000011052	NME2	-1.44814	8.14772	98.6289	3.0454e-23	2.81898e-21	-1.44792	8.17424	98.1727	3.83431e-23	3.26677e-21	Common
ENSG00000011405	PIK3C2A	1.04768	6.89507	58.9677	1.60282e-14	5.04795e-13	1.23025	7.04685	79.9976	3.74873e-19	1.95627e-17	Common
ENSG00000011422	PLAUR	-1.75592	6.70402	141.585	1.19869e-32	2.55202e-30	-2.0048	6.67827	178.655	9.52966e-41	3.10003e-38	Common
ENSG00000011638	TMEM159	1.47564	3.33414	55.4949	9.37039e-14	2.61805e-12	1.11441	3.11579	30.3466	3.61338e-08	2.90342e-07	Common
ENSG00000013583	HEBP1	1.29913	4.54237	45.354	1.64454e-11	3.10393e-10	1.1769	4.48523	36.6224	1.43373e-09	1.54684e-08	Common
ENSG00000022267	FHL1	1.60069	6.15823	100.534	1.16396e-23	1.11625e-21	1.40372	6.04019	83.2438	7.25344e-20	4.0555e-18	Common
ENSG00000028137	TNFRSF1B	1.78695	5.50628	158.846	2.02218e-36	5.38153e-34	1.46271	5.28994	110.781	6.60668e-26	7.38778e-24	Common
ENSG00000033327	GAB2	1.13694	4.01616	39.7631	2.86716e-10	4.25083e-09	1.089	4.01251	38.8312	4.62082e-10	5.52388e-09	Common
ENSG00000037897	METTL1	-1.17298	4.48541	56.0962	6.90112e-14	1.98547e-12	-1.02449	4.55609	47.7834	4.76016e-12	8.14997e-11	Common
ENSG00000048162	NOP16	-1.67157	6.37442	160.648	8.16784e-37	2.2294e-34	-1.23154	6.51653	87.3247	9.20887e-21	5.58516e-19	Common
ENSG00000048707	VPS13D	1.59271	3.92114	76.5034	2.19832e-18	1.16424e-16	1.36661	3.78609	52.4197	4.48211e-13	9.20733e-12	Common
ENSG00000049239	H6PD	1.46518	4.47904	80.3633	3.11524e-19	1.82207e-17	1.16242	4.29446	56.8445	4.7168e-14	1.1667e-12	Common
ENSG00000050426	LETMD1	1.18385	4.01935	47.6851	5.0048e-12	1.0634e-10	1.54673	4.30404	95.4486	1.51778e-22	1.15556e-20	Common
ENSG00000051180	RAD51	-1.04728	5.25339	53.6133	2.44097e-13	6.26123e-12	-1.21458	5.22933	75.6485	3.38925e-18	1.53517e-16	Common
ENSG00000053372	MRTO4	-1.03041	5.87074	60.9541	5.84197e-15	1.93732e-13	-1.1141	5.87082	70.1473	5.50385e-17	2.12532e-15	Common
ENSG00000054654	SYNE2	1.26205	4.60004	69.8889	6.27416e-17	2.78285e-15	1.36228	4.69755	85.5145	2.30004e-20	1.34923e-18	Common
ENSG00000058085	LAMC2	-2.19935	4.12547	138.649	5.25622e-32	1.03616e-29	-1.68016	4.25124	97.8071	4.61191e-23	3.8379e-21	Common
ENSG00000064393	HIPK2	1.19912	4.72011	56.1896	6.58103e-14	1.90367e-12	1.00338	4.61549	42.751	6.21691e-11	8.6559e-10	Common
ENSG00000065328	MCM10	-1.19104	4.12375	45.7278	1.35883e-11	2.61569e-10	-1.18008	4.15333	57.4848	3.40602e-14	8.68496e-13	Common
ENSG00000067533	RRP15	-1.21572	5.97207	33.6817	6.49095e-09	7.25038e-08	-1.44461	5.93436	79.5481	4.70629e-19	2.40581e-17	Common
ENSG00000068079	IFI35	1.12905	3.29125	23.8686	1.03138e-06	7.11999e-06	1.51647	3.58538	47.0646	6.86848e-12	1.1361e-10	Common
ENSG00000068305	MEF2A	1.07477	6.06269	43.9242	3.41349e-11	6.06622e-10	1.12294	6.12219	65.0014	7.48457e-16	2.42009e-14	Common
ENSG00000069275	NUCKS1	-1.4891	7.18106	94.933	1.96944e-22	1.62517e-20	-1.51438	7.20074	104.9	1.28484e-24	1.28905e-22	Common
ENSG00000070756	PABPC1	1.30806	7.2104	80.0985	3.56208e-19	2.06078e-17	1.42482	7.32095	88.8016	4.36472e-21	2.7725e-19	Common
ENSG00000070785	EIF2B3	-1.49692	4.61604	84.4332	3.97424e-20	2.61147e-18	-1.36667	4.67416	82.7329	9.39237e-20	5.19727e-18	Common
ENSG00000072163	LIMS2	1.46159	5.57342	117.888	1.83477e-27	2.6755e-25	1.63858	5.73154	139.998	2.66504e-32	5.01915e-30	Common
ENSG00000072274	TFRC	-1.21295	5.53815	80.8122	2.48222e-19	1.48445e-17	-1.2217	5.56194	64.4765	9.76912e-16	3.07574e-14	Common
ENSG00000072422	RHOBTB1	1.05874	4.18088	44.9636	2.00731e-11	3.73563e-10	1.25723	4.34245	71.4677	2.81839e-17	1.13029e-15	Common
ENSG00000072571	HMMR	-1.09015	5.48745	50.93	9.57195e-13	2.2493e-11	-1.27471	5.45908	74.4936	6.08346e-18	2.6333e-16	Common
ENSG00000073111	MCM2	-1.34939	5.48558	85.0784	2.86771e-20	1.94438e-18	-1.09523	5.58567	57.7714	2.94426e-14	7.57952e-13	Common
ENSG00000073910	FRY	1.09974	4.57202	53.3061	2.85421e-13	7.23407e-12	1.01983	4.54626	46.405	9.61681e-12	1.57133e-10	Common
ENSG00000074800	ENO1	-1.07624	11.2715	43.1411	5.09315e-11	8.80139e-10	-1.23187	11.2498	66.0553	4.38447e-16	1.47085e-14	Common
ENSG00000075240	GRAMD4	1.50577	3.21544	51.3293	7.81e-13	1.8599e-11	1.53481	3.26476	54.1912	1.819e-13	4.06812e-12	Common
ENSG00000076706	MCAM	1.08291	7.399	17.3883	3.04689e-05	0.000148986	1.20484	7.50804	72.5529	1.62615e-17	6.76617e-16	Common
ENSG00000080546	SESN1	1.30901	4.77028	75.7853	3.16254e-18	1.64221e-16	1.40274	4.86413	94.0406	3.09117e-22	2.21225e-20	Common
ENSG00000080824	HSP90AA1	-1.56738	10.2705	80.6638	2.67578e-19	1.57368e-17	-1.58429	10.2928	106.698	5.18491e-25	5.40389e-23	Common
ENSG00000081181	ARG2	-1.09428	3.36607	32.0796	1.47981e-08	1.54893e-07	-1.35066	3.32077	45.4614	1.55675e-11	2.44323e-10	Common
ENSG00000084070	SMAP2	-1.07314	3.57152	32.7846	1.02959e-08	1.11382e-07	-1.27426	3.54009	36.7665	1.33159e-09	1.43954e-08	Common
ENSG00000085832	EPS15	1.14788	6.07642	64.9883	7.53436e-16	2.78483e-14	1.12858	6.09008	66.8635	2.90979e-16	1.01089e-14	Common
ENSG00000086598	TMED2	-1.13409	7.30922	57.9794	2.64881e-14	8.07925e-13	-1.13945	7.33394	63.7206	1.43375e-15	4.39751e-14	Common
ENSG00000087086	FTL	2.26522	11.281	115.001	7.86721e-27	1.0213e-24	2.07788	11.1543	115.504	6.10301e-27	7.44497e-25	Common
ENSG00000087586	AURKA	-1.05651	6.37211	69.2043	8.87744e-17	3.85716e-15	-1.30029	6.32494	94.0675	3.04942e-22	2.19702e-20	Common
ENSG00000088325	TPX2	-1.0615	7.47374	47.4564	5.62398e-12	1.17698e-10	-1.33605	7.41739	84.117	4.66355e-20	2.6349e-18	Common
ENSG00000088367	EPB41L1	1.1114	3.66986	37.3371	9.93771e-10	1.30763e-08	1.39304	3.89111	71.6941	2.51281e-17	1.01871e-15	Common
ENSG00000088826	SMOX	-1.31128	4.5438	65.6538	5.37516e-16	2.05084e-14	-1.05301	4.64414	48.1141	4.02131e-12	6.98524e-11	Common
ENSG00000089472	HEPH	1.3707	3.47653	41.8753	9.72818e-11	1.59563e-09	1.36889	3.50315	47.2542	6.2353e-12	1.04262e-10	Common
ENSG00000090238	YPEL3	1.82388	5.61893	170.534	5.65577e-39	1.77076e-36	1.71086	5.55887	155.649	1.00994e-35	2.40927e-33	Common
ENSG00000090273	NUDC	-1.01868	8.42573	48.3288	3.60424e-12	7.75094e-11	-1.19415	8.3968	70.2947	5.10753e-17	1.9794e-15	Common
ENSG00000090339	ICAM1	1.32789	5.14478	90.1002	2.26403e-21	1.69723e-19	1.61336	5.38223	16.1312	5.91014e-05	0.000236384	Common
ENSG00000091656	ZFHX4	1.13731	4.14547	46.3191	1.00479e-11	1.98074e-10	1.48319	4.41481	81.5261	1.72964e-19	9.3776e-18	Common
ENSG00000092010	PSME1	1.29753	7.57855	83.1787	7.49621e-20	4.80705e-18	1.10734	7.47286	64.5946	9.20084e-16	2.9136e-14	Common
ENSG00000094804	CDC6	-1.21625	6.05899	87.2744	9.44647e-21	6.61563e-19	-1.13222	6.11023	75.3308	3.98109e-18	1.78816e-16	Common
ENSG00000096060	FKBP5	1.53982	7.86452	114.008	1.29761e-26	1.62506e-24	1.3671	7.76473	95.7411	1.30933e-22	1.01852e-20	Common
ENSG00000099875	MKNK2	1.15242	7.25756	14.5544	0.000136173	0.000564472	1.09796	7.24869	35.1314	3.08196e-09	3.10948e-08	Common
ENSG00000099998	GGT5	2.16058	6.91686	219.684	1.05988e-49	7.05155e-47	1.82407	6.67501	176.232	3.22202e-40	1.01731e-37	Common
ENSG00000100101	NOL12	-1.19924	4.81503	64.8869	7.93222e-16	2.92175e-14	-1.27191	4.81981	77.9621	1.05036e-18	5.07908e-17	Common
ENSG00000100439	ABHD4	1.25342	4.43118	63.6871	1.4584e-15	5.19219e-14	1.24096	4.44849	50.922	9.61109e-13	1.83586e-11	Common
ENSG00000100906	NFKBIA	1.05714	5.87876	39.5561	3.18777e-10	4.67523e-09	1.13541	5.95851	50.6474	1.1054e-12	2.08184e-11	Common
ENSG00000101460	MAP1LC3A	1.20603	5.31816	66.3951	3.69015e-16	1.46573e-14	1.26705	5.38779	78.0034	1.02864e-18	5.01929e-17	Common
ENSG00000101935	AMMECR1	-1.14783	3.39688	34.5056	4.25037e-09	4.91795e-08	-1.1719	3.41474	34.8549	3.55217e-09	3.55382e-08	Common
ENSG00000103034	NDRG4	2.23794	7.37842	169.846	7.99427e-39	2.4314e-36	1.80376	7.0578	140.468	2.10291e-32	4.03121e-30	Common
ENSG00000103197	TSC2	1.19534	5.29571	46.7167	8.20271e-12	1.64751e-10	1.15877	5.29983	65.7858	5.02685e-16	1.66553e-14	Common
ENSG00000103222	ABCC1	1.56986	4.57882	86.5886	1.33618e-20	9.29648e-19	1.40207	4.48396	80.9844	2.27501e-19	1.20902e-17	Common
ENSG00000103257	SLC7A5	-1.74799	5.20897	136.104	1.89301e-31	3.53529e-29	-1.03643	5.42487	44.5523	2.47655e-11	3.73921e-10	Common
ENSG00000104147	OIP5	-1.24848	4.39815	59.6122	1.15519e-14	3.70392e-13	-1.03233	4.48799	45.8473	1.27837e-11	2.03611e-10	Common
ENSG00000104332	SFRP1	1.65302	3.73877	48.5585	3.20576e-12	6.96436e-11	1.09094	3.3792	20.5563	5.79017e-06	2.92919e-05	Common
ENSG00000104689	TNFRSF10A	-1.17025	4.12383	42.222	8.14802e-11	1.35737e-09	-1.16048	4.15354	52.243	4.90403e-13	9.95972e-12	Common
ENSG00000104783	KCNN4	1.25263	3.15971	37.3987	9.62844e-10	1.27165e-08	1.45115	3.32632	56.8134	4.79184e-14	1.18254e-12	Common
ENSG00000104889	RNASEH2A	-1.15198	5.91049	69.5481	7.45726e-17	3.28027e-15	-1.34558	5.88136	99.6575	1.81168e-23	1.59413e-21	Common
ENSG00000105048	TNNT1	-1.2162	3.91215	50.7094	1.07103e-12	2.49478e-11	-1.01903	3.99576	39.0521	4.12636e-10	4.96597e-09	Common
ENSG00000105327	BBC3	1.15089	5.30278	66.1742	4.12775e-16	1.60365e-14	1.18265	5.35159	76.6958	1.99431e-18	9.26792e-17	Common
ENSG00000105364	MRPL4	-1.16294	7.22109	64.0052	1.24094e-15	4.44773e-14	-1.39191	7.18146	102.57	4.1647e-24	3.85414e-22	Common
ENSG00000105426	PTPRS	2.24683	4.82647	204.962	1.72603e-46	8.35161e-44	2.04222	4.68826	168.1	1.92403e-38	5.58229e-36	Common
ENSG00000105711	SCN1B	1.42623	4.59683	90.0176	2.36053e-21	1.74499e-19	1.28865	4.52668	77.373	1.4154e-18	6.69353e-17	Common
ENSG00000105825	TFPI2	-2.54011	6.11892	36.8508	1.27523e-09	1.62767e-08	-2.34942	6.17322	64.4031	1.01401e-15	3.16435e-14	Common
ENSG00000106006	HOXA6	1.09652	3.37059	29.2905	6.22989e-08	5.70225e-07	1.35474	3.57226	50.0139	1.52661e-12	2.80139e-11	Common
ENSG00000106261	ZKSCAN1	1.30089	5.27196	80.7147	2.6078e-19	1.54222e-17	1.20496	5.23171	73.6982	9.10219e-18	3.83184e-16	Common
ENSG00000106366	SERPINE1	1.73358	9.11838	96.3181	9.78325e-23	8.33142e-21	2.23369	9.54393	152.107	6.0031e-35	1.34257e-32	Common
ENSG00000106479	ZNF862	1.45795	3.19541	56.2927	6.24473e-14	1.81626e-12	1.43702	3.20816	47.0396	6.95685e-12	1.14895e-10	Common
ENSG00000107438	PDLIM1	1.27211	9.58837	50.783	1.03165e-12	2.41892e-11	1.25731	9.60455	58.2601	2.2966e-14	5.9695e-13	Common
ENSG00000108829	LRRC59	-1.15254	7.40955	67.4422	2.16953e-16	8.88257e-15	-1.21677	7.41655	78.4659	8.13929e-19	4.02651e-17	Common
ENSG00000108840	HDAC5	1.28504	4.48914	72.1769	1.96749e-17	9.3084e-16	1.03262	4.34517	49.5466	1.93712e-12	3.50084e-11	Common
ENSG00000108846	ABCC3	2.44647	6.13078	267.732	3.54088e-60	4.18808e-57	2.3974	6.11604	242.078	1.38523e-54	1.65227e-51	Common
ENSG00000108861	DUSP3	1.15519	5.44256	29.0373	7.09998e-08	6.39418e-07	1.072	5.41539	32.4135	1.24616e-08	1.11294e-07	Common
ENSG00000109606	DHX15	-1.12437	6.98017	66.2751	3.92178e-16	1.54049e-14	-1.0216	7.03931	57.2849	3.77044e-14	9.5237e-13	Common
ENSG00000109738	GLRB	1.41886	4.08188	65.9095	4.721e-16	1.82084e-14	1.60177	4.24316	95.1388	1.77493e-22	1.34182e-20	Common
ENSG00000109881	CCDC34	-1.10655	4.27681	47.6299	5.14773e-12	1.08725e-10	-1.06998	4.31322	48.2736	3.70717e-12	6.48151e-11	Common
ENSG00000110092	CCND1	-1.08608	8.54593	35.0059	3.28711e-09	3.875e-08	-1.11536	8.56298	19.6426	9.33641e-06	4.51674e-05	Common
ENSG00000110200	ANAPC15	-1.04256	5.63332	54.942	1.24138e-13	3.36246e-12	-1.32213	5.57638	92.2337	7.70207e-22	5.30011e-20	Common
ENSG00000110917	MLEC	-1.33944	5.52108	79.3863	5.10783e-19	2.86173e-17	-1.29217	5.5607	89.3067	3.38117e-21	2.18656e-19	Common
ENSG00000111341	MGP	2.32753	7.14612	149.239	2.54334e-34	6.15316e-32	2.04943	6.94494	139.116	4.15501e-32	7.53552e-30	Common
ENSG00000111665	CDCA3	-1.11218	6.50812	74.4405	6.24937e-18	3.09417e-16	-1.41582	6.44693	112.536	2.72734e-26	3.14817e-24	Common
ENSG00000112110	MRPL18	-1.19245	6.51781	67.5636	2.04001e-16	8.3845e-15	-1.07418	6.58073	62.8657	2.21296e-15	6.54439e-14	Common
ENSG00000112511	PHF1	1.11054	3.92932	39.0633	4.10276e-10	5.88597e-09	1.10016	3.95066	41.8799	9.70537e-11	1.29586e-09	Common
ENSG00000112984	KIF20A	-1.36592	6.76756	97.457	5.5038e-23	4.80229e-21	-1.53414	6.74962	125.496	3.96463e-29	5.83018e-27	Common
ENSG00000113070	HBEGF	-1.92639	3.95903	70.8175	3.91843e-17	1.76745e-15	-1.40262	4.10089	34.2975	4.72977e-09	4.59078e-08	Common
ENSG00000113083	LOX	-1.87259	3.90892	94.4906	2.46264e-22	2.00113e-20	-2.22923	3.86954	129.848	4.42466e-30	6.83246e-28	Common
ENSG00000114200	BCHE	1.36445	3.41294	52.7183	3.84991e-13	9.55297e-12	1.47911	3.5221	64.6784	8.81752e-16	2.82556e-14	Common
ENSG00000114378	HYAL1	1.55296	3.08016	45.7822	1.32156e-11	2.55317e-10	1.90892	3.37588	78.6683	7.34642e-19	3.6511e-17	Common
ENSG00000114391	RPL24	1.29117	9.59575	52.5954	4.09842e-13	1.01224e-11	1.0914	9.48329	56.2943	6.23966e-14	1.51203e-12	Common
ENSG00000114544	SLC41A3	1.58625	4.77138	98.4882	3.2696e-23	2.97478e-21	1.30492	4.59585	73.067	1.25323e-17	5.25524e-16	Common
ENSG00000114698	PLSCR4	1.80412	8.13305	138.44	5.8393e-32	1.13017e-29	2.20482	8.48032	203.395	3.79274e-46	1.77022e-43	Common
ENSG00000114796	KLHL24	1.02973	4.95712	52.7491	3.78996e-13	9.42621e-12	1.18346	5.08751	74.482	6.11932e-18	2.63819e-16	Common
ENSG00000115183	TANC1	1.53846	5.52122	122.337	1.9479e-28	3.14172e-26	1.57645	5.57627	122.902	1.46512e-28	1.94173e-26	Common
ENSG00000115274	INO80B	1.39675	4.49808	80.9843	2.27516e-19	1.38419e-17	1.20498	4.39137	65.603	5.51555e-16	1.81069e-14	Common
ENSG00000115290	GRB14	-1.06978	3.63185	24.6218	6.97572e-07	5.00719e-06	-1.09348	3.65085	30.0496	4.21145e-08	3.3267e-07	Common
ENSG00000115414	FN1	1.1511	8.90037	55.1473	1.11828e-13	3.06806e-12	1.30821	9.03708	68.4999	1.26884e-16	4.60169e-15	Common
ENSG00000115461	IGFBP5	2.58502	7.02864	302.533	9.24595e-68	1.96846e-64	1.55741	6.22745	132.11	1.41538e-30	2.37408e-28	Common
ENSG00000115541	HSPE1	-1.6918	9.31811	116.517	3.66251e-27	5.06329e-25	-1.71909	9.33817	134.47	4.31138e-31	7.34645e-29	Common
ENSG00000115758	ODC1	-1.441	8.14171	57.9519	2.68611e-14	8.16961e-13	-1.52371	8.14661	88.7725	4.42941e-21	2.79704e-19	Common
ENSG00000115963	RND3	1.02887	6.36033	27.4739	1.59233e-07	1.32115e-06	1.36139	6.61873	78.755	7.03097e-19	3.51058e-17	Common
ENSG00000116016	EPAS1	1.81766	9.13766	74.6447	5.63527e-18	2.80315e-16	1.50607	8.92802	71.9547	2.2019e-17	9.05649e-16	Common
ENSG00000116133	DHCR24	-1.49779	5.67849	94.8592	2.04417e-22	1.67386e-20	-1.33646	5.74797	93.4709	4.12225e-22	2.87353e-20	Common
ENSG00000116649	SRM	-1.21774	6.53712	76.3959	2.32128e-18	1.22327e-16	-1.12558	6.59125	64.4763	9.77017e-16	3.07574e-14	Common
ENSG00000116685	KIAA2013	-1.17466	4.61914	60.966	5.80687e-15	1.93169e-13	-1.02212	4.69119	50.1216	1.44511e-12	2.66551e-11	Common
ENSG00000116701	NCF2	-1.84161	3.75627	104.565	1.52131e-24	1.58769e-22	-1.85068	3.77927	105.832	8.02758e-25	8.20725e-23	Common
ENSG00000116793	PHTF1	1.33788	4.99219	83.4304	6.60001e-20	4.28397e-18	1.17105	4.90329	67.3059	2.3248e-16	8.18253e-15	Common
ENSG00000117305	HMGCL	1.35685	4.98582	75.1652	4.32928e-18	2.20101e-16	1.41583	5.05441	91.3871	1.18146e-21	7.92687e-20	Common
ENSG00000117394	SLC2A1	-1.12473	6.82219	61.9775	3.47401e-15	1.19293e-13	-1.33144	6.78741	90.0007	2.38071e-21	1.55835e-19	Common
ENSG00000117395	EBNA1BP2	-1.39521	7.70674	93.1976	4.73263e-22	3.73177e-20	-1.37385	7.73896	94.3437	2.6523e-22	1.93897e-20	Common
ENSG00000117399	CDC20	-1.17187	8.35763	54.5503	1.51521e-13	4.04301e-12	-1.44487	8.30601	94.3189	2.68576e-22	1.94809e-20	Common
ENSG00000117984	CTSD	1.71133	8.13658	111.225	5.2831e-26	6.18006e-24	1.43068	7.95344	88.9765	3.99531e-21	2.56824e-19	Common
ENSG00000118162	KPTN	-1.21127	3.83431	48.9069	2.68401e-12	5.92766e-11	-1.14934	3.8771	45.5984	1.45163e-11	2.28493e-10	Common
ENSG00000118432	CNR1	2.29798	6.12264	285.552	4.63175e-64	7.04357e-61	2.35607	6.19816	247.914	7.39987e-56	9.92971e-53	Common
ENSG00000118960	HS1BP3	1.45967	4.2909	77.7031	1.19756e-18	6.50408e-17	1.63005	4.44406	109.61	1.19279e-25	1.3066e-23	Common
ENSG00000119139	TJP2	1.57611	5.69062	103.203	3.02543e-24	3.0967e-22	1.56098	5.70587	105.91	7.71585e-25	7.96439e-23	Common
ENSG00000119772	DNMT3A	1.35635	3.60151	59.8695	1.01361e-14	3.28959e-13	1.23417	3.54485	46.5656	8.86008e-12	1.45211e-10	Common
ENSG00000119801	YPEL5	1.25595	4.24226	51.7462	6.31591e-13	1.52456e-11	1.34502	4.33131	67.8521	1.76227e-16	6.28503e-15	Common
ENSG00000119917	IFIT3	1.76696	3.51327	59.12	1.48346e-14	4.68588e-13	2.52857	4.16896	8.96814	0.00274728	0.00729461	Common
ENSG00000120694	HSPH1	-1.04636	7.04309	55.096	1.14782e-13	3.14102e-12	-1.03941	7.07161	54.8554	1.29729e-13	3.0209e-12	Common
ENSG00000120708	TGFBI	-1.36974	7.58609	15.2219	9.559e-05	0.000412801	-1.34376	7.61958	60.6462	6.8312e-15	1.89043e-13	Common
ENSG00000120802	TMPO	-1.39914	7.11317	85.3704	2.47398e-20	1.69906e-18	-1.44515	7.12686	102.919	3.49216e-24	3.31755e-22	Common
ENSG00000120942	UBIAD1	-1.28576	3.55542	49.2222	2.28546e-12	5.12183e-11	-1.10096	3.63317	38.1944	6.40352e-10	7.47193e-09	Common
ENSG00000122378	FAM213A	1.3641	6.26744	113.797	1.44357e-26	1.78684e-24	1.03545	6.06651	64.1469	1.15481e-15	3.58291e-14	Common
ENSG00000122641	INHBA	-1.26017	4.88297	65.4586	5.9349e-16	2.21674e-14	-1.31424	4.89364	74.5749	5.83794e-18	2.54757e-16	Common
ENSG00000123131	PRDX4	-1.09691	6.80917	55.9929	7.27344e-14	2.08695e-12	-1.14574	6.82024	62.5548	2.59129e-15	7.60509e-14	Common
ENSG00000123416	TUBA1B	-1.2701	11.3853	60.8349	6.2069e-15	2.03927e-13	-1.44422	11.363	87.4612	8.59494e-21	5.24242e-19	Common
ENSG00000123576	ESX1	-1.13819	8.15684	49.7192	1.774e-12	4.02648e-11	-1.55672	8.06582	115.289	6.80284e-27	8.20545e-25	Common
ENSG00000123933	MXD4	1.21737	7.57215	73.5145	9.98987e-18	4.85581e-16	1.00422	7.45344	52.4184	4.48513e-13	9.20733e-12	Common
ENSG00000124098	FAM210B	1.32783	4.94036	80.9727	2.28856e-19	1.38419e-17	1.3254	4.96554	88.1835	5.9654e-21	3.72317e-19	Common
ENSG00000124151	NCOA3	1.13401	5.23795	63.5014	1.60257e-15	5.68644e-14	1.02072	5.18886	54.3105	1.71186e-13	3.8688e-12	Common
ENSG00000124181	PLCG1	1.37685	6.15272	111.412	4.8067e-26	5.74914e-24	1.47701	6.25224	123.043	1.36474e-28	1.83131e-26	Common
ENSG00000124440	HIF3A	2.57127	5.09686	256.981	7.80893e-58	7.55691e-55	2.5128	5.07435	229.083	9.44845e-52	9.22083e-49	Common
ENSG00000124529	HIST1H4B	-1.45939	10.2697	72.0343	2.11489e-17	9.91763e-16	-1.66231	10.2449	79.5385	4.72913e-19	2.40603e-17	Common
ENSG00000124610	HIST1H1A	-1.76092	4.7255	101.739	6.33272e-24	6.30016e-22	-1.80111	4.74334	110.143	9.1185e-26	1.00915e-23	Common
ENSG00000124766	SOX4	1.1421	6.92556	58.5633	1.96859e-14	6.12737e-13	1.13246	6.94546	54.6658	1.4287e-13	3.28417e-12	Common
ENSG00000124942	AHNAK	1.64782	9.31661	112.027	3.52516e-26	4.31326e-24	1.67931	9.3671	129.834	4.45526e-30	6.83246e-28	Common
ENSG00000125124	BBS2	1.23508	4.518	58.046	2.56055e-14	7.8325e-13	1.39445	4.65706	91.6733	1.02235e-21	6.94613e-20	Common
ENSG00000125266	EFNB2	-1.34587	4.95019	84.9037	3.13249e-20	2.09719e-18	-1.89643	4.84683	160.836	7.43002e-37	1.89908e-34	Common
ENSG00000125967	NECAB3	1.05299	3.41401	31.8391	1.67486e-08	1.72426e-07	1.1483	3.50424	40.8213	1.66809e-10	2.15487e-09	Common
ENSG00000126453	BCL2L12	-1.15702	5.89974	61.9194	3.57806e-15	1.21688e-13	-1.07752	5.95118	64.444	9.93155e-16	3.10831e-14	Common
ENSG00000126457	PRMT1	-1.09277	7.6527	49.0952	2.4384e-12	5.45311e-11	-1.16311	7.65714	55.5558	9.08419e-14	2.14799e-12	Common
ENSG00000127774	EMC6	-1.25715	7.03293	71.9294	2.23041e-17	1.0368e-15	-1.32705	7.03915	79.9948	3.75399e-19	1.95627e-17	Common
ENSG00000127824	TUBA4A	-1.16205	3.39726	38.0277	6.97485e-10	9.45825e-09	-1.09524	3.44138	34.5776	4.0959e-09	4.02651e-08	Common
ENSG00000128228	SDF2L1	-1.98764	6.70411	201.523	9.71515e-46	4.49643e-43	-2.18188	6.6939	234.112	7.56172e-53	8.1175e-50	Common
ENSG00000128510	CPA4	2.09327	4.28066	137.653	8.67714e-32	1.64943e-29	1.43378	3.80493	50.521	1.17894e-12	2.20104e-11	Common
ENSG00000128585	MKLN1	1.09933	5.70118	67.2382	2.4061e-16	9.77594e-15	1.07355	5.7105	65.2387	6.63552e-16	2.15855e-14	Common
ENSG00000128626	MRPS12	-1.06727	7.23202	58.792	1.75255e-14	5.48704e-13	-1.05508	7.2624	53.9353	2.07198e-13	4.55792e-12	Common
ENSG00000129003	VPS13C	1.3931	4.86875	94.0241	3.11712e-22	2.49487e-20	1.64249	5.07907	139.545	3.34801e-32	6.19671e-30	Common
ENSG00000129038	LOXL1	-1.01715	4.53938	43.513	4.2115e-11	7.37359e-10	-1.17441	4.51778	61.8666	3.67529e-15	1.05493e-13	Common
ENSG00000129219	PLD2	1.04574	3.98286	37.1749	1.07997e-09	1.40541e-08	1.10239	4.04829	45.5025	1.52447e-11	2.39607e-10	Common
ENSG00000129255	MPDU1	-1.10091	5.69973	48.9281	2.65514e-12	5.87607e-11	-1.28163	5.67258	85.3485	2.50158e-20	1.45948e-18	Common
ENSG00000129538	RNASE1	1.23088	8.59018	54.4806	1.56987e-13	4.1674e-12	1.30915	8.67209	69.7107	6.86716e-17	2.61415e-15	Common
ENSG00000129657	SEC14L1	1.07855	7.70002	56.4959	5.63162e-14	1.64694e-12	1.15173	7.77665	67.0151	2.69435e-16	9.39087e-15	Common
ENSG00000129810	SGOL1	-1.20691	5.06721	65.5532	5.65661e-16	2.13987e-14	-1.10173	5.12525	65.091	7.1518e-16	2.31947e-14	Common
ENSG00000130066	SAT1	1.51837	6.91151	110.511	7.57051e-26	8.66538e-24	1.45026	6.88806	107.34	3.74969e-25	3.98544e-23	Common
ENSG00000130513	GDF15	1.27214	6.4629	96.1139	1.08458e-22	9.163e-21	1.91898	6.97474	77.2189	1.53024e-18	7.20488e-17	Common
ENSG00000130702	LAMA5	1.56714	7.13228	121.631	2.78022e-28	4.41724e-26	1.47396	7.09002	113.389	1.77316e-26	2.069e-24	Common
ENSG00000130707	ASS1	1.33748	3.14599	41.5679	1.13847e-10	1.85024e-09	1.93925	3.61781	93.4812	4.10075e-22	2.87353e-20	Common
ENSG00000130813	C19orf66	1.28706	4.41968	70.1946	5.37327e-17	2.39324e-15	1.4106	4.53422	91.8849	9.18677e-22	6.28153e-20	Common
ENSG00000131269	ABCB7	1.11389	3.80237	38.2597	6.1927e-10	8.50598e-09	1.20631	3.89287	49.974	1.558e-12	2.8444e-11	Common
ENSG00000132274	TRIM22	1.74713	5.14863	130.377	3.3897e-30	6.11583e-28	1.77982	5.2007	139.089	4.21175e-32	7.53552e-30	Common
ENSG00000132467	UTP3	-1.06646	6.18826	65.8362	4.90007e-16	1.88005e-14	-1.10411	6.20273	68.8829	1.04489e-16	3.81528e-15	Common
ENSG00000132470	ITGB4	1.95555	5.48292	141.469	1.2704e-32	2.65164e-30	2.10856	5.63456	221.61	4.02808e-50	2.4023e-47	Common
ENSG00000132879	FBXO44	1.20564	3.0545	31.2705	2.24465e-08	2.25631e-07	1.4321	3.23902	51.9948	5.56469e-13	1.10896e-11	Common
ENSG00000133101	CCNA1	-1.6568	4.83123	98.2354	3.71498e-23	3.29549e-21	-2.36913	4.72152	159.269	1.63405e-36	4.07943e-34	Common
ENSG00000133106	EPSTI1	1.67339	4.6269	108.676	1.91115e-25	2.14149e-23	1.84619	4.7865	103.082	3.21489e-24	3.08141e-22	Common
ENSG00000133169	BEX1	1.33759	7.19156	68.1588	1.50848e-16	6.32194e-15	1.09065	7.04664	55.6203	8.79131e-14	2.08333e-12	Common
ENSG00000134138	MEIS2	1.39273	4.51478	80.9814	2.27857e-19	1.38419e-17	1.047	4.30425	37.8695	7.56398e-10	8.68442e-09	Common
ENSG00000134184	GSTM1	1.69246	3.94279	68.4331	1.31258e-16	5.56668e-15	1.59884	3.90184	63.5159	1.59078e-15	4.86526e-14	Common
ENSG00000134202	GSTM3	1.19917	5.3304	73.4238	1.04599e-17	5.03827e-16	1.17661	5.34164	74.4729	6.14759e-18	2.63978e-16	Common
ENSG00000134285	FKBP11	-1.13607	5.07318	57.1027	4.13644e-14	1.2334e-12	-1.18351	5.08493	65.7787	5.04494e-16	1.66638e-14	Common
ENSG00000134294	SLC38A2	1.24222	8.72888	54.2981	1.72267e-13	4.53907e-12	1.48128	8.92746	71.6926	2.51476e-17	1.01871e-15	Common
ENSG00000134369	NAV1	1.02369	6.84308	38.5356	5.37652e-10	7.52077e-09	1.05306	6.88874	52.1495	5.14315e-13	1.03587e-11	Common
ENSG00000134508	CABLES1	1.70408	4.0988	60.9347	5.90007e-15	1.9505e-13	1.42465	3.92714	71.0074	3.55884e-17	1.40975e-15	Common
ENSG00000134802	SLC43A3	-1.17395	5.16802	68.5912	1.21146e-16	5.1584e-15	-1.11329	5.21276	66.6562	3.23235e-16	1.11215e-14	Common
ENSG00000134809	TIMM10	-1.40557	6.78398	92.6359	6.28566e-22	4.91991e-20	-1.71133	6.73395	131.128	2.32087e-30	3.77494e-28	Common
ENSG00000134871	COL4A2	-1.46111	8.79518	89.5241	3.02919e-21	2.22384e-19	-1.76519	8.747	142.664	6.96232e-33	1.4102e-30	Common
ENSG00000135919	SERPINE2	2.20583	6.36009	78.1226	9.68419e-19	5.28658e-17	1.74467	6.02071	52.9919	3.34922e-13	7.04978e-12	Common
ENSG00000136044	APPL2	1.05429	4.68478	35.4532	2.61252e-09	3.13886e-08	1.13943	4.76859	39.3236	3.59069e-10	4.35057e-09	Common
ENSG00000136144	RCBTB1	1.00662	4.12971	40.7307	1.74724e-10	2.73119e-09	1.02828	4.17084	46.0597	1.14706e-11	1.84613e-10	Common
ENSG00000136205	TNS3	1.04189	5.06419	45.6375	1.42289e-11	2.71934e-10	1.0493	5.09675	53.7204	2.31147e-13	5.01286e-12	Common
ENSG00000136231	IGF2BP3	-1.26275	4.73521	70.5816	4.41623e-17	1.98358e-15	-1.01465	4.83402	43.37	4.53078e-11	6.52858e-10	Common
ENSG00000136732	GYPC	1.66212	5.96704	142.361	8.10973e-33	1.7618e-30	1.12234	5.60552	63.0803	1.98446e-15	5.90117e-14	Common
ENSG00000136824	SMC2	-1.13167	5.04449	40.4303	2.03754e-10	3.13434e-09	-1.16199	5.06109	42.9653	5.57207e-11	7.8499e-10	Common
ENSG00000136874	STX17	1.13417	3.05243	32.4881	1.19922e-08	1.28041e-07	1.01996	3.00624	25.2551	5.02273e-07	3.20374e-06	Common
ENSG00000136982	DSCC1	-1.27368	3.43079	40.1839	2.31148e-10	3.50508e-09	-1.16836	3.48519	34.5877	4.07468e-09	4.00932e-08	Common
ENSG00000137177	KIF13A	1.30306	3.85934	48.6693	3.02973e-12	6.63611e-11	1.24649	3.84923	52.4991	4.3044e-13	8.90323e-12	Common
ENSG00000137259	HIST1H2AB	-1.39351	8.39244	88.4912	5.10616e-21	3.64799e-19	-1.61686	8.36104	119.509	8.10128e-28	1.0478e-25	Common
ENSG00000137269	LRRC1	1.02707	3.41305	27.6917	1.42276e-07	1.19685e-06	1.19948	3.55551	43.1781	4.99759e-11	7.12472e-10	Common
ENSG00000137463	MGARP	1.3364	3.96074	45.7408	1.3498e-11	2.60301e-10	1.26223	3.94012	50.8387	1.00278e-12	1.90865e-11	Common
ENSG00000137513	NARS2	-1.45779	4.08521	73.4473	1.03361e-17	5.00127e-16	-1.18609	4.18287	54.9234	1.25321e-13	2.92461e-12	Common
ENSG00000137801	THBS1	1.50403	9.546	65.549	5.66879e-16	2.13987e-14	1.62419	9.66249	99.4663	1.99528e-23	1.7414e-21	Common
ENSG00000138119	MYOF	1.67701	6.80597	142.37	8.07391e-33	1.7618e-30	1.5242	6.71797	123.943	8.66846e-29	1.17792e-26	Common
ENSG00000138468	SENP7	1.06762	3.427	28.5298	9.22656e-08	8.14401e-07	1.00734	3.41584	26.8008	2.25549e-07	1.52569e-06	Common
ENSG00000138650	PCDH10	1.2934	5.30882	47.0844	6.79959e-12	1.39196e-10	1.13048	5.21958	62.4023	2.79998e-15	8.18437e-14	Common
ENSG00000138675	FGF5	-1.29045	3.81794	11.0862	0.000869732	0.0028699	-1.24733	3.85513	6.27417	0.0122511	0.0269223	Common
ENSG00000138688	KIAA1109	1.23126	4.77721	68.0831	1.56747e-16	6.51785e-15	1.05249	4.68307	53.6379	2.41066e-13	5.19648e-12	Common
ENSG00000138722	MMRN1	2.47258	8.33123	245.099	3.04116e-55	2.69776e-52	2.02487	7.98801	193.597	5.2156e-44	1.99962e-41	Common
ENSG00000138735	PDE5A	1.4689	3.1087	51.5027	7.15004e-13	1.71811e-11	1.40802	3.09339	45.9157	1.23456e-11	1.97511e-10	Common
ENSG00000138802	SEC24B	1.21183	5.21105	48.8689	2.73652e-12	6.0311e-11	1.20497	5.23372	53.3576	2.78034e-13	5.92202e-12	Common
ENSG00000139263	LRIG3	1.13578	4.02383	51.2483	8.13917e-13	1.92537e-11	1.23388	4.11797	54.261	1.75551e-13	3.95912e-12	Common
ENSG00000140398	NEIL1	1.21727	2.78627	17.2702	3.24231e-05	0.000157098	1.56688	3.05442	27.3781	1.67316e-07	1.16936e-06	Common
ENSG00000140836	ZFHX3	1.00464	3.54649	26.3645	2.82694e-07	2.2046e-06	1.28783	3.76166	50.5871	1.13991e-12	2.13932e-11	Common
ENSG00000140873	ADAMTS18	1.37278	4.49508	75.1594	4.34206e-18	2.20101e-16	1.34929	4.50596	74.6319	5.67179e-18	2.48517e-16	Common
ENSG00000140948	ZCCHC14	1.02219	2.87282	18.8382	1.42292e-05	7.55839e-05	1.07074	2.92881	23.8518	1.04046e-06	6.17091e-06	Common
ENSG00000141378	PTRH2	-1.17247	5.84883	39.9577	2.59518e-10	3.89094e-09	-1.17029	5.87542	58.8757	1.67958e-14	4.45192e-13	Common
ENSG00000141401	IMPA2	1.23311	3.52482	44.8659	2.11e-11	3.89948e-10	1.09839	3.46241	34.2409	4.86936e-09	4.70924e-08	Common
ENSG00000141433	ADCYAP1	2.35798	4.69096	209.927	1.42488e-47	7.98305e-45	2.20252	4.59042	200.927	1.31086e-45	5.86336e-43	Common
ENSG00000141526	SLC16A3	-1.4843	5.78566	115.255	6.92091e-27	9.13728e-25	-1.26043	5.87209	84.5041	3.83427e-20	2.20112e-18	Common
ENSG00000142102	ATHL1	1.35927	3.64176	46.5808	8.79192e-12	1.75262e-10	1.31619	3.63948	47.2228	6.3359e-12	1.05779e-10	Common
ENSG00000142227	EMP3	1.27588	5.91679	90.3327	2.01296e-21	1.51971e-19	1.00761	5.76027	56.9093	4.56387e-14	1.13673e-12	Common
ENSG00000142546	NOSIP	-1.05687	6.35007	69.7523	6.72398e-17	2.96999e-15	-1.07854	6.36969	61.493	4.44323e-15	1.26186e-13	Common
ENSG00000142552	RCN3	-1.46348	4.45868	80.747	2.5655e-19	1.52568e-17	-1.82683	4.40078	131.071	2.38905e-30	3.82782e-28	Common
ENSG00000142798	HSPG2	1.23045	7.65073	71.3892	2.93267e-17	1.34562e-15	1.27997	7.71233	75.9147	2.96185e-18	1.34727e-16	Common
ENSG00000143127	ITGA10	2.28756	4.22532	185.191	3.56526e-42	1.26507e-39	2.06634	4.07014	92.6474	6.24926e-22	4.32812e-20	Common
ENSG00000143382	ADAMTSL4	2.50766	3.85596	124.392	6.91477e-29	1.15012e-26	2.29531	3.70848	130.71	2.86553e-30	4.52374e-28	Common
ENSG00000143434	SEMA6C	1.22721	3.70766	40.9603	1.55353e-10	2.45361e-09	1.55562	3.96827	77.5899	1.26817e-18	6.05057e-17	Common
ENSG00000143549	TPM3	-1.43174	10.1701	79.7569	4.23427e-19	2.38486e-17	-1.40262	10.2044	85.9095	1.88361e-20	1.11716e-18	Common
ENSG00000143621	ILF2	-1.10915	7.76851	61.2323	5.07216e-15	1.6979e-13	-1.19859	7.76738	74.5223	5.99573e-18	2.60584e-16	Common
ENSG00000143761	ARF1	-1.06433	8.59215	50.6997	1.07638e-12	2.50177e-11	-1.17004	8.58541	67.4267	2.18664e-16	7.74706e-15	Common
ENSG00000145386	CCNA2	-1.14228	7.17611	66.8376	2.94816e-16	1.18427e-14	-1.40231	7.12716	104.505	1.56794e-24	1.5585e-22	Common
ENSG00000145416	MARCH1	1.94879	4.00284	111.684	4.1897e-26	5.06811e-24	1.78265	3.90057	99.042	2.47199e-23	2.14007e-21	Common
ENSG00000145592	RPL37	1.46588	10.142	84.9617	3.042e-20	2.0495e-18	1.27163	10.0285	65.4416	5.98626e-16	1.95327e-14	Common
ENSG00000146278	PNRC1	1.56507	6.1309	89.2412	3.49496e-21	2.53088e-19	1.48598	6.09868	69.3515	8.23915e-17	3.10341e-15	Common
ENSG00000147224	PRPS1	-1.36752	5.31804	56.5416	5.5021e-14	1.6135e-12	-1.22511	5.38353	53.4404	2.66554e-13	5.7115e-12	Common
ENSG00000147364	FBXO25	1.19043	3.27713	40.0313	2.49923e-10	3.75768e-09	1.09845	3.24404	33.2105	8.2702e-09	7.69345e-08	Common
ENSG00000148180	GSN	2.36149	6.75438	259.666	2.02875e-58	2.1596e-55	2.4193	6.8299	258.789	3.15106e-58	4.83237e-55	Common
ENSG00000148671	ADIRF	1.90075	8.33505	134.966	3.35885e-31	6.16465e-29	1.41576	7.99387	86.8715	1.15805e-20	6.98411e-19	Common
ENSG00000149218	ENDOD1	1.16612	5.12855	43.5926	4.04366e-11	7.11484e-10	1.06833	5.09104	43.1535	5.06082e-11	7.20529e-10	Common
ENSG00000149257	SERPINH1	-1.57359	7.88212	116.154	4.39761e-27	5.92564e-25	-1.58832	7.90482	124.209	7.5818e-29	1.04347e-26	Common
ENSG00000149428	HYOU1	-1.24167	6.41086	77.415	1.38558e-18	7.41181e-17	-1.1711	6.4585	77.968	1.04723e-18	5.07908e-17	Common
ENSG00000149557	FEZ1	1.45927	4.69095	82.4832	1.06571e-19	6.59564e-18	1.5787	4.80641	106.791	4.94659e-25	5.20604e-23	Common
ENSG00000149591	TAGLN	-1.99941	5.47985	140.636	1.9323e-32	3.95564e-30	-1.68539	5.5717	112.278	3.10615e-26	3.54729e-24	Common
ENSG00000150593	PDCD4	1.06617	6.44862	69.3543	8.22739e-17	3.58937e-15	1.08581	6.48858	67.7082	1.8957e-16	6.73854e-15	Common
ENSG00000151632	AKR1C2	2.47261	5.88453	314.814	1.95243e-70	1.03918e-66	2.30224	5.77014	150.068	1.67506e-34	3.66975e-32	Common
ENSG00000152661	GJA1	-1.62873	5.59707	115.246	6.95274e-27	9.13728e-25	-1.24338	5.7245	81.7352	1.556e-19	8.47904e-18	Common
ENSG00000153246	PLA2R1	1.43008	3.71588	68.8449	1.06517e-16	4.55373e-15	1.0911	3.51165	36.3536	1.64572e-09	1.75037e-08	Common
ENSG00000153317	ASAP1	1.37624	7.36096	79.9684	3.80439e-19	2.1773e-17	1.34469	7.36523	91.0366	1.41036e-21	9.28848e-20	Common
ENSG00000153936	HS2ST1	-1.23718	3.23252	29.1574	6.67294e-08	6.05055e-07	-1.12886	3.28661	30.2693	3.76025e-08	3.01017e-07	Common
ENSG00000153989	NUS1	-1.31465	3.40295	36.2094	1.77214e-09	2.20379e-08	-1.1988	3.45778	39.9704	2.57838e-10	3.22598e-09	Common
ENSG00000154127	UBASH3B	-1.0601	4.48626	47.0122	7.05449e-12	1.43585e-10	-1.16147	4.48241	53.8104	2.20804e-13	4.80798e-12	Common
ENSG00000154175	ABI3BP	1.87803	8.6956	139.367	3.66196e-32	7.35501e-30	1.32456	8.30624	78.3633	8.57302e-19	4.20235e-17	Common
ENSG00000154319	FAM167A	1.76935	5.23432	151.762	7.14113e-35	1.85408e-32	1.48924	5.05143	114.655	9.3637e-27	1.11688e-24	Common
ENSG00000154553	PDLIM3	1.37983	6.90942	101.325	7.8078e-24	7.55582e-22	1.25993	6.85065	85.7266	2.06617e-20	1.2187e-18	Common
ENSG00000154734	ADAMTS1	-1.0988	5.98964	71.9295	2.23021e-17	1.0368e-15	-1.43853	5.91882	105.585	9.08933e-25	9.20509e-23	Common
ENSG00000156110	ADK	-1.05079	5.88877	64.4448	9.92748e-16	3.60676e-14	-1.01165	5.92726	59.1772	1.44091e-14	3.8574e-13	Common
ENSG00000156504	FAM122B	-1.21445	4.63752	57.0891	4.16501e-14	1.23845e-12	-1.00773	4.72601	46.1617	1.08886e-11	1.76303e-10	Common
ENSG00000156587	UBE2L6	2.2367	5.45636	243.613	6.41026e-55	4.87409e-52	1.96024	5.2598	185.11	3.7128e-42	1.32857e-39	Common
ENSG00000156970	BUB1B	-1.13004	5.31162	61.946	3.53001e-15	1.20561e-13	-1.21868	5.31109	75.2582	4.13011e-18	1.84736e-16	Common
ENSG00000157193	LRP8	-1.07106	3.47935	31.8822	1.63809e-08	1.69132e-07	-1.07628	3.50233	33.7144	6.38265e-09	6.06352e-08	Common
ENSG00000157227	MMP14	-1.24781	7.37842	65.5552	5.65078e-16	2.13987e-14	-1.27053	7.39819	78.9547	6.35503e-19	3.18791e-17	Common
ENSG00000157514	TSC22D3	2.04388	4.1512	150.543	1.31931e-34	3.34382e-32	2.33522	4.41662	212.48	3.95244e-48	2.02045e-45	Common
ENSG00000157873	TNFRSF14	1.3679	4.79339	71.1684	3.27993e-17	1.48574e-15	1.6402	5.01936	99.9928	1.52955e-23	1.357e-21	Common
ENSG00000158373	HIST1H2BD	-1.22879	9.47022	59.615	1.1535e-14	3.70392e-13	-1.25376	9.48926	69.6187	7.19503e-17	2.71967e-15	Common
ENSG00000158406	HIST1H4H	-1.11491	10.248	33.439	7.35338e-09	8.11999e-08	-1.3423	10.2065	58.8767	1.6787e-14	4.45192e-13	Common
ENSG00000158859	ADAMTS4	-1.22761	4.47514	58.0546	2.54941e-14	7.8209e-13	-1.16448	4.51861	57.0967	4.14892e-14	1.04062e-12	Common
ENSG00000158863	FAM160B2	1.10266	4.51447	37.5741	8.80072e-10	1.17105e-08	1.22437	4.62674	68.1663	1.50268e-16	5.41319e-15	Common
ENSG00000159055	MIS18A	-1.78943	3.81155	98.3187	3.56187e-23	3.18623e-21	-1.3271	3.94446	61.0922	5.44626e-15	1.53051e-13	Common
ENSG00000159079	C21orf59	-1.32	6.34608	102.469	4.38063e-24	4.44112e-22	-1.36867	6.35857	107.746	3.05463e-25	3.27915e-23	Common
ENSG00000159111	MRPL10	1.17184	5.4745	68.1895	1.48517e-16	6.24887e-15	1.00025	5.3861	51.4641	7.2917e-13	1.4258e-11	Common
ENSG00000159388	BTG2	1.20131	4.78375	19.0622	1.26525e-05	6.78769e-05	1.11122	4.74919	33.4291	7.39082e-09	6.93535e-08	Common
ENSG00000159640	ACE	-2.17583	4.60922	119.496	8.15642e-28	1.24036e-25	-2.72361	4.5553	208.214	3.36845e-47	1.64365e-44	Common
ENSG00000160193	WDR4	-1.15836	4.77238	58.8221	1.72594e-14	5.41965e-13	-1.02353	4.83974	51.1029	8.7649e-13	1.68925e-11	Common
ENSG00000160211	G6PD	1.49812	7.7166	104.2	1.82927e-24	1.89054e-22	1.35989	7.64255	87.7411	7.46082e-21	4.57668e-19	Common
ENSG00000160888	IER2	-1.19429	6.9552	75.2152	4.22106e-18	2.16025e-16	-1.04519	7.028	57.7074	3.04163e-14	7.79281e-13	Common
ENSG00000161011	SQSTM1	1.38715	9.17771	63.9016	1.3079e-15	4.672e-14	1.17181	9.0519	53.6252	2.4263e-13	5.20927e-12	Common
ENSG00000161547	SRSF2	-1.10947	8.80193	53.8793	2.13193e-13	5.53522e-12	-1.00873	8.86092	49.4513	2.03361e-12	3.66289e-11	Common
ENSG00000161692	DBF4B	-1.1865	3.86529	41.6788	1.07571e-10	1.75359e-09	-1.04607	3.93301	36.9805	1.19319e-09	1.30703e-08	Common
ENSG00000161714	PLCD3	1.27903	4.359	41.8842	9.68425e-11	1.59563e-09	1.16616	4.30571	59.4918	1.22806e-14	3.31237e-13	Common
ENSG00000161980	POLR3K	-1.05883	5.5994	56.6869	5.11024e-14	1.50688e-12	-1.10103	5.61237	63.4232	1.6674e-15	5.0659e-14	Common
ENSG00000161981	SNRNP25	-1.14993	6.03434	74.7263	5.40697e-18	2.70221e-16	-1.28298	6.02109	93.9256	3.27614e-22	2.31377e-20	Common
ENSG00000162073	PAQR4	-1.01505	4.29838	42.7005	6.3797e-11	1.0814e-09	-1.05283	4.31247	48.5175	3.27358e-12	5.75978e-11	Common
ENSG00000162430	SEPN1	1.40986	7.08564	54.77	1.35491e-13	3.65141e-12	1.28336	7.02208	50.4117	1.24649e-12	2.31507e-11	Common
ENSG00000162496	DHRS3	1.84705	4.60619	128.031	1.10517e-29	1.92861e-27	1.67911	4.50416	117.615	2.10505e-27	2.65855e-25	Common
ENSG00000162591	MEGF6	2.7093	4.91327	277.591	2.51507e-62	3.34662e-59	2.60725	4.85306	289.473	6.47708e-65	1.73829e-61	Common
ENSG00000162981	FAM84A	-1.32997	3.7888	55.2446	1.06424e-13	2.93492e-12	-1.11308	3.87534	44.244	2.89888e-11	4.29826e-10	Common
ENSG00000163702	IL17RC	1.27183	3.68652	44.2679	2.86369e-11	5.15803e-10	1.1473	3.62943	42.1386	8.5029e-11	1.15396e-09	Common
ENSG00000163931	TKT	1.15506	8.41732	28.0887	1.15881e-07	1.00045e-06	1.16667	8.45205	30.2374	3.82258e-08	3.05096e-07	Common
ENSG00000164050	PLXNB1	1.1847	3.48461	40.2859	2.19388e-10	3.35063e-09	1.37061	3.63974	52.5567	4.18006e-13	8.67949e-12	Common
ENSG00000164283	ESM1	-1.74427	5.20337	107.193	4.03829e-25	4.43172e-23	-1.16716	5.37891	75.4044	3.8353e-18	1.72991e-16	Common
ENSG00000164463	CREBRF	1.16746	3.45607	38.5808	5.25329e-10	7.38722e-09	1.35968	3.61555	52.2227	4.95505e-13	1.00363e-11	Common
ENSG00000164938	TP53INP1	1.92043	5.63948	147.718	5.46825e-34	1.26542e-31	1.96805	5.70483	167.389	2.75146e-38	7.77286e-36	Common
ENSG00000165072	MAMDC2	-1.01231	4.35108	41.3347	1.28274e-10	2.06891e-09	-1.54454	4.23107	94.3416	2.65514e-22	1.93897e-20	Common
ENSG00000165271	NOL6	-1.49503	5.21672	76.112	2.6803e-18	1.39862e-16	-1.60049	5.21668	97.3976	5.67157e-23	4.64766e-21	Common
ENSG00000165475	CRYL1	1.66725	4.75534	124.736	5.81421e-29	9.82417e-27	1.46284	4.63149	100.883	9.7604e-24	8.80486e-22	Common
ENSG00000165507	C10orf10	-1.20184	5.56851	78.4776	8.09116e-19	4.43971e-17	-2.00067	5.40287	197.872	6.08316e-45	2.51164e-42	Common
ENSG00000165802	NSMF	1.16134	5.44554	53.3861	2.74022e-13	6.97839e-12	1.0512	5.39922	54.1552	1.8526e-13	4.13466e-12	Common
ENSG00000166147	FBN1	1.26365	6.19588	66.6122	3.30535e-16	1.32276e-14	1.16494	6.15408	58.4136	2.12415e-14	5.56166e-13	Common
ENSG00000166548	TK2	1.35555	4.60874	72.0425	2.10613e-17	9.91763e-16	1.23207	4.54899	72.6597	1.54052e-17	6.4348e-16	Common
ENSG00000166575	TMEM135	1.23427	3.99669	59.3105	1.34656e-14	4.29166e-13	1.02764	3.88598	40.5335	1.93276e-10	2.47591e-09	Common
ENSG00000166598	HSP90B1	-1.13729	10.0271	52.5338	4.22899e-13	1.04207e-11	-1.36117	9.98743	84.8015	3.29878e-20	1.90389e-18	Common
ENSG00000166716	ZNF592	1.06229	4.15829	40.3002	2.17784e-10	3.3309e-09	1.13167	4.23241	50.9499	9.47521e-13	1.81313e-11	Common
ENSG00000166833	NAV2	1.29359	6.47071	88.3627	5.4489e-21	3.8669e-19	1.13671	6.38824	71.0152	3.54485e-17	1.40941e-15	Common
ENSG00000166851	PLK1	-1.16843	6.94041	66.8605	2.91409e-16	1.17502e-14	-1.24891	6.94274	79.4949	4.83481e-19	2.44819e-17	Common
ENSG00000166888	STAT6	-2.38507	4.43841	176.563	2.7288e-40	8.80244e-38	-2.21792	4.48864	173.142	1.52398e-39	4.67428e-37	Common
ENSG00000167085	PHB	-1.14891	7.63227	61.5481	4.3205e-15	1.46006e-13	-1.06338	7.68556	56.1034	6.87575e-14	1.65496e-12	Common
ENSG00000167363	FN3K	1.8339	3.83632	89.3421	3.32109e-21	2.42144e-19	1.71249	3.77451	89.8574	2.55963e-21	1.66531e-19	Common
ENSG00000167553	TUBA1C	-1.18726	9.65296	47.4473	5.65015e-12	1.17702e-10	-1.19733	9.67638	64.6037	9.15854e-16	2.90878e-14	Common
ENSG00000167617	CDC42EP5	1.29929	4.7605	74.8972	4.95882e-18	2.48994e-16	1.41426	4.86951	96.2246	1.02563e-22	8.21649e-21	Common
ENSG00000167767	KRT80	-1.27949	4.10131	58.5575	1.9744e-14	6.12753e-13	-1.01601	4.20322	40.3795	2.09119e-10	2.65668e-09	Common
ENSG00000167775	CD320	-1.32231	6.25474	105.456	9.70497e-25	1.03309e-22	-1.08633	6.35109	69.2523	8.66384e-17	3.21821e-15	Common
ENSG00000167900	TK1	-1.23661	6.67427	85.119	2.80941e-20	1.91706e-18	-1.32922	6.67404	94.819	2.08616e-22	1.5552e-20	Common
ENSG00000167996	FTH1	1.07012	12.5244	38.3982	5.7685e-10	8.01641e-09	1.13645	12.5962	51.0602	8.95753e-13	1.7202e-11	Common
ENSG00000168101	NUDT16L1	-1.15865	4.26574	45.3801	1.62271e-11	3.06817e-10	-1.05913	4.32175	37.1712	1.08202e-09	1.19871e-08	Common
ENSG00000168209	DDIT4	2.19605	6.01499	183.776	7.26023e-42	2.49307e-39	2.69995	6.46953	336.387	3.9051e-75	2.09606e-71	Common
ENSG00000168242	HIST1H2BI	-1.10429	9.72542	38.6186	5.15263e-10	7.26487e-09	-1.09814	9.7538	48.7961	2.84009e-12	5.03109e-11	Common
ENSG00000168274	HIST1H2AE	-1.42519	9.88767	77.6357	1.23911e-18	6.69559e-17	-1.3631	9.93123	84.0832	4.74391e-20	2.66628e-18	Common
ENSG00000168300	PCMTD1	1.33616	5.14614	71.3417	3.00412e-17	1.36662e-15	1.53077	5.31502	124.648	6.07764e-29	8.47318e-27	Common
ENSG00000168393	DTYMK	-1.05235	3.78734	31.492	2.00258e-08	2.03606e-07	-1.19624	3.77108	39.0996	4.02726e-10	4.86306e-09	Common
ENSG00000168994	PXDC1	1.14171	5.68504	64.6206	9.07992e-16	3.31013e-14	1.09126	5.67789	60.7166	6.59112e-15	1.83305e-13	Common
ENSG00000169047	IRS1	1.00245	3.65244	30.993	2.5896e-08	2.58112e-07	1.22299	3.8263	53.3239	2.82846e-13	6.01259e-12	Common
ENSG00000169169	CPT1C	-1.05639	7.59924	47.4512	5.6389e-12	1.17698e-10	-1.08494	7.61646	50.5156	1.18219e-12	2.20326e-11	Common
ENSG00000169660	HEXDC	1.24644	3.09998	38.2213	6.31601e-10	8.66416e-09	1.61664	3.38884	69.7586	6.70243e-17	2.56052e-15	Common
ENSG00000169692	AGPAT2	-1.07877	5.74327	55.589	8.93204e-14	2.50215e-12	-1.08713	5.76619	60.8719	6.09113e-15	1.70282e-13	Common
ENSG00000169733	RFNG	1.05035	4.2206	44.9416	2.03001e-11	3.76471e-10	1.09051	4.27461	51.8861	5.8814e-13	1.1692e-11	Common
ENSG00000169738	DCXR	-1.28279	5.90535	93.7987	3.49308e-22	2.77491e-20	-1.08485	5.99036	68.1208	1.53781e-16	5.5212e-15	Common
ENSG00000169871	TRIM56	1.11106	3.94278	41.4791	1.19138e-10	1.92739e-09	1.29695	4.09642	69.0651	9.52653e-17	3.5023e-15	Common
ENSG00000169992	NLGN2	1.12187	3.89627	37.6674	8.38935e-10	1.11911e-08	1.28917	4.0371	53.9756	2.03e-13	4.48395e-12	Common
ENSG00000170145	SIK2	1.29054	5.0664	84.8769	3.17537e-20	2.11261e-18	1.24311	5.06042	68.5635	1.22854e-16	4.47064e-15	Common
ENSG00000170214	ADRA1B	1.06508	3.88502	38.0372	6.94092e-10	9.42425e-09	1.41087	4.14986	65.744	5.1346e-16	1.6908e-14	Common
ENSG00000170315	UBB	-1.05723	9.25886	37.5005	9.13887e-10	1.21301e-08	-1.14274	9.25812	49.9265	1.59612e-12	2.90905e-11	Common
ENSG00000170540	ARL6IP1	-1.03006	8.99966	40.5799	1.88736e-10	2.92444e-09	-1.21865	8.96701	70.9724	3.62262e-17	1.42974e-15	Common
ENSG00000170545	SMAGP	1.01357	3.62719	25.3723	4.72657e-07	3.51357e-06	1.03348	3.67051	33.1507	8.52861e-09	7.91995e-08	Common
ENSG00000170873	MTSS1	1.63834	3.88496	77.2283	1.52298e-18	8.10608e-17	1.55024	3.84621	66.0175	4.46931e-16	1.49464e-14	Common
ENSG00000170915	PAQR8	1.11203	3.11689	25.5669	4.27297e-07	3.20097e-06	1.0213	3.08928	22.9211	1.68787e-06	9.57175e-06	Common
ENSG00000171298	GAA	1.26041	5.07822	65.4637	5.91951e-16	2.21674e-14	1.15116	5.02947	61.1426	5.3086e-15	1.49968e-13	Common
ENSG00000172115	CYCS	-1.47931	8.6334	81.6139	1.65445e-19	1.01801e-17	-1.59761	8.62962	102.581	4.1406e-24	3.85414e-22	Common
ENSG00000173193	PARP14	1.39418	5.72076	102.048	5.41862e-24	5.44163e-22	1.37317	5.73263	100.564	1.14635e-23	1.02551e-21	Common
ENSG00000173281	PPP1R3B	1.38798	5.74593	104.642	1.4631e-24	1.54205e-22	1.26746	5.68733	79.9152	3.9083e-19	2.02684e-17	Common
ENSG00000173436	MINOS1	-1.15414	8.61001	53.9529	2.05355e-13	5.35786e-12	-1.31208	8.5895	76.1759	2.59484e-18	1.18535e-16	Common
ENSG00000173482	PTPRM	1.51669	3.8147	80.8587	2.42448e-19	1.45811e-17	1.01645	3.49915	30.9996	2.58078e-08	2.14765e-07	Common
ENSG00000173846	PLK3	1.13429	5.22888	65.0249	7.39573e-16	2.74312e-14	1.51768	5.52761	115.719	5.47523e-27	6.75594e-25	Common
ENSG00000174442	ZWILCH	-1.19282	5.00564	43.526	4.18374e-11	7.33705e-10	-1.21382	5.02524	53.3605	2.77617e-13	5.92202e-12	Common
ENSG00000174640	SLCO2A1	1.90792	7.418	169.486	9.58058e-39	2.83292e-36	1.29924	6.98753	91.3378	1.21125e-21	8.07627e-20	Common
ENSG00000175040	CHST2	-1.46336	3.86943	62.3927	2.81363e-15	9.75607e-14	-1.76753	3.82627	77.9206	1.07267e-18	5.16374e-17	Common
ENSG00000175183	CSRP2	-1.34351	4.72689	66.3488	3.77784e-16	1.49301e-14	-1.2704	4.77232	62.2703	2.99409e-15	8.71045e-14	Common
ENSG00000175792	RUVBL1	-1.32259	6.01191	89.1062	3.74181e-21	2.69133e-19	-1.37326	6.0245	103.321	2.85065e-24	2.75692e-22	Common
ENSG00000177000	MTHFR	1.22397	3.18394	32.9817	9.30281e-09	1.01463e-07	1.35123	3.29971	47.1642	6.5282e-12	1.08651e-10	Common
ENSG00000177410	ZFAS1	1.10192	8.00377	14.5155	0.000139014	0.000574682	1.33973	8.19706	28.9745	7.33386e-08	5.52872e-07	Common
ENSG00000178573	MAF	2.09762	5.11156	206.624	7.48859e-47	3.796e-44	2.10384	5.14334	184.752	4.44632e-42	1.53972e-39	Common
ENSG00000178695	KCTD12	1.48604	5.04954	66.8915	2.86864e-16	1.16109e-14	1.73842	5.2707	51.4463	7.35837e-13	1.43361e-11	Common
ENSG00000178719	GRINA	1.51345	7.15937	114.796	8.72446e-27	1.11894e-24	1.5235	7.19366	98.8291	2.75265e-23	2.36397e-21	Common
ENSG00000178773	CPNE7	1.72496	3.80378	96.8243	7.57622e-23	6.50394e-21	1.6657	3.78728	88.906	4.14018e-21	2.64553e-19	Common
ENSG00000178999	AURKB	-1.13437	6.48946	64.6508	8.94213e-16	3.2711e-14	-1.03914	6.54583	57.0755	4.194e-14	1.04948e-12	Common
ENSG00000179041	RRS1	-1.16924	4.96232	56.1143	6.83787e-14	1.9726e-12	-1.30964	4.94912	85.3361	2.51719e-20	1.46065e-18	Common
ENSG00000179918	SEPHS2	-1.10639	5.35458	27.6363	1.46404e-07	1.22521e-06	-1.09863	5.38232	33.7058	6.41085e-09	6.08492e-08	Common
ENSG00000179958	DCTPP1	-1.49238	5.84713	51.3636	7.67493e-13	1.83183e-11	-1.35945	5.90803	45.7241	1.36135e-11	2.15866e-10	Common
ENSG00000180035	ZNF48	1.13632	3.27813	34.3247	4.66416e-09	5.33297e-08	1.24348	3.37811	44.2044	2.95813e-11	4.38008e-10	Common
ENSG00000181019	NQO1	1.43712	8.82891	78.5472	7.81093e-19	4.30815e-17	1.34404	8.78822	76.2403	2.51168e-18	1.15226e-16	Common
ENSG00000181381	DDX60L	1.10057	4.85078	42.3023	7.81997e-11	1.31092e-09	1.28045	5.00075	84.4912	3.85928e-20	2.20369e-18	Common
ENSG00000181467	RAP2B	-1.1167	4.92029	52.4006	4.52584e-13	1.10246e-11	-1.11633	4.94599	56.019	7.17749e-14	1.71987e-12	Common
ENSG00000181722	ZBTB20	1.07674	4.06806	41.0881	1.45517e-10	2.31198e-09	1.14157	4.13847	55.8486	7.82727e-14	1.8631e-12	Common
ENSG00000182165	TP53TG1	1.00044	5.10202	52.4021	4.52243e-13	1.10246e-11	1.2136	5.27272	74.4546	6.20491e-18	2.65377e-16	Common
ENSG00000182572	HIST1H3I	-1.01757	9.52208	37.6425	8.49748e-10	1.13211e-08	-1.06084	9.53442	52.0156	5.50605e-13	1.1007e-11	Common
ENSG00000182752	PAPPA	1.29029	3.91349	48.6768	3.01817e-12	6.62441e-11	1.22959	3.89806	47.5109	5.46992e-12	9.2764e-11	Common
ENSG00000182796	TMEM198B	1.33731	3.94374	61.0703	5.50737e-15	1.8378e-13	1.19189	3.87097	46.542	8.9675e-12	1.46747e-10	Common
ENSG00000182901	RGS7	1.1081	2.76492	17.9886	2.22228e-05	0.000112434	1.469	3.02875	29.2662	6.30851e-08	4.80297e-07	Common
ENSG00000183018	SPNS2	-1.16919	4.22977	53.7374	2.29161e-13	5.89231e-12	-1.20045	4.24616	51.7776	6.21585e-13	1.22886e-11	Common
ENSG00000183386	FHL3	1.02487	4.83941	36.9563	1.20805e-09	1.55779e-08	1.29985	5.05324	23.2111	1.45154e-06	8.36858e-06	Common
ENSG00000183527	PSMG1	-1.06581	6.63593	65.8322	4.90985e-16	1.88005e-14	-1.03483	6.67201	59.2145	1.41386e-14	3.79444e-13	Common
ENSG00000183558	HIST2H2AA3	-1.67844	7.77299	100.476	1.19837e-23	1.13898e-21	-1.92736	7.74451	154.272	2.01988e-35	4.71378e-33	Common
ENSG00000183578	TNFAIP8L3	2.4245	5.38028	165.419	7.40995e-38	2.07576e-35	2.18393	5.211	178.931	8.29607e-41	2.78307e-38	Common
ENSG00000183828	NUDT14	1.37451	5.01358	75.2195	4.21186e-18	2.16025e-16	1.00257	4.7862	42.1271	8.55296e-11	1.15929e-09	Common
ENSG00000183856	IQGAP3	-1.10843	4.91277	45.8616	1.26911e-11	2.46078e-10	-1.02182	4.96526	37.1772	1.07867e-09	1.19623e-08	Common
ENSG00000183963	SMTN	-1.30492	6.80478	82.5072	1.05286e-19	6.55419e-18	-1.2058	6.85977	78.4366	8.26073e-19	4.06784e-17	Common
ENSG00000184117	NIPSNAP1	1.05364	5.09426	44.6423	2.36532e-11	4.34117e-10	1.00709	5.09373	20.613	5.62128e-06	2.86128e-05	Common
ENSG00000184205	TSPYL2	1.0003	3.37288	27.6306	1.46838e-07	1.22788e-06	1.10907	3.47079	35.6255	2.39131e-09	2.47548e-08	Common
ENSG00000184226	PCDH9	-1.11939	4.93837	53.7381	2.29073e-13	5.89231e-12	-1.53262	4.85112	102.712	3.8765e-24	3.65037e-22	Common
ENSG00000184500	PROS1	1.93628	3.86141	88.0009	6.54241e-21	4.61218e-19	1.53416	3.58897	58.3118	2.23693e-14	5.82852e-13	Common
ENSG00000184825	HIST1H2AH	-1.0122	9.75887	41.8767	9.7216e-11	1.59563e-09	-1.10258	9.75608	56.3107	6.18781e-14	1.50285e-12	Common
ENSG00000185215	TNFAIP2	1.15033	5.57133	68.2953	1.40753e-16	5.94571e-15	1.40677	5.7785	104.3	1.73879e-24	1.6969e-22	Common
ENSG00000185339	TCN2	2.6866	5.5845	306.914	1.02685e-68	2.73272e-65	2.61117	5.54677	303.641	5.30353e-68	1.89778e-64	Common
ENSG00000185432	METTL7A	1.43463	5.46541	83.3361	6.92248e-20	4.46605e-18	1.10418	5.26114	51.3425	7.75782e-13	1.5087e-11	Common
ENSG00000185658	BRWD1	1.06428	3.72569	28.0196	1.20094e-07	1.0318e-06	1.10898	3.78472	36.4945	1.53094e-09	1.64183e-08	Common
ENSG00000186106	ANKRD46	1.02813	3.16251	26.3372	2.8671e-07	2.23265e-06	1.34211	3.39973	51.7368	6.34621e-13	1.24774e-11	Common
ENSG00000186448	ZNF197	1.396	3.58285	51.8763	5.91088e-13	1.43003e-11	1.29158	3.53743	44.5174	2.5211e-11	3.79855e-10	Common
ENSG00000186522	SEPT10	1.15359	6.58397	53.42	2.69344e-13	6.87569e-12	1.01433	6.51716	50.5435	1.16554e-12	2.18361e-11	Common
ENSG00000186642	PDE2A	2.16465	5.60192	180.374	4.01556e-41	1.3358e-38	2.08464	5.5652	225.405	5.98922e-51	4.01839e-48	Common
ENSG00000187134	AKR1C1	2.85832	7.01733	244.816	3.50483e-55	2.86992e-52	2.15541	6.4452	219.587	1.11316e-49	6.28937e-47	Common
ENSG00000187244	BCAM	1.13738	4.59945	59.2803	1.36737e-14	4.3323e-13	1.25825	4.7095	76.8009	1.8909e-18	8.86413e-17	Common
ENSG00000187498	COL4A1	-1.65595	8.05266	76.3751	2.34595e-18	1.23018e-16	-1.74711	8.05776	140.595	1.97306e-32	3.92238e-30	Common
ENSG00000187513	GJA4	-1.65526	5.32074	124.794	5.6473e-29	9.69604e-27	-2.32379	5.21732	225.909	4.64996e-51	3.32782e-48	Common
ENSG00000188177	ZC3H6	1.37071	3.41579	43.886	3.48069e-11	6.16832e-10	1.40395	3.46963	57.9684	2.6636e-14	6.89007e-13	Common
ENSG00000188229	TUBB4B	-1.34078	9.23574	64.0149	1.23485e-15	4.44085e-14	-1.33811	9.26303	75.1413	4.38204e-18	1.95192e-16	Common
ENSG00000188486	H2AFX	-1.13616	7.41317	45.1624	1.8135e-11	3.41073e-10	-1.2548	7.40391	77.6567	1.22601e-18	5.87555e-17	Common
ENSG00000188559	RALGAPA2	1.13082	3.62605	43.6442	3.9385e-11	6.94128e-10	1.14457	3.66278	42.7333	6.27337e-11	8.71212e-10	Common
ENSG00000189060	H1F0	-1.24502	8.71669	66.2391	3.99412e-16	1.55741e-14	-1.7338	8.61513	140.54	2.02778e-32	3.95786e-30	Common
ENSG00000189221	MAOA	1.14235	3.05331	29.5325	5.49875e-08	5.10325e-07	1.47071	3.31414	29.4652	5.69309e-08	4.38102e-07	Common
ENSG00000196139	AKR1C3	1.97153	7.22084	168.553	1.5319e-38	4.40731e-36	1.47325	6.8658	97.7255	4.80597e-23	3.96862e-21	Common
ENSG00000196205	EEF1A1P5	1.49161	5.3641	20.9689	4.66804e-06	2.77295e-05	1.40432	5.3264	7.49059	0.00620221	0.0149251	Common
ENSG00000196226	HIST1H2BB	-1.19801	8.54237	60.1882	8.62079e-15	2.81498e-13	-1.6203	8.45381	121.358	3.19009e-28	4.17629e-26	Common
ENSG00000196374	HIST1H2BM	-1.5451	9.35232	90.8487	1.55092e-21	1.17925e-19	-1.564	9.37397	113.586	1.60597e-26	1.89451e-24	Common
ENSG00000196497	IPO4	-1.45337	4.73006	80.2075	3.37084e-19	1.9608e-17	-1.15755	4.83784	65.8726	4.81033e-16	1.59873e-14	Common
ENSG00000196535	MYO18A	1.39075	4.40284	57.2493	3.83933e-14	1.14802e-12	1.04222	4.19129	43.6536	3.91946e-11	5.68586e-10	Common
ENSG00000196562	SULF2	1.3845	5.84299	111.306	5.07149e-26	5.99844e-24	1.50676	5.95886	129.061	6.57655e-30	9.94356e-28	Common
ENSG00000196611	MMP1	3.03116	4.42757	6.13275	0.01327	0.0306663	5.32524	6.60183	25.4656	4.50335e-07	2.89136e-06	Common
ENSG00000196747	HIST1H2AI	-1.0313	10.0586	41.7387	1.04324e-10	1.70588e-09	-1.27115	10.0108	70.6227	4.32515e-17	1.68226e-15	Common
ENSG00000196754	S100A2	-1.14023	4.3993	54.55	1.51542e-13	4.04301e-12	-1.24977	4.39383	46.0856	1.132e-11	1.82737e-10	Common
ENSG00000196966	HIST1H3E	-1.97384	6.80558	48.3595	3.5482e-12	7.64587e-11	-2.24565	6.78097	197.394	7.738e-45	3.07657e-42	Common
ENSG00000197081	IGF2R	1.42511	5.3476	107.838	2.91622e-25	3.23366e-23	1.34805	5.31933	95.6857	1.34649e-22	1.0399e-20	Common
ENSG00000197122	SRC	1.24832	3.9039	54.9863	1.21372e-13	3.30436e-12	1.33167	3.98915	69.6605	7.04422e-17	2.67207e-15	Common
ENSG00000197170	PSMD12	-1.36508	7.11832	73.9601	7.97116e-18	3.91028e-16	-1.45782	7.11935	87.8236	7.156e-21	4.41492e-19	Common
ENSG00000197409	HIST1H3D	-1.10147	10.9761	45.6408	1.42051e-11	2.71934e-10	-1.2574	10.9548	69.9351	6.12882e-17	2.34975e-15	Common
ENSG00000197415	VEPH1	-1.0914	5.16919	43.0036	5.46404e-11	9.38141e-10	-1.1126	5.18922	66.8192	2.97588e-16	1.0272e-14	Common
ENSG00000197461	PDGFA	1.10266	3.54235	38.7812	4.74079e-10	6.73774e-09	1.38036	3.7595	63.0972	1.96758e-15	5.86723e-14	Common
ENSG00000197603	C5orf42	1.60365	3.42779	68.847	1.06407e-16	4.55373e-15	1.85748	3.6473	102.134	5.18896e-24	4.76098e-22	Common
ENSG00000197608	ZNF841	1.01753	3.41817	31.9375	1.59217e-08	1.65191e-07	1.10029	3.4996	37.2894	1.01838e-09	1.13878e-08	Common
ENSG00000197697	HIST1H2BE	-1.29239	7.77815	30.542	3.26709e-08	3.19359e-07	-1.1924	7.83375	45.2044	1.77506e-11	2.75764e-10	Common
ENSG00000197746	PSAP	1.23045	9.4812	52.9911	3.35064e-13	8.39236e-12	1.03954	9.37668	43.9725	3.33023e-11	4.89056e-10	Common
ENSG00000197780	TAF13	-1.07579	6.88062	58.4324	2.10399e-14	6.51076e-13	-1.10658	6.89748	61.8601	3.68749e-15	1.05561e-13	Common
ENSG00000197846	HIST1H2BF	-1.34753	9.00952	72.9335	1.34094e-17	6.40101e-16	-1.51255	8.99151	101.466	7.27112e-24	6.61487e-22	Common
ENSG00000197969	VPS13A	1.05581	2.86886	24.6397	6.91127e-07	4.96762e-06	1.06605	2.90401	23.797	1.0705e-06	6.32464e-06	Common
ENSG00000198417	MT1F	-1.49912	6.42931	116.848	3.0999e-27	4.3419e-25	-1.15726	6.55155	73.8916	8.25254e-18	3.48784e-16	Common
ENSG00000198467	TPM2	-1.52882	4.88219	105.568	9.1707e-25	9.86082e-23	-1.08759	5.02946	60.6458	6.83267e-15	1.89043e-13	Common
ENSG00000198646	NCOA6	1.18349	3.59024	43.739	3.75214e-11	6.6348e-10	1.05939	3.5359	32.7795	1.0323e-08	9.40724e-08	Common
ENSG00000198816	ZNF358	1.47277	5.53121	98.4957	3.25735e-23	2.97478e-21	1.45328	5.54414	118.25	1.52865e-27	1.95358e-25	Common
ENSG00000200169	RNU5D-1	-1.09608	3.05149	27.3259	1.7189e-07	1.41513e-06	-1.1974	3.04883	30.3773	3.55668e-08	2.86214e-07	Common
ENSG00000203760	CENPW	-1.48995	6.90911	114.577	9.74023e-27	1.23434e-24	-1.71586	6.88029	153.481	3.00707e-35	6.86828e-33	Common
ENSG00000203813	HIST1H3H	-1.60023	10.7701	97.7199	4.81958e-23	4.24003e-21	-1.85611	10.7373	147.994	4.75738e-34	1.00138e-31	Common
ENSG00000203814	HIST2H2BF	-1.70438	9.19673	119.009	1.04266e-27	1.56326e-25	-1.89418	9.18095	161.485	5.36139e-37	1.40377e-34	Common
ENSG00000204196	AC011737.2	1.47293	10.0244	6.25963	0.012352	0.0289492	1.57865	10.1297	7.07866	0.00780073	0.0182721	Common
ENSG00000204219	TCEA3	1.21298	2.98945	28.2079	1.08962e-07	9.46081e-07	1.42257	3.16305	43.3387	4.60397e-11	6.60534e-10	Common
ENSG00000204264	PSMB8	1.29827	4.9985	83.1505	7.60378e-20	4.84684e-18	1.38502	5.08719	91.3052	1.23139e-21	8.15988e-20	Common
ENSG00000204634	TBC1D8	1.33108	4.49633	71.7005	2.50467e-17	1.15421e-15	1.32749	4.52078	81.1259	2.11784e-19	1.13675e-17	Common
ENSG00000205476	CCDC85C	-1.09941	3.98127	25.6574	4.07731e-07	3.07169e-06	-1.05512	4.02042	19.5346	9.87955e-06	4.7474e-05	Common
ENSG00000206527	PTPLB	-1.27116	5.17151	77.4771	1.34273e-18	7.21885e-17	-1.05389	5.26171	59.0768	1.51636e-14	4.04929e-13	Common
ENSG00000206754	SNORD101	1.5513	5.22287	7.80241	0.00521765	0.0137855	1.02978	4.86872	35.609	2.41177e-09	2.49185e-08	Common
ENSG00000209042	SNORD12C	1.09548	7.98031	13.1969	0.00028041	0.00106873	1.32759	8.16936	26.8009	2.25527e-07	1.52569e-06	Common
ENSG00000209082	MT-TL1	2.00189	5.32614	149.26	2.51629e-34	6.15316e-32	2.30206	5.59665	223.433	1.61301e-50	1.01857e-47	Common
ENSG00000210082	MT-RNR2	1.14244	11.2107	45.4412	1.57291e-11	2.98993e-10	1.64566	11.6015	104.307	1.73308e-24	1.6969e-22	Common
ENSG00000212195	U3	-1.4958	4.01882	52.8646	3.5735e-13	8.90865e-12	-1.74724	3.98657	79.6423	4.48706e-19	2.30472e-17	Common
ENSG00000212544	RNVU1-19	-1.5503	3.93715	79.7826	4.17967e-19	2.36663e-17	-1.4201	3.99507	63.4195	1.67054e-15	5.0659e-14	Common
ENSG00000212694	AC084018.1	1.44706	3.59175	61.2903	4.92501e-15	1.65384e-13	1.70565	3.80836	96.1604	1.05944e-22	8.42452e-21	Common
ENSG00000213070	HMGB3P6	-1.11359	3.70317	38.3127	6.02696e-10	8.29974e-09	-1.46024	3.63659	61.871	3.66708e-15	1.05493e-13	Common
ENSG00000213190	MLLT11	-1.19291	5.16904	65.0612	7.26065e-16	2.70243e-14	-1.0501	5.23873	54.0883	1.91677e-13	4.26014e-12	Common
ENSG00000213244	HIST2H3DP1	-1.09207	7.70893	36.1521	1.82501e-09	2.26161e-08	-1.34331	7.66027	86.1641	1.65609e-20	9.93189e-19	Common
ENSG00000213443	RP11-75L1.2	-1.68067	4.9521	129.797	4.53797e-30	8.05112e-28	-1.59197	4.99843	124.758	5.74895e-29	8.1204e-27	Common
ENSG00000213551	DNAJC9	-1.06476	6.94613	55.8372	7.87277e-14	2.23482e-12	-1.20467	6.92939	68.2646	1.42962e-16	5.16734e-15	Common
ENSG00000213719	CLIC1	-1.00857	9.42945	40.3174	2.15878e-10	3.31127e-09	-1.1657	9.40574	57.7546	2.96947e-14	7.62614e-13	Common
ENSG00000214548	MEG3	1.77896	6.72228	142.566	7.31219e-33	1.65613e-30	2.03121	6.94838	156.848	5.52402e-36	1.34773e-33	Common
ENSG00000215006	CHCHD2P2	-1.27077	5.88343	84.4713	3.8984e-20	2.57754e-18	-1.17462	5.93745	76.3471	2.37944e-18	1.09628e-16	Common
ENSG00000215183	MSMP	-2.54726	4.43133	213.986	1.85499e-48	1.16155e-45	-2.9341	4.41057	268.529	2.37401e-60	4.2475e-57	Common
ENSG00000215252	GOLGA8B	1.1862	3.6912	47.2482	6.25446e-12	1.28779e-10	1.16273	3.70289	42.7485	6.22483e-11	8.6559e-10	Common
ENSG00000221968	FADS3	1.03233	6.70228	56.3224	6.15106e-14	1.79392e-12	1.09796	6.77312	61.3842	4.69555e-15	1.32999e-13	Common
ENSG00000223345	HIST2H2BA	-1.90571	6.20972	196.224	1.39306e-44	5.49228e-42	-2.13235	6.19199	228.405	1.32775e-51	1.0181e-48	Common
ENSG00000223953	C1QTNF5	1.83718	5.84254	187.364	1.19609e-42	4.39048e-40	1.73815	5.79285	165.734	6.32235e-38	1.74027e-35	Common
ENSG00000225830	ERCC6	1.12781	5.44905	62.3782	2.83449e-15	9.79648e-14	1.13027	5.47762	61.6752	4.05053e-15	1.15645e-13	Common
ENSG00000226197	RP11-536O18.1	-2.08778	5.45619	208.366	3.12153e-47	1.66143e-44	-2.46238	5.42071	200.213	1.87635e-45	8.05704e-43	Common
ENSG00000226742	HSBP1L1	1.53546	4.24532	90.0362	2.33842e-21	1.74074e-19	1.56846	4.29698	94.9701	1.93282e-22	1.45096e-20	Common
ENSG00000226972	AC013717.3	1.56538	4.82108	8.26466	0.00404242	0.0110196	1.65932	4.92083	8.7987	0.00301446	0.00789466	Common
ENSG00000229512	AC068580.5	2.76248	6.33223	107.045	4.35142e-25	4.72661e-23	2.19461	5.8781	71.8146	2.36391e-17	9.68477e-16	Common
ENSG00000229989	MIR181A1HG	1.11935	3.48204	35.0511	3.21167e-09	3.79026e-08	1.68885	3.91156	94.6421	2.2812e-22	1.68887e-20	Common
ENSG00000230266	XXYLT1-AS2	1.45548	3.20502	55.4202	9.73295e-14	2.69811e-12	1.44229	3.22381	54.8028	1.33251e-13	3.09621e-12	Common
ENSG00000230438	RP11-420G6.4	1.21109	2.77591	27.7805	1.35885e-07	1.14893e-06	1.66511	3.12354	56.4038	5.90152e-14	1.43984e-12	Common
ENSG00000230979	AC079250.1	-1.37781	5.71454	43.2544	4.80668e-11	8.38804e-10	-1.28537	5.76576	26.0942	3.25157e-07	2.15068e-06	Common
ENSG00000234327	AC012146.7	-1.12486	3.70921	39.5331	3.22542e-10	4.71722e-09	-1.12593	3.73548	35.2499	2.89999e-09	2.95365e-08	Common
ENSG00000234745	HLA-B	1.69203	5.75994	121.348	3.20596e-28	5.01874e-26	1.59336	5.71157	134.956	3.37569e-31	5.84484e-29	Common
ENSG00000234998	RP11-439A17.10	-1.90571	6.20972	196.224	1.39306e-44	5.49228e-42	-2.13235	6.19199	228.405	1.32775e-51	1.0181e-48	Common
ENSG00000236992	RPL12L3	1.6131	4.97633	11.9212	0.000554982	0.00194783	1.64717	5.03137	10.2499	0.00136689	0.00392866	Common
ENSG00000237296	SMG1P1	1.08512	4.16096	41.8856	9.6775e-11	1.59563e-09	1.49985	4.47677	96.7484	7.87211e-23	6.35392e-21	Common
ENSG00000239282	GATSL3	2.11856	3.76395	117.754	1.96237e-27	2.8229e-25	2.14007	3.80956	125.424	4.11068e-29	5.96326e-27	Common
ENSG00000239672	NME1	-1.41034	8.18953	92.4604	6.86859e-22	5.33694e-20	-1.42934	8.21088	97.3717	5.74623e-23	4.67316e-21	Common
ENSG00000240065	PSMB9	1.66562	4.68296	117.295	2.47437e-27	3.51195e-25	1.48102	4.57382	97.8616	4.48666e-23	3.76283e-21	Common
ENSG00000240929	HIST2H2BB	-1.90571	6.20972	196.224	1.39306e-44	5.49228e-42	-2.13235	6.19199	228.405	1.32775e-51	1.0181e-48	Common
ENSG00000241360	PDXP	-1.07575	3.75736	39.8452	2.74906e-10	4.09284e-09	-1.20107	3.74682	48.1102	4.02924e-12	6.9877e-11	Common
ENSG00000241399	CD302	1.46141	4.65727	54.626	1.45796e-13	3.91918e-12	1.20364	4.50474	42.1431	8.48324e-11	1.15392e-09	Common
ENSG00000242028	HYPK	-1.6239	7.78038	122.411	1.87635e-28	3.07288e-26	-1.59993	7.81274	127.491	1.45026e-29	2.1623e-27	Common
ENSG00000242663	RP11-196G18.21	-1.70938	9.19285	119.737	7.22198e-28	1.11417e-25	-1.90022	9.17696	162.59	3.07506e-37	8.25269e-35	Common
ENSG00000242779	ZNF702P	1.05134	3.1571	29.0059	7.21567e-08	6.48192e-07	1.42193	3.43556	57.5897	3.22908e-14	8.25338e-13	Common
ENSG00000243137	PSG4	2.30577	4.56814	200.885	1.33908e-45	5.93936e-43	1.81879	4.2059	108.351	2.25185e-25	2.44178e-23	Common
ENSG00000243251	PGBD3	1.12542	5.41916	61.8021	3.7976e-15	1.28743e-13	1.12486	5.44574	60.0907	9.0585e-15	2.48703e-13	Common
ENSG00000244242	IFITM10	1.43246	7.36983	86.1233	1.6906e-20	1.1686e-18	1.28477	7.29039	79.7277	4.29729e-19	2.21786e-17	Common
ENSG00000244694	PTCHD4	1.26422	5.11361	82.8809	8.71478e-20	5.48928e-18	1.31924	5.17924	93.97	3.2034e-22	2.27738e-20	Common
ENSG00000251562	MALAT1	1.63342	13.0242	53.5049	2.57943e-13	6.6005e-12	1.79688	13.1759	80.3439	3.14605e-19	1.65553e-17	Common
ENSG00000257622	RP11-44N21.4	1.37975	5.01375	75.0891	4.49942e-18	2.26997e-16	1.008	4.78622	42.204	8.2233e-11	1.12169e-09	Common
ENSG00000257921	RP11-571M6.15	1.02099	3.01755	26.0869	3.26392e-07	2.51589e-06	1.24325	3.19265	35.1993	2.9763e-09	3.0199e-08	Common
ENSG00000258568	RHOQP1	-1.2241	4.50244	59.2802	1.36745e-14	4.3323e-13	-1.54592	4.44347	98.1173	3.9431e-23	3.33301e-21	Common
ENSG00000258947	TUBB3	-1.82025	6.36835	118.583	1.29222e-27	1.91051e-25	-1.17247	6.56093	61.1351	5.32904e-15	1.5015e-13	Common
ENSG00000260025	RP11-490M8.1	1.7822	4.82423	31.526	1.96788e-08	2.0046e-07	1.83445	4.90486	117.268	2.50845e-27	3.13118e-25	Common
ENSG00000260342	RP11-1035H13.3	-1.03844	8.9879	40.8566	1.63818e-10	2.57596e-09	-1.2291	8.95487	72.4051	1.7526e-17	7.26417e-16	Common
ENSG00000260549	MT1L	-1.9416	6.16649	191.632	1.39986e-43	5.32199e-41	-1.70144	6.24472	147.725	5.44803e-34	1.1247e-31	Common
ENSG00000264175	MIR3189	1.28284	6.4532	98.3558	3.49578e-23	3.15361e-21	1.92828	6.96483	77.4175	1.3838e-18	6.57306e-17	Common
ENSG00000264395	MIR3193	1.9903	3.83364	15.7817	7.10849e-05	0.000316876	1.38792	3.39978	7.73863	0.00540518	0.0132446	Common
ENSG00000264908	AC000403.1	1.44743	4.86979	50.2188	1.37524e-12	3.14827e-11	1.74765	5.12645	54.6726	1.4238e-13	3.28414e-12	Common
ENSG00000265072	MIR3652	-1.1669	9.8787	55.7367	8.2858e-14	2.33958e-12	-1.4117	9.83423	91.4869	1.12333e-21	7.58425e-20	Common
ENSG00000265565	MIR3143	-1.0122	9.75887	41.8767	9.7216e-11	1.59563e-09	-1.10258	9.75608	56.3107	6.18781e-14	1.50285e-12	Common
ENSG00000265590	AP000275.65	-1.30734	6.3294	95.3083	1.62925e-22	1.35495e-20	-1.39575	6.33093	111.215	5.30825e-26	5.99832e-24	Common
ENSG00000269028	MTRNR2L12	1.04429	6.82582	17.892	2.33806e-05	0.000117788	1.63045	7.27122	30.5123	3.31749e-08	2.69186e-07	Common
ENSG00000270095	RP11-214K3.18	1.50006	4.5517	94.463	2.49716e-22	2.01381e-20	1.10441	4.30267	53.846	2.16835e-13	4.73114e-12	Common
ENSG00000270136	MINOS1-NBL1	-1.15595	8.60724	53.9935	2.01153e-13	5.26111e-12	-1.31615	8.58613	76.7413	1.94883e-18	9.09596e-17	Common
ENSG00000270170	NCBP2-AS2	-1.09685	5.247	55.8993	7.62796e-14	2.18279e-12	-1.15677	5.25452	66.5365	3.43473e-16	1.17801e-14	Common
ENSG00000270757	HSPE1-MOB4	-1.91441	8.99103	147.755	5.36722e-34	1.26542e-31	-1.94536	9.01103	172.816	1.79562e-39	5.35444e-37	Common
ENSG00000271880	RP11-96C23.5	1.5309	8.94498	97.4245	5.59484e-23	4.84203e-21	1.20654	8.73793	69.3332	8.31583e-17	3.11758e-15	Common
ENSG00000272801	RP1-170O19.23	1.19989	3.06532	29.6234	5.24668e-08	4.90351e-07	1.40268	3.23113	43.859	3.52901e-11	5.1613e-10	Common
ENSG00000273149	RP11-290D2.6	2.53423	6.4858	313.181	4.42795e-70	1.57118e-66	1.82258	5.92998	149.544	2.18041e-34	4.68135e-32	Common
ENSG00000273433	RP1-170O19.22	1.14003	3.34581	30.352	3.60344e-08	3.48398e-07	1.35303	3.51735	47.4689	5.58837e-12	9.46232e-11	Common
CATG00000034631	CATG00000034631.1	-1.31435	3.97489	7.37432	0.00661619	0.0168855	-0.893595	4.11914	5.52282	0.01877	0.0388389	Control-A-Specific
ENSG00000002586	CD99	1.00721	7.41586	46.3258	1e-11	1.98e-10	0.794392	7.30446	30.9501	2.65e-08	2.2e-07	Control-A-Specific
ENSG00000004478	FKBP4	-1.19998	6.14618	71.8695	2.3e-17	1.06e-15	-0.744555	6.32326	23.7281	1.11e-06	6.54e-06	Control-A-Specific
ENSG00000011260	UTP18	-1.08373	5.60096	64.1283	1.17e-15	4.21e-14	-0.989628	5.65724	53.3148	2.84e-13	6.03e-12	Control-A-Specific
ENSG00000012822	CALCOCO1	1.0472	4.75596	48.1038	4.04e-12	8.64e-11	0.94761	4.71762	37.6352	8.53e-10	9.74e-09	Control-A-Specific
ENSG00000014123	UFL1	1.03758	3.92097	29.2517	6.36e-08	5.8e-07	0.893828	3.85658	24.2402	8.5e-07	5.14e-06	Control-A-Specific
ENSG00000035141	FAM136A	-1.06437	6.52287	63.137	1.93e-15	6.8e-14	-0.911766	6.59951	45.7992	1.31e-11	2.08e-10	Control-A-Specific
ENSG00000035862	TIMP2	1.19844	8.20475	66.2615	3.95e-16	1.55e-14	0.919309	8.04295	41.5905	1.13e-10	1.49e-09	Control-A-Specific
ENSG00000037474	NSUN2	-1.08718	6.031	66.1497	4.18e-16	1.62e-14	-0.827264	6.14336	40.6796	1.79e-10	2.3e-09	Control-A-Specific
ENSG00000053254	FOXN3	1.04984	4.94223	52.5041	4.29e-13	1.06e-11	0.879472	4.85854	38.3593	5.88e-10	6.94e-09	Control-A-Specific
ENSG00000054793	ATP9A	1.01206	4.4949	38.5626	5.3e-10	7.44e-09	0.792546	4.38213	29.2876	6.24e-08	4.76e-07	Control-A-Specific
ENSG00000057935	MTA3	1.00949	4.54674	45.4261	1.59e-11	3e-10	0.974342	4.55063	45.2713	1.72e-11	2.67e-10	Control-A-Specific
ENSG00000064042	LIMCH1	1.00291	3.97124	39.2502	3.73e-10	5.38e-09	-0.0572753	3.40975	0.0905886	0.76343	0.821761	Control-A-Specific
ENSG00000070087	PFN2	1.08102	5.46491	51.3919	7.57e-13	1.81e-11	0.729481	5.26622	27.021	2.01e-07	1.37e-06	Control-A-Specific
ENSG00000070214	SLC44A1	1.05178	5.43879	58.2534	2.3e-14	7.11e-13	0.967391	5.40975	52.6543	3.98e-13	8.32e-12	Control-A-Specific
ENSG00000071242	RPS6KA2	1.07985	5.99771	62.8881	2.19e-15	7.69e-14	0.545207	5.68742	17.0418	3.66e-05	0.000154238	Control-A-Specific
ENSG00000074621	SLC24A1	-1.36883	4.55606	80.0395	3.67e-19	2.11e-17	-0.711545	4.78664	25.434	4.58e-07	2.93e-06	Control-A-Specific
ENSG00000075399	VPS9D1	1.09996	3.42509	29.6194	5.26e-08	4.91e-07	0.985494	3.37899	24.3334	8.1e-07	4.93e-06	Control-A-Specific
ENSG00000075651	PLD1	1.19295	5.0059	45.4331	1.58e-11	3e-10	0.945675	4.86887	31.3757	2.13e-08	1.81e-07	Control-A-Specific
ENSG00000078140	UBE2K	-1.04827	6.23572	43.1776	5e-11	8.65e-10	-0.637702	6.40646	17.3535	3.1e-05	0.00013379	Control-A-Specific
ENSG00000081087	OSTM1	-1.02275	4.7569	45.1512	1.82e-11	3.42e-10	-0.978774	4.79599	46.1746	1.08e-11	1.75e-10	Control-A-Specific
ENSG00000087263	OGFOD1	-1.02379	4.96078	43.2077	4.92e-11	8.55e-10	-0.879754	5.03417	37.7055	8.23e-10	9.43e-09	Control-A-Specific
ENSG00000095380	NANS	1.30993	7.8482	82.5203	1.05e-19	6.55e-18	0.998948	7.66058	50.0016	1.54e-12	2.81e-11	Control-A-Specific
ENSG00000095739	BAMBI	1.26673	3.91301	46.0763	1.14e-11	2.23e-10	0.529634	3.47971	7.87053	0.00502468	0.0124057	Control-A-Specific
ENSG00000099622	CIRBP	1.27046	6.55945	61.4411	4.56e-15	1.54e-13	0.875375	6.3203	31.8059	1.7e-08	1.48e-07	Control-A-Specific
ENSG00000100364	KIAA0930	-1.16719	3.34259	31.9307	1.6e-08	1.66e-07	-0.846996	3.46455	21.0157	4.56e-06	2.35e-05	Control-A-Specific
ENSG00000100591	AHSA1	-1.14412	6.81294	69.3715	8.16e-17	3.57e-15	-0.969336	6.89539	52.2414	4.91e-13	9.96e-12	Control-A-Specific
ENSG00000100605	ITPK1	1.15442	6.00097	46.6557	8.46e-12	1.69e-10	0.889094	5.85294	37.4422	9.42e-10	1.06e-08	Control-A-Specific
ENSG00000100629	CEP128	-1.18264	3.48147	34.4822	4.3e-09	4.96e-08	-0.92595	3.58353	23.6295	1.17e-06	6.85e-06	Control-A-Specific
ENSG00000101003	GINS1	-1.13302	4.62958	54.5513	1.51e-13	4.04e-12	-0.982433	4.7022	45.8795	1.26e-11	2.01e-10	Control-A-Specific
ENSG00000101052	IFT52	1.01271	4.46784	42.2814	7.9e-11	1.32e-09	0.843851	4.387	30.4975	3.34e-08	2.71e-07	Control-A-Specific
ENSG00000101236	RNF24	1.13882	5.02358	62.2881	2.97e-15	1.02e-13	0.644119	4.73505	20.8735	4.91e-06	2.51e-05	Control-A-Specific
ENSG00000101955	SRPX	1.15397	5.69874	58.76	1.78e-14	5.56e-13	0.466011	5.29349	9.172	0.00245745	0.0066167	Control-A-Specific
ENSG00000102181	CD99L2	1.09176	5.25936	54.2378	1.78e-13	4.67e-12	0.263627	4.78691	2.54138	0.110898	0.176395	Control-A-Specific
ENSG00000102271	KLHL4	1.08013	3.68145	40.4548	2.01e-10	3.11e-09	0.855675	3.56564	23.9259	1e-06	5.96e-06	Control-A-Specific
ENSG00000102317	RBM3	1.09349	8.47094	41.4014	1.24e-10	2e-09	0.459317	8.09792	10.7289	0.00105477	0.00312874	Control-A-Specific
ENSG00000102452	NALCN	1.21752	4.64266	50.3836	1.26e-12	2.91e-11	0.927141	4.47836	40.2148	2.28e-10	2.87e-09	Control-A-Specific
ENSG00000104324	CPQ	1.31962	3.26122	47.5263	5.43e-12	1.14e-10	0.283598	2.66716	1.62144	0.202891	0.289941	Control-A-Specific
ENSG00000104774	MAN2B1	1.033	5.36897	51.309	7.89e-13	1.87e-11	0.717409	5.19477	27.3708	1.68e-07	1.17e-06	Control-A-Specific
ENSG00000104870	FCGRT	1.25121	5.91359	91.5524	1.09e-21	8.32e-20	0.843645	5.66806	37.4425	9.41e-10	1.06e-08	Control-A-Specific
ENSG00000105281	SLC1A5	-1.32572	6.56235	101.346	7.72e-24	7.54e-22	-0.813181	6.75156	37.0556	1.15e-09	1.26e-08	Control-A-Specific
ENSG00000105676	ARMC6	-1.1718	4.56966	59.4474	1.26e-14	4.02e-13	-0.794705	4.7155	29.7152	5e-08	3.89e-07	Control-A-Specific
ENSG00000105926	MPP6	-1.00766	3.42199	27.0275	2.01e-07	1.63e-06	-0.856728	3.49438	20.8826	4.88e-06	2.51e-05	Control-A-Specific
ENSG00000107371	EXOSC3	-1.15452	5.77287	72.311	1.84e-17	8.74e-16	-0.976076	5.85482	53.9536	2.05e-13	4.53e-12	Control-A-Specific
ENSG00000107738	C10orf54	1.07425	4.66146	41.1808	1.39e-10	2.21e-09	0.905093	4.57868	33.8557	5.94e-09	5.66e-08	Control-A-Specific
ENSG00000107815	C10orf2	-1.08844	3.30542	30.3641	3.58e-08	3.47e-07	-0.609405	3.48938	10.8	0.00101498	0.00302551	Control-A-Specific
ENSG00000111275	ALDH2	1.06381	4.48806	46.6151	8.64e-12	1.73e-10	0.982803	4.46231	45.3711	1.63e-11	2.55e-10	Control-A-Specific
ENSG00000111711	GOLT1B	-1.07995	4.61292	46.8749	7.57e-12	1.53e-10	-0.807239	4.72881	31.4971	2e-08	1.71e-07	Control-A-Specific
ENSG00000113460	BRIX1	-1.22402	5.45029	55.7413	8.27e-14	2.34e-12	-0.916931	5.5726	32.8803	9.8e-09	8.98e-08	Control-A-Specific
ENSG00000114767	RRP9	-1.0182	4.61424	44.6291	2.38e-11	4.36e-10	-0.732144	4.73707	26.7713	2.29e-07	1.55e-06	Control-A-Specific
ENSG00000115226	FNDC4	1.0776	3.45065	31.4787	2.02e-08	2.05e-07	0.867612	3.34413	19.6523	9.29e-06	4.5e-05	Control-A-Specific
ENSG00000115295	CLIP4	1.14917	4.61311	46.5252	9.04e-12	1.79e-10	0.832684	4.4343	28.7465	8.25e-08	6.15e-07	Control-A-Specific
ENSG00000116455	WDR77	-1.00365	4.66223	37.7111	8.2e-10	1.1e-08	-0.940121	4.70989	38.0229	6.99e-10	8.06e-09	Control-A-Specific
ENSG00000116667	C1orf21	1.07858	5.72393	49.2873	2.21e-12	4.98e-11	0.543285	5.41451	16.8988	3.94e-05	0.000164944	Control-A-Specific
ENSG00000117877	CD3EAP	-1.12672	3.64486	35.001	3.3e-09	3.88e-08	-0.666299	3.8211	15.6135	7.77e-05	0.000302207	Control-A-Specific
ENSG00000119242	CCDC92	1.02102	5.51613	52.4843	4.34e-13	1.06e-11	0.68724	5.33097	24.1462	8.93e-07	5.37e-06	Control-A-Specific
ENSG00000119938	PPP1R3C	1.00554	6.21987	49.2353	2.27e-12	5.1e-11	0.436339	5.8961	9.48152	0.00207552	0.00569695	Control-A-Specific
ENSG00000121621	KIF18A	-1.11552	3.94422	38.2186	6.32e-10	8.66e-09	-0.972474	4.01339	29.8857	4.58e-08	3.58e-07	Control-A-Specific
ENSG00000122971	ACADS	1.18946	4.60118	64.3233	1.06e-15	3.82e-14	0.982523	4.49024	47.0202	7.03e-12	1.16e-10	Control-A-Specific
ENSG00000123136	DDX39A	-1.13004	5.59331	67.9449	1.68e-16	6.94e-15	-0.853059	5.70983	38.2542	6.21e-10	7.28e-09	Control-A-Specific
ENSG00000123395	C12orf44	-1.04778	5.09952	54.3722	1.66e-13	4.39e-12	-0.849594	5.19125	37.525	9.02e-10	1.03e-08	Control-A-Specific
ENSG00000123545	NDUFAF4	-1.001	5.20284	47.5682	5.31e-12	1.12e-10	-0.907598	5.25964	41.6411	1.1e-10	1.45e-09	Control-A-Specific
ENSG00000124784	RIOK1	-1.08716	4.97574	55.1804	1.1e-13	3.02e-12	-0.752716	5.11264	29.4911	5.62e-08	4.33e-07	Control-A-Specific
ENSG00000125457	MIF4GD	1.01181	3.95713	39.4797	3.31e-10	4.83e-09	0.893463	3.90878	25.5525	4.31e-07	2.78e-06	Control-A-Specific
ENSG00000125868	DSTN	1.13389	9.05031	54.3319	1.69e-13	4.47e-12	0.878824	8.90675	37.3464	9.89e-10	1.11e-08	Control-A-Specific
ENSG00000126777	KTN1	1.08505	7.69971	57.2751	3.79e-14	1.14e-12	0.998461	7.66811	52.5458	4.2e-13	8.71e-12	Control-A-Specific
ENSG00000126953	TIMM8A	-1.09091	4.87189	55.8923	7.66e-14	2.18e-12	-0.94412	4.94409	45.1408	1.83e-11	2.84e-10	Control-A-Specific
ENSG00000127946	HIP1	1.05972	4.25566	46.5288	9.03e-12	1.79e-10	0.97374	4.2269	41.8829	9.69e-11	1.3e-09	Control-A-Specific
ENSG00000128059	PPAT	-1.20877	4.50784	62.4955	2.67e-15	9.32e-14	-0.846922	4.6475	32.7607	1.04e-08	9.47e-08	Control-A-Specific
ENSG00000129226	CD68	1.04299	5.78946	63.1536	1.91e-15	6.76e-14	0.980784	5.7749	50.1954	1.39e-12	2.57e-11	Control-A-Specific
ENSG00000129595	EPB41L4A	1.24806	3.99284	56.2773	6.29e-14	1.83e-12	0.976982	3.84008	32.1735	1.41e-08	1.25e-07	Control-A-Specific
ENSG00000130164	LDLR	-1.12125	5.20929	64.7553	8.48e-16	3.11e-14	-0.94998	5.29002	47.9691	4.33e-12	7.45e-11	Control-A-Specific
ENSG00000130305	NSUN5	-1.00893	3.08171	22.4085	2.2e-06	1.41e-05	-0.573647	3.25241	8.41927	0.00371266	0.00949615	Control-A-Specific
ENSG00000130935	NOL11	-1.12663	5.88082	13.0259	0.000307215	0.00115722	-0.80732	6.011	22.3727	2.25e-06	1.24e-05	Control-A-Specific
ENSG00000131016	AKAP12	1.09724	6.61081	71.3724	2.96e-17	1.35e-15	0.6155	6.32926	20.5138	5.92e-06	2.98e-05	Control-A-Specific
ENSG00000131389	SLC6A6	1.13234	6.23537	79.8021	4.14e-19	2.36e-17	0.829738	6.06266	41.0501	1.48e-10	1.94e-09	Control-A-Specific
ENSG00000131467	PSME3	-1.0465	7.08554	55.8374	7.87e-14	2.23e-12	-0.956015	7.14177	49.0238	2.53e-12	4.49e-11	Control-A-Specific
ENSG00000131558	EXOC4	1.48077	5.03508	109.141	1.51e-25	1.71e-23	-0.336304	4.0054	0.48752	0.485036	0.583206	Control-A-Specific
ENSG00000131981	LGALS3	1.23575	8.21912	46.577	8.81e-12	1.75e-10	0.970164	8.06506	34.3133	4.69e-09	4.56e-08	Control-A-Specific
ENSG00000132170	PPARG	1.64026	4.67489	110.753	6.7e-26	7.76e-24	0.981236	4.2407	36.5292	1.5e-09	1.62e-08	Control-A-Specific
ENSG00000134001	EIF2S1	-1.08817	6.87327	56.7775	4.88e-14	1.44e-12	-0.998873	6.92812	54.0143	1.99e-13	4.41e-12	Control-A-Specific
ENSG00000134470	IL15RA	1.08045	3.71208	34.4061	4.47e-09	5.14e-08	0.999463	3.68765	30.5621	3.23e-08	2.63e-07	Control-A-Specific
ENSG00000135482	ZC3H10	-1.023	5.38242	51.4258	7.44e-13	1.78e-11	-0.918159	5.4425	42.264	7.97e-11	1.09e-09	Control-A-Specific
ENSG00000135821	GLUL	1.13499	5.54403	20.4704	6.06e-06	3.47e-05	0.634122	5.25013	12.7891	0.000348645	0.00115837	Control-A-Specific
ENSG00000136147	PHF11	1.00282	5.02233	43.9961	3.29e-11	5.87e-10	0.91783	4.99452	41.3912	1.25e-10	1.64e-09	Control-A-Specific
ENSG00000136869	TLR4	1.07392	6.96402	55.0103	1.2e-13	3.27e-12	0.788975	6.80438	35.5696	2.46e-09	2.54e-08	Control-A-Specific
ENSG00000136897	MRPL50	-1.01811	4.74078	32.1148	1.45e-08	1.53e-07	-0.922559	4.7978	36.3523	1.65e-09	1.75e-08	Control-A-Specific
ENSG00000137094	DNAJB5	1.25324	4.34421	50.2692	1.34e-12	3.08e-11	0.969167	4.18368	39.8656	2.72e-10	3.39e-09	Control-A-Specific
ENSG00000137198	GMPR	1.06726	4.63925	41.5625	1.14e-10	1.85e-09	0.806392	4.4997	27.089	1.94e-07	1.33e-06	Control-A-Specific
ENSG00000137267	TUBB2A	-1.17311	6.62575	18.3434	1.84e-05	9.56e-05	-0.941088	6.72545	28.7351	8.3e-08	6.19e-07	Control-A-Specific
ENSG00000137809	ITGA11	1.20746	3.64244	36.9301	1.22e-09	1.57e-08	0.566257	3.27095	7.10576	0.00768366	0.0180214	Control-A-Specific
ENSG00000137878	GCOM1	1.10179	5.39345	42.7465	6.23e-11	1.06e-09	0.72114	5.17606	20.2725	6.72e-06	3.35e-05	Control-A-Specific
ENSG00000138092	CENPO	-1.00673	4.84848	44.4965	2.55e-11	4.63e-10	-0.963922	4.88789	36.5259	1.51e-09	1.62e-08	Control-A-Specific
ENSG00000138356	AOX1	1.07253	4.6227	43.5801	4.07e-11	7.15e-10	0.779044	4.46075	26.4185	2.75e-07	1.83e-06	Control-A-Specific
ENSG00000138449	SLC40A1	1.37385	4.96602	73.224	1.16e-17	5.55e-16	0.891283	4.66633	38.2919	6.09e-10	7.15e-09	Control-A-Specific
ENSG00000138780	GSTCD	-1.11545	3.7287	40.2423	2.24e-10	3.42e-09	-0.752915	3.87128	21.1485	4.25e-06	2.2e-05	Control-A-Specific
ENSG00000141376	BCAS3	1.26871	3.56046	45.7091	1.37e-11	2.64e-10	0.702945	3.22699	12.6494	0.000375686	0.00123978	Control-A-Specific
ENSG00000141965	FEM1A	-1.05302	3.75473	11.7825	0.000597914	0.00207457	-0.905249	3.82192	20.348	6.46e-06	3.23e-05	Control-A-Specific
ENSG00000142396	ERVK3-1	-1.02601	5.27459	55.7266	8.33e-14	2.35e-12	-0.809623	5.37313	35.9887	1.98e-09	2.07e-08	Control-A-Specific
ENSG00000143819	EPHX1	1.05457	6.71134	53.1438	3.1e-13	7.82e-12	0.792126	6.56711	34.589	4.07e-09	4.01e-08	Control-A-Specific
ENSG00000144426	NBEAL1	1.00012	2.98669	16.942	3.85e-05	0.000183146	0.983026	3.00847	13.4258	0.000248184	0.00085695	Control-A-Specific
ENSG00000145012	LPP	1.08654	5.1438	47.6427	5.11e-12	1.08e-10	0.495961	4.8025	10.6853	0.0010799	0.00319448	Control-A-Specific
ENSG00000145247	OCIAD2	-1.10333	7.86072	54.8328	1.31e-13	3.55e-12	-0.708484	8.02372	24.3516	8.03e-07	4.89e-06	Control-A-Specific
ENSG00000145335	SNCA	1.20919	8.2184	65.5172	5.76e-16	2.17e-14	0.72016	7.92227	24.7264	6.61e-07	4.1e-06	Control-A-Specific
ENSG00000147996	CBWD5	-1.0493	5.90607	62.4095	2.79e-15	9.7e-14	-0.862277	5.99424	42.8426	5.93e-11	8.34e-10	Control-A-Specific
ENSG00000148655	C10orf11	1.78603	3.85042	101.71	6.43e-24	6.34e-22	-0.125776	2.71848	0.329975	0.565674	0.655283	Control-A-Specific
ENSG00000149564	ESAM	-1.17685	4.86208	54.1332	1.87e-13	4.91e-12	-0.939808	4.96207	33.8858	5.84e-09	5.58e-08	Control-A-Specific
ENSG00000149743	TRPT1	1.1384	3.7606	36.89	1.25e-09	1.6e-08	0.931653	3.65428	25.8976	3.6e-07	2.36e-06	Control-A-Specific
ENSG00000150687	PRSS23	1.21138	9.54891	56.572	5.42e-14	1.59e-12	0.798337	9.30012	29.088	6.92e-08	5.24e-07	Control-A-Specific
ENSG00000154027	AK5	1.23484	5.67182	68.1427	1.52e-16	6.35e-15	0.633958	5.30881	16.158	5.83e-05	0.000233591	Control-A-Specific
ENSG00000156113	KCNMA1	1.51968	4.88026	99.1918	2.29e-23	2.14e-21	0.871002	4.46358	31.4858	2.01e-08	1.72e-07	Control-A-Specific
ENSG00000157404	KIT	1.09481	3.48239	31.6237	1.87e-08	1.91e-07	0.718694	3.27574	12.8584	0.000335966	0.00111971	Control-A-Specific
ENSG00000160145	KALRN	1.23196	5.13782	62.7176	2.39e-15	8.35e-14	0.942684	4.97043	39.9215	2.64e-10	3.3e-09	Control-A-Specific
ENSG00000160219	GAB3	1.02231	3.5251	33.2021	8.31e-09	9.11e-08	0.790069	3.40687	17.8491	2.39e-05	0.000105553	Control-A-Specific
ENSG00000161013	MGAT4B	1.01575	6.59621	60.8674	6.11e-15	2.01e-13	0.825602	6.49915	40.246	2.24e-10	2.83e-09	Control-A-Specific
ENSG00000161939	RNASEK-C17orf49	1.08932	8.68295	38.8566	4.56e-10	6.5e-09	0.81195	8.52704	25.6124	4.17e-07	2.7e-06	Control-A-Specific
ENSG00000162337	LRP5	1.11928	4.13605	47.2987	6.1e-12	1.26e-10	0.877907	4.00694	30.7894	2.88e-08	2.37e-07	Control-A-Specific
ENSG00000162804	SNED1	1.10757	3.02938	26.0877	3.26e-07	2.52e-06	0.756598	2.8409	13.0887	0.000297081	0.00100257	Control-A-Specific
ENSG00000162851	TFB2M	-1.04932	4.81828	43.1059	5.19e-11	8.93e-10	-0.793025	4.93017	31.7277	1.77e-08	1.54e-07	Control-A-Specific
ENSG00000164035	EMCN	1.25027	5.82942	60.1279	8.89e-15	2.89e-13	0.926458	5.63779	46.6627	8.43e-12	1.38e-10	Control-A-Specific
ENSG00000164045	CDC25A	-1.10416	3.42682	34.3087	4.7e-09	5.37e-08	-0.938878	3.50282	26.776	2.28e-07	1.54e-06	Control-A-Specific
ENSG00000164284	GRPEL2	-1.14532	4.6617	36.6269	1.43e-09	1.81e-08	-0.839087	4.78525	29.0354	7.11e-08	5.37e-07	Control-A-Specific
ENSG00000164597	COG5	1.18229	5.25728	55.4668	9.51e-14	2.65e-12	0.758299	5.00636	25.5072	4.41e-07	2.83e-06	Control-A-Specific
ENSG00000164761	TNFRSF11B	1.14308	4.23011	53.9017	2.11e-13	5.49e-12	0.676621	3.96155	18.3909	1.8e-05	8.16e-05	Control-A-Specific
ENSG00000165501	LRR1	-1.01697	5.0052	50.9465	9.49e-13	2.24e-11	-0.967366	5.04709	47.2545	6.23e-12	1.04e-10	Control-A-Specific
ENSG00000165533	TTC8	1.16411	3.34167	36.0687	1.9e-09	2.34e-08	0.956593	3.23543	24.5228	7.34e-07	4.5e-06	Control-A-Specific
ENSG00000166033	HTRA1	1.36606	4.74539	73.9382	8.06e-18	3.94e-16	0.749144	4.36494	23.8118	1.06e-06	6.29e-06	Control-A-Specific
ENSG00000166133	RPUSD2	-1.05991	3.56444	34.4085	4.47e-09	5.14e-08	-0.834734	3.66058	22.8743	1.73e-06	9.79e-06	Control-A-Specific
ENSG00000166197	NOLC1	-1.13603	6.24872	75.7032	3.3e-18	1.7e-16	-0.948571	6.3353	52.6071	4.07e-13	8.51e-12	Control-A-Specific
ENSG00000166510	CCDC68	1.07543	3.95662	44.9418	2.03e-11	3.76e-10	0.958591	3.90792	35.1122	3.11e-09	3.13e-08	Control-A-Specific
ENSG00000167703	SLC43A2	-1.27616	4.07555	54.9555	1.23e-13	3.35e-12	-0.775185	4.25692	23.5853	1.19e-06	6.99e-06	Control-A-Specific
ENSG00000168216	LMBRD1	1.08269	4.39744	48.9529	2.62e-12	5.81e-11	0.672292	4.16524	19.7559	8.8e-06	4.28e-05	Control-A-Specific
ENSG00000168297	PXK	1.1176	4.26613	44.7354	2.26e-11	4.15e-10	0.875674	4.13717	31.4335	2.06e-08	1.76e-07	Control-A-Specific
ENSG00000169967	MAP3K2	1.02045	4.80077	38.07	6.83e-10	9.31e-09	0.943026	4.77791	36.0635	1.91e-09	2e-08	Control-A-Specific
ENSG00000171307	ZDHHC16	-1.00454	5.44429	52.9605	3.4e-13	8.5e-12	-0.85964	5.51812	41.157	1.4e-10	1.84e-09	Control-A-Specific
ENSG00000171388	APLN	-1.15627	5.74305	67.3453	2.28e-16	9.29e-15	-0.694323	5.92537	28.147	1.12e-07	8.16e-07	Control-A-Specific
ENSG00000171453	POLR1C	-1.09742	4.87158	49.0105	2.55e-12	5.66e-11	-0.826994	4.98516	31.9249	1.6e-08	1.4e-07	Control-A-Specific
ENSG00000172009	THOP1	-1.01695	5.4956	57.5607	3.28e-14	9.91e-13	-0.906944	5.55793	45.975	1.2e-11	1.92e-10	Control-A-Specific
ENSG00000172315	TP53RK	-1.13061	5.33558	67.9845	1.65e-16	6.83e-15	-0.961961	5.41521	49.997	1.54e-12	2.82e-11	Control-A-Specific
ENSG00000172331	BPGM	-1.01812	4.53454	43.885	3.48e-11	6.17e-10	-0.92743	4.58921	40.2909	2.19e-10	2.77e-09	Control-A-Specific
ENSG00000172667	ZMAT3	1.15109	6.11225	70.2354	5.26e-17	2.35e-15	0.908106	5.97687	45.004	1.97e-11	3.02e-10	Control-A-Specific
ENSG00000172893	DHCR7	-1.33234	4.17213	44.2626	2.87e-11	5.16e-10	-0.802322	4.35911	19.5385	9.86e-06	4.74e-05	Control-A-Specific
ENSG00000173210	ABLIM3	1.34865	7.24083	92.0842	8.31e-22	6.41e-20	0.713096	6.84262	26.0744	3.29e-07	2.17e-06	Control-A-Specific
ENSG00000173230	GOLGB1	1.0753	5.84619	26.2227	3.04e-07	2.36e-06	0.820225	5.70625	18.0417	2.16e-05	9.62e-05	Control-A-Specific
ENSG00000173821	RNF213	1.05751	5.92545	66.4677	3.56e-16	1.42e-14	0.868885	5.82891	34.8472	3.57e-09	3.56e-08	Control-A-Specific
ENSG00000174628	IQCK	1.07694	3.20224	28.2164	1.08e-07	9.43e-07	0.979284	3.1682	25.3656	4.74e-07	3.03e-06	Control-A-Specific
ENSG00000174718	KIAA1551	1.11912	4.80547	57.7222	3.02e-14	9.16e-13	0.800853	4.62595	26.4219	2.74e-07	1.83e-06	Control-A-Specific
ENSG00000175283	DOLK	-1.00218	4.32283	41.214	1.36e-10	2.18e-09	-0.776884	4.42403	28.2178	1.08e-07	7.91e-07	Control-A-Specific
ENSG00000175782	SLC35E3	-1.03704	3.85079	38.6799	4.99e-10	7.07e-09	-0.715808	3.98287	19.2652	1.14e-05	5.39e-05	Control-A-Specific
ENSG00000176102	CSTF3	-1.00357	5.92391	44.5376	2.5e-11	4.54e-10	-0.780023	6.02706	33.641	6.63e-09	6.28e-08	Control-A-Specific
ENSG00000177954	RPS27	1.12463	9.92725	40.2046	2.29e-10	3.47e-09	0.955092	9.8399	38.1385	6.59e-10	7.66e-09	Control-A-Specific
ENSG00000178921	PFAS	-1.02166	5.07292	53.3486	2.79e-13	7.1e-12	-0.839982	5.15937	39.0311	4.17e-10	5.01e-09	Control-A-Specific
ENSG00000179044	EXOC3L1	-1.27296	3.27027	42.0007	9.12e-11	1.51e-09	0.16584	3.84208	0.959646	0.327276	0.427826	Control-A-Specific
ENSG00000180488	FAM73A	1.0219	4.44264	39.93	2.63e-10	3.94e-09	0.858115	4.36523	31.162	2.37e-08	2e-07	Control-A-Specific
ENSG00000181544	FANCB	-1.04086	3.28987	29.6571	5.16e-08	4.84e-07	-0.724525	3.41727	14.7397	0.00012342	0.000459084	Control-A-Specific
ENSG00000182022	CHST15	1.00967	4.98042	48.4726	3.35e-12	7.26e-11	0.756243	4.84599	28.9712	7.35e-08	5.53e-07	Control-A-Specific
ENSG00000182718	ANXA2	1.16471	11.8807	50.759	1.04e-12	2.44e-11	0.887801	11.7215	33.2128	8.26e-09	7.69e-08	Control-A-Specific
ENSG00000182871	COL18A1	1.28311	7.65858	59.6777	1.12e-14	3.6e-13	0.848183	7.39206	30.6548	3.08e-08	2.52e-07	Control-A-Specific
ENSG00000182979	MTA1	1.03515	5.4796	26.4363	2.72e-07	2.13e-06	0.856147	5.39365	34.207	4.96e-09	4.78e-08	Control-A-Specific
ENSG00000183287	CCBE1	1.36256	5.61666	96.0098	1.14e-22	9.58e-21	0.394995	5.02448	1.66842	0.19647	0.282495	Control-A-Specific
ENSG00000183657	PP13439	1.13934	4.89857	38.8589	4.56e-10	6.5e-09	0.886236	4.76014	25.4427	4.56e-07	2.92e-06	Control-A-Specific
ENSG00000184056	VPS33B	-1.01082	3.25641	21.5746	3.4e-06	2.07e-05	-0.601067	3.41824	9.12051	0.00252759	0.00676483	Control-A-Specific
ENSG00000184886	PIGW	-1.09084	3.61296	32.9179	9.61e-09	1.05e-07	-0.744137	3.74906	18.7853	1.46e-05	6.72e-05	Control-A-Specific
ENSG00000184967	NOC4L	-1.00718	5.23044	50.5941	1.14e-12	2.63e-11	-0.903869	5.29004	44.7531	2.24e-11	3.39e-10	Control-A-Specific
ENSG00000185246	PRPF39	1.02898	4.5346	40.4485	2.02e-10	3.11e-09	0.994767	4.53978	43.684	3.86e-11	5.61e-10	Control-A-Specific
ENSG00000185721	DRG1	-1.0805	5.65462	61.944	3.53e-15	1.21e-13	-0.793619	5.7764	35.6215	2.4e-09	2.48e-08	Control-A-Specific
ENSG00000185928	PAGR1	-1.03238	4.67438	44.1504	3.04e-11	5.45e-10	-0.694958	4.81411	24.6052	7.04e-07	4.33e-06	Control-A-Specific
ENSG00000186184	POLR1D	1.0117	7.20802	14.623	0.000131303	0.00054684	0.802088	7.0993	10.9988	0.000911715	0.0027423	Control-A-Specific
ENSG00000187231	SESTD1	1.18327	4.53123	44.1112	3.1e-11	5.54e-10	0.911545	4.37994	27.8379	1.32e-07	9.43e-07	Control-A-Specific
ENSG00000187720	THSD4	1.70492	5.05378	116.482	3.73e-27	5.09e-25	0.853237	4.48607	28.2272	1.08e-07	7.87e-07	Control-A-Specific
ENSG00000188153	COL4A5	1.46581	5.50312	44.4392	2.62e-11	4.75e-10	0.14234	4.70165	0.124724	0.723966	0.789975	Control-A-Specific
ENSG00000188976	NOC2L	-1.08335	6.07846	69.1943	8.92e-17	3.86e-15	-0.896695	6.16556	43.5326	4.17e-11	6.02e-10	Control-A-Specific
ENSG00000196449	YRDC	-1.20144	4.50843	55.3701	9.98e-14	2.76e-12	-0.895842	4.62818	31.279	2.23e-08	1.89e-07	Control-A-Specific
ENSG00000196498	NCOR2	1.00084	4.90136	47.0303	6.99e-12	1.43e-10	0.946915	4.8931	44.1135	3.1e-11	4.56e-10	Control-A-Specific
ENSG00000196715	VKORC1L1	-1.10328	4.39775	50.3103	1.31e-12	3.02e-11	-0.815493	4.51623	30.9441	2.66e-08	2.2e-07	Control-A-Specific
ENSG00000197756	RPL37A	1.14589	10.8361	36.034	1.94e-09	2.38e-08	0.782886	10.6228	21.3745	3.78e-06	1.98e-05	Control-A-Specific
ENSG00000198146	ZNF770	1.07617	4.63606	34.5979	4.05e-09	4.72e-08	0.987221	4.60744	40.3085	2.17e-10	2.75e-09	Control-A-Specific
ENSG00000198435	NRARP	-1.27621	5.41363	82.9138	8.57e-20	5.43e-18	-0.823003	5.58249	28.5307	9.22e-08	6.81e-07	Control-A-Specific
ENSG00000198795	ZNF521	1.12646	6.28182	74.4251	6.3e-18	3.1e-16	0.847207	6.12415	39.8169	2.79e-10	3.46e-09	Control-A-Specific
ENSG00000198841	KTI12	-1.1442	3.13005	25.7954	3.8e-07	2.87e-06	-0.971935	3.20618	18.921	1.36e-05	6.32e-05	Control-A-Specific
ENSG00000203434	RP11-163F15.1	1.27252	3.37511	37.8421	7.67e-10	1.03e-08	0.622674	2.99202	8.28204	0.0040039	0.0101564	Control-A-Specific
ENSG00000204262	COL5A2	1.05688	6.94257	56.8693	4.66e-14	1.38e-12	0.624087	6.69304	20.2223	6.89e-06	3.42e-05	Control-A-Specific
ENSG00000204308	RNF5	-1.13362	5.71113	66.3441	3.79e-16	1.49e-14	-0.826478	5.83768	38.2137	6.34e-10	7.41e-09	Control-A-Specific
ENSG00000204406	MBD5	1.04405	4.7668	43.2441	4.83e-11	8.4e-10	0.926735	4.71662	34.7986	3.66e-09	3.64e-08	Control-A-Specific
ENSG00000204498	NFKBIL1	1.14325	3.82013	45.5773	1.47e-11	2.8e-10	0.977846	3.73724	24.6301	6.95e-07	4.28e-06	Control-A-Specific
ENSG00000204520	MICA	-1.09718	4.23043	40.6585	1.81e-10	2.82e-09	-0.748336	4.37146	23.8962	1.02e-06	6.04e-06	Control-A-Specific
ENSG00000205208	C4orf46	-1.04591	4.62428	48.582	3.17e-12	6.9e-11	-0.946074	4.68185	42.7625	6.18e-11	8.63e-10	Control-A-Specific
ENSG00000205356	TECPR1	1.0329	5.20768	42.7525	6.21e-11	1.06e-09	0.994113	5.2089	51.2228	8.25e-13	1.6e-11	Control-A-Specific
ENSG00000205426	KRT81	-1.15382	4.92612	48.026	4.21e-12	8.97e-11	-0.868195	5.0433	37.5112	9.09e-10	1.03e-08	Control-A-Specific
ENSG00000209482	SNORD83A	1.07268	5.14324	6.9644	0.00831473	0.0206078	0.817556	5.00037	5.79334	0.016087	0.0340754	Control-A-Specific
ENSG00000211584	SLC48A1	1.05752	4.75258	26.7222	2.35e-07	1.87e-06	0.992818	4.73935	38.5834	5.25e-10	6.25e-09	Control-A-Specific
ENSG00000212829	RPS26P3	-1.01646	3.62108	30.6274	3.13e-08	3.08e-07	-0.937429	3.67185	27.1078	1.92e-07	1.32e-06	Control-A-Specific
ENSG00000213178	RP11-641D5.1	1.36105	4.29161	8.261	0.00405057	0.0110318	0.697779	3.87715	2.33803	0.126249	0.195709	Control-A-Specific
ENSG00000213539	YBX1P6	-1.16007	8.21429	34.6179	4.01e-09	4.68e-08	-0.94564	8.31011	42.2627	7.98e-11	1.09e-09	Control-A-Specific
ENSG00000219200	RNASEK	1.07135	8.69169	37.4912	9.18e-10	1.22e-08	0.792714	8.53576	24.322	8.15e-07	4.95e-06	Control-A-Specific
ENSG00000221869	CEBPD	1.19237	5.95217	78.7502	7.05e-19	3.91e-17	0.98056	5.83604	47.6412	5.12e-12	8.73e-11	Control-A-Specific
ENSG00000222849	RNA5SP21	1.01221	4.43182	38.564	5.3e-10	7.44e-09	0.829567	4.34295	28.7058	8.42e-08	6.28e-07	Control-A-Specific
ENSG00000223392	CLDN10-AS1	1.16308	4.63066	57.3566	3.64e-14	1.09e-12	0.421674	4.20032	7.59529	0.00585209	0.0142067	Control-A-Specific
ENSG00000232859	LYRM9	1.41379	3.38104	45.6503	1.41e-11	2.71e-10	0.8532	3.04128	15.7658	7.17e-05	0.00028106	Control-A-Specific
ENSG00000238923	RNU7-1	-1.05274	3.06783	24.5267	7.33e-07	5.23e-06	-0.980113	3.11491	21.5889	3.38e-06	1.79e-05	Control-A-Specific
ENSG00000241945	PWP2	-1.02304	3.73457	28.4584	9.57e-08	8.42e-07	-0.951264	3.78215	26.7406	2.33e-07	1.57e-06	Control-A-Specific
ENSG00000244274	DBNDD2	1.00823	6.16951	49.5577	1.93e-12	4.34e-11	0.934137	6.14769	44.9164	2.06e-11	3.15e-10	Control-A-Specific
ENSG00000247092	SNHG10	-1.17749	3.53548	40.276	2.2e-10	3.36e-09	-0.898293	3.64503	25.5083	4.4e-07	2.83e-06	Control-A-Specific
ENSG00000248441	CTD-2536I1.1	1.25018	4.14835	55.677	8.54e-14	2.4e-12	0.762892	3.8595	19.2787	1.13e-05	5.36e-05	Control-A-Specific
ENSG00000250988	RP11-752G15.6	-1.28015	3.1223	39.6638	3.02e-10	4.46e-09	-0.624779	3.35243	9.60557	0.00193988	0.0053589	Control-A-Specific
ENSG00000258429	PDF	-1.18701	4.06447	47.1452	6.59e-12	1.35e-10	-0.970043	4.15495	33.3501	7.7e-09	7.2e-08	Control-A-Specific
ENSG00000261373	VPS9D1-AS1	-1.07228	3.24542	26.7651	2.3e-07	1.84e-06	-0.800221	3.35731	17.7627	2.5e-05	0.000110054	Control-A-Specific
ENSG00000263155	MYZAP	1.29757	6.69803	42.085	8.74e-11	1.45e-09	0.70882	6.33536	15.2806	9.27e-05	0.000352873	Control-A-Specific
ENSG00000266077	AC139149.1	1.04865	4.4005	8.21202	0.00416138	0.0113034	0.806227	4.26155	13.2137	0.000277915	0.000946214	Control-A-Specific
ENSG00000266202	RP1-66C13.4	1.4095	3.37788	44.9972	1.97e-11	3.68e-10	0.852629	3.0411	15.9503	6.5e-05	0.00025769	Control-A-Specific
ENSG00000267100	ILF3-AS1	-1.22027	3.18891	35.3186	2.8e-09	3.36e-08	-0.854176	3.32248	20.474	6.04e-06	3.04e-05	Control-A-Specific
CATG00000072615	CATG00000072615.1	0.732454	4.53073	20.2079	6.94647e-06	3.92282e-05	1.05066	4.76047	54.2486	1.76667e-13	3.97594e-12	Control-B-Specific
ENSG00000004468	CD38	0.991798	2.88224	23.7682	1.08663e-06	7.45305e-06	1.10725	2.98456	27.6657	1.44194e-07	1.02039e-06	Control-B-Specific
ENSG00000005700	IBTK	0.832818	3.95403	25.9983	3.41719e-07	2.6151e-06	1.00678	4.09147	40.51	1.95608e-10	2.5028e-09	Control-B-Specific
ENSG00000010322	NISCH	0.842522	5.62369	37.7763	7.9341e-10	1.06237e-08	1.06638	5.79655	62.5536	2.59289e-15	7.60509e-14	Control-B-Specific
ENSG00000013441	CLK1	0.710447	5.05338	11.4146	0.000728711	0.0024618	1.29524	5.46246	66.8434	2.93953e-16	1.01793e-14	Control-B-Specific
ENSG00000029993	HMGB3	-0.787806	7.04798	31.4445	2.05223e-08	2.08255e-07	-1.0248	6.99291	56.065	7.01136e-14	1.68382e-12	Control-B-Specific
ENSG00000034063	UHRF1	-0.807761	5.99366	39.1725	3.87959e-10	5.59596e-09	-1.00893	5.95154	53.0469	3.25672e-13	6.88205e-12	Control-B-Specific
ENSG00000035499	DEPDC1B	-0.636521	4.64841	17.4551	2.94178e-05	0.000144377	-1.10407	4.51569	52.4898	4.32496e-13	8.92855e-12	Control-B-Specific
ENSG00000039319	ZFYVE16	0.905863	4.76901	38.6545	5.0587e-10	7.15138e-09	1.02819	4.87545	51.8557	5.97323e-13	1.18526e-11	Control-B-Specific
ENSG00000067191	CACNB1	0.242502	2.63867	1.23882	0.265698	0.369602	1.13	3.18071	31.9025	1.62109e-08	1.41253e-07	Control-B-Specific
ENSG00000074590	NUAK1	0.893634	4.25537	28.084	1.16162e-07	1.00207e-06	1.14436	4.44612	55.5045	9.32431e-14	2.19992e-12	Control-B-Specific
ENSG00000081307	UBA5	-0.419755	5.50041	10.0179	0.00155029	0.00477235	-2.33377	5.00249	56.1186	6.82293e-14	1.64594e-12	Control-B-Specific
ENSG00000083857	FAT1	0.909868	4.75994	35.8769	2.10186e-09	2.56586e-08	1.2148	4.98957	71.598	2.6382e-17	1.0647e-15	Control-B-Specific
ENSG00000089195	TRMT6	-0.848433	4.56289	32.0525	1.50064e-08	1.56457e-07	-1.00115	4.53931	45.174	1.80287e-11	2.79276e-10	Control-B-Specific
ENSG00000089685	BIRC5	-0.701105	7.4528	24.2829	8.31751e-07	5.86357e-06	-1.04333	7.35937	53.8794	2.13177e-13	4.67032e-12	Control-B-Specific
ENSG00000090889	KIF4A	-0.996816	4.93324	42.6128	6.67202e-11	1.12736e-09	-1.02462	4.95074	51.7577	6.27895e-13	1.23815e-11	Control-B-Specific
ENSG00000091409	ITGA6	-0.749748	8.11239	26.6269	2.46778e-07	1.95458e-06	-1.00949	8.04795	50.7604	1.04358e-12	1.97931e-11	Control-B-Specific
ENSG00000096433	ITPR3	0.862695	4.22695	31.4189	2.07947e-08	2.10618e-07	1.01362	4.35072	41.9265	9.47684e-11	1.2685e-09	Control-B-Specific
ENSG00000099250	NRP1	-0.610726	5.65534	15.0604	0.000104123	0.000445851	-1.28774	5.45674	56.2701	6.31674e-14	1.52726e-12	Control-B-Specific
ENSG00000100142	POLR2F	-0.947691	7.99626	42.6545	6.5313e-11	1.10534e-09	-1.07874	7.97961	50.8033	1.02104e-12	1.93998e-11	Control-B-Specific
ENSG00000100311	PDGFB	0.437103	7.01064	10.2447	0.00137075	0.00427908	1.09245	7.44772	63.4088	1.67968e-15	5.07926e-14	Control-B-Specific
ENSG00000100526	CDKN3	-0.527735	7.49502	13.6632	0.000218695	0.000857144	-1.09123	7.31824	60.9141	5.96197e-15	1.67106e-13	Control-B-Specific
ENSG00000100612	DHRS7	0.868381	4.68266	33.8677	5.89896e-09	6.63788e-08	1.10364	4.86306	60.7322	6.53933e-15	1.82337e-13	Control-B-Specific
ENSG00000100749	VRK1	-0.53327	4.80952	13.5173	0.000236373	0.000918653	-1.27162	4.58979	75.0934	4.48954e-18	1.99154e-16	Control-B-Specific
ENSG00000101331	CCM2L	0.768145	4.80671	25.8075	3.77225e-07	2.85805e-06	1.0064	4.98522	49.2079	2.30221e-12	4.10535e-11	Control-B-Specific
ENSG00000101577	LPIN2	0.944862	5.37312	43.6536	3.91955e-11	6.91934e-10	1.01256	5.44462	54.7285	1.38385e-13	3.20165e-12	Control-B-Specific
ENSG00000102287	GABRE	0.744082	3.68727	18.0238	2.18157e-05	0.00011069	1.08308	3.92823	43.1331	5.11386e-11	7.27116e-10	Control-B-Specific
ENSG00000103591	AAGAB	-0.508207	4.35095	10.4902	0.0012001	0.00380405	-1.01876	4.19712	42.3125	7.77922e-11	1.0679e-09	Control-B-Specific
ENSG00000104763	ASAH1	0.796394	5.91854	38.4999	5.47576e-10	7.64953e-09	1.00392	6.07924	59.538	1.19953e-14	3.25176e-13	Control-B-Specific
ENSG00000104881	PPP1R13L	0.982969	4.92776	36.7636	1.33357e-09	1.69402e-08	1.45153	5.27755	67.3933	2.22404e-16	7.85364e-15	Control-B-Specific
ENSG00000105197	TIMM50	-0.984423	6.14377	55.4396	9.63747e-14	2.67861e-12	-1.07473	6.14115	62.7278	2.37339e-15	6.99954e-14	Control-B-Specific
ENSG00000105996	HOXA2	0.44921	3.7009	3.8741	0.0490367	0.0915472	1.00825	4.06863	17.1235	3.50259e-05	0.000148896	Control-B-Specific
ENSG00000107036	KIAA1432	0.884857	4.39921	30.5271	3.29228e-08	3.21526e-07	1.20021	4.63473	60.0234	9.37342e-15	2.5604e-13	Control-B-Specific
ENSG00000107554	DNMBP	0.799425	5.65227	33.4081	7.4713e-09	8.24166e-08	1.10167	5.87619	65.5657	5.62078e-16	1.83961e-14	Control-B-Specific
ENSG00000107562	CXCL12	-0.452267	6.83797	3.36708	0.0665115	0.118576	-1.17867	6.60536	21.38	3.76679e-06	1.9754e-05	Control-B-Specific
ENSG00000107566	ERLIN1	-0.992941	6.44537	60.701	6.64352e-15	2.17601e-13	-1.2583	6.38992	88.6037	4.82378e-21	3.02826e-19	Control-B-Specific
ENSG00000107949	BCCIP	-0.958748	7.06954	46.1664	1.08622e-11	2.13336e-10	-1.04853	7.06648	58.3839	2.15648e-14	5.63255e-13	Control-B-Specific
ENSG00000107959	PITRM1	-0.556039	7.48115	15.1205	0.000100864	0.000433467	-1.18157	7.28808	64.6219	9.07414e-16	2.89913e-14	Control-B-Specific
ENSG00000108294	PSMB3	-0.766288	7.87805	29.4839	5.63845e-08	5.21471e-07	-1.08786	7.79445	55.3239	1.02218e-13	2.40638e-12	Control-B-Specific
ENSG00000108306	FBXL20	0.853244	3.87263	24.4497	7.62745e-07	5.41655e-06	1.11096	4.06594	48.0438	4.1681e-12	7.18797e-11	Control-B-Specific
ENSG00000108671	PSMD11	-0.856138	6.98626	36.8921	1.2485e-09	1.59911e-08	-1.09547	6.93283	66.24	3.99226e-16	1.35195e-14	Control-B-Specific
ENSG00000108773	KAT2A	0.795626	3.71856	16.3253	5.33476e-05	0.000245413	1.21524	4.01846	46.2796	1.02528e-11	1.67016e-10	Control-B-Specific
ENSG00000108799	EZH1	0.951787	3.88752	28.0566	1.17821e-07	1.01391e-06	1.49475	4.28739	95.9639	1.16999e-22	9.16778e-21	Control-B-Specific
ENSG00000108826	MRPL27	-0.877228	5.88183	45.9116	1.23713e-11	2.40868e-10	-1.191	5.80807	71.1905	3.24345e-17	1.29437e-15	Control-B-Specific
ENSG00000109323	MANBA	0.659632	2.5933	7.25504	0.00707025	0.0178729	1.06846	2.86724	19.767	8.74792e-06	4.25386e-05	Control-B-Specific
ENSG00000110011	DNAJC4	0.755361	4.68694	26.755	2.30948e-07	1.84291e-06	1.06483	4.91223	56.8817	4.62836e-14	1.15013e-12	Control-B-Specific
ENSG00000110651	CD81	0.787776	2.68071	9.77486	0.00176914	0.00535775	1.02224	2.84756	22.6149	1.9794e-06	1.10671e-05	Control-B-Specific
ENSG00000110799	VWF	0.951194	5.23621	34.0839	5.27857e-09	6.00325e-08	1.16133	5.40268	57.462	3.44565e-14	8.74446e-13	Control-B-Specific
ENSG00000111077	TENC1	0.826764	5.54822	30.034	4.24533e-08	4.04217e-07	1.10123	5.75505	58.5011	2.03174e-14	5.3327e-13	Control-B-Specific
ENSG00000111237	VPS29	-0.568261	7.89395	14.8464	0.000116632	0.000492871	-1.1064	7.72834	58.7864	1.75756e-14	4.64714e-13	Control-B-Specific
ENSG00000111752	PHC1	0.558275	3.4374	8.6933	0.00319383	0.00896343	1.00087	3.73352	30.5371	3.27546e-08	2.65976e-07	Control-B-Specific
ENSG00000113240	CLK4	0.738209	3.10539	10.8133	0.00100775	0.00326958	1.13501	3.3814	29.1717	6.62413e-08	5.03255e-07	Control-B-Specific
ENSG00000113504	SLC12A7	0.771452	5.14414	29.5709	5.39081e-08	5.01619e-07	1.07738	5.36977	36.3756	1.62729e-09	1.73475e-08	Control-B-Specific
ENSG00000113916	BCL6	0.854276	2.95239	14.1427	0.000169454	0.000684307	1.08863	3.12742	24.6479	6.88198e-07	4.2532e-06	Control-B-Specific
ENSG00000114315	HES1	0.8956	4.39986	8.59287	0.00337481	0.00940441	1.22069	4.64018	16.2421	5.57411e-05	0.000225124	Control-B-Specific
ENSG00000116260	QSOX1	-0.901809	7.26659	42.1283	8.54756e-11	1.41948e-09	-1.26621	7.17746	86.0205	1.78082e-20	1.06206e-18	Control-B-Specific
ENSG00000117226	GBP3	0.756098	2.83368	7.29679	0.00690778	0.017521	1.20979	3.14085	33.7223	6.35675e-09	6.04426e-08	Control-B-Specific
ENSG00000117385	LEPRE1	-0.965788	5.77192	53.0109	3.31702e-13	8.32775e-12	-1.13729	5.74375	71.4653	2.82177e-17	1.13029e-15	Control-B-Specific
ENSG00000117569	PTBP2	0.890813	3.50763	21.5946	3.36807e-06	2.05109e-05	1.28075	3.79228	58.5742	1.95768e-14	5.15091e-13	Control-B-Specific
ENSG00000117724	CENPF	-0.711993	6.50527	29.6498	5.17582e-08	4.85005e-07	-1.03159	6.42053	60.0844	9.0877e-15	2.48869e-13	Control-B-Specific
ENSG00000118689	FOXO3	0.68795	3.82179	12.6699	0.000371582	0.00136443	1.01482	4.05311	32.0759	1.48265e-08	1.30998e-07	Control-B-Specific
ENSG00000119705	SLIRP	-0.954156	9.19871	37.7854	7.89696e-10	1.05873e-08	-1.14947	9.16179	56.6497	5.2079e-14	1.27641e-12	Control-B-Specific
ENSG00000119812	FAM98A	-0.933718	5.88886	49.8953	1.6217e-12	3.69658e-11	-1.08417	5.86629	66.1482	4.18272e-16	1.40757e-14	Control-B-Specific
ENSG00000119943	PYROXD2	0.892144	3.01383	12.9811	0.000314657	0.00118149	1.01977	3.11468	24.1229	9.03794e-07	5.42327e-06	Control-B-Specific
ENSG00000120798	NR2C1	0.9891	4.89204	46.8741	7.56984e-12	1.52905e-10	1.03172	4.94681	55.1761	1.10199e-13	2.58859e-12	Control-B-Specific
ENSG00000122952	ZWINT	-0.981976	6.63164	52.1149	5.23451e-13	1.26928e-11	-1.03331	6.64115	55.8566	7.79563e-14	1.85969e-12	Control-B-Specific
ENSG00000123689	G0S2	-0.517705	4.00207	7.86425	0.00504217	0.0133783	-1.13579	3.81966	37.682	8.32679e-10	9.52964e-09	Control-B-Specific
ENSG00000124067	SLC12A4	0.936518	3.17148	21.999	2.72799e-06	1.70319e-05	1.2775	3.42233	44.8811	2.09369e-11	3.19258e-10	Control-B-Specific
ENSG00000124145	SDC4	0.788607	4.41043	18.243	1.94436e-05	0.000100183	1.07664	4.62309	41.9333	9.44393e-11	1.26568e-09	Control-B-Specific
ENSG00000124593	PRICKLE4	0.88048	3.41793	15.2632	9.35216e-05	0.00040469	1.02842	3.53949	25.1546	5.29139e-07	3.35517e-06	Control-B-Specific
ENSG00000124635	HIST1H2BJ	-0.735569	9.33693	23.154	1.49529e-06	9.94212e-06	-1.0516	9.25308	52.4181	4.48573e-13	9.20733e-12	Control-B-Specific
ENSG00000125347	IRF1	0.936049	4.87051	40.6767	1.79612e-10	2.80348e-09	1.00991	4.94597	41.7166	1.05509e-10	1.40178e-09	Control-B-Specific
ENSG00000125772	GPCPD1	0.939688	4.39553	35.6948	2.30776e-09	2.79797e-08	1.38262	4.7234	81.8	1.50578e-19	8.24721e-18	Control-B-Specific
ENSG00000128394	APOBEC3F	0.840011	2.88918	14.6831	0.000127182	0.000531967	1.06245	3.05683	23.3605	1.34309e-06	7.78092e-06	Control-B-Specific
ENSG00000128708	HAT1	-0.882475	5.99074	44.8312	2.14771e-11	3.96228e-10	-1.08345	5.95133	63.7978	1.37869e-15	4.25293e-14	Control-B-Specific
ENSG00000129353	SLC44A2	0.790377	6.77747	29.1268	6.77914e-08	6.12598e-07	1.00168	6.94111	45.3681	1.63269e-11	2.55494e-10	Control-B-Specific
ENSG00000129566	TEP1	0.71905	3.23396	14.7212	0.000124635	0.000522957	1.33908	3.66091	51.9936	5.56806e-13	1.10896e-11	Control-B-Specific
ENSG00000130684	ZNF337	0.715776	3.14992	14.1335	0.00017028	0.000686971	1.27337	3.53325	48.9785	2.5879e-12	4.59191e-11	Control-B-Specific
ENSG00000131773	KHDRBS3	-0.650135	4.62589	18.7634	1.47982e-05	7.82159e-05	-1.00984	4.5285	32.733	1.05726e-08	9.59399e-08	Control-B-Specific
ENSG00000131795	RBM8A	-0.958465	7.52296	45.4744	1.54647e-11	2.94494e-10	-1.03002	7.5257	55.8261	7.91726e-14	1.88035e-12	Control-B-Specific
ENSG00000132432	SEC61G	-0.785505	8.58934	27.2893	1.75176e-07	1.43996e-06	-1.01911	8.53477	44.5584	2.46879e-11	3.73274e-10	Control-B-Specific
ENSG00000132963	POMP	-0.97163	8.80494	41.962	9.30625e-11	1.53828e-09	-1.08601	8.79393	57.0972	4.1479e-14	1.04062e-12	Control-B-Specific
ENSG00000134057	CCNB1	-0.826741	8.31642	32.455	1.21983e-08	1.29851e-07	-1.16914	8.22914	63.2436	1.82657e-15	5.4619e-14	Control-B-Specific
ENSG00000135317	SNX14	-0.940839	7.59886	39.3256	3.58707e-10	5.20223e-09	-1.01411	7.60071	52.8214	3.65296e-13	7.67408e-12	Control-B-Specific
ENSG00000136068	FLNB	0.988241	8.57229	44.4939	2.55151e-11	4.62706e-10	1.34057	8.84217	82.6615	9.73812e-20	5.36096e-18	Control-B-Specific
ENSG00000136371	MTHFS	-0.989441	4.7018	38.2717	6.15491e-10	8.46498e-09	-1.08717	4.69821	48.3585	3.55001e-12	6.21686e-11	Control-B-Specific
ENSG00000136603	SKIL	0.731841	5.42454	29.6087	5.28673e-08	4.93228e-07	1.06354	5.66458	63.7221	1.43265e-15	4.39751e-14	Control-B-Specific
ENSG00000137752	CASP1	0.751298	4.98173	27.285	1.7557e-07	1.44208e-06	1.12181	5.24855	66.2502	3.97176e-16	1.34927e-14	Control-B-Specific
ENSG00000138160	KIF11	-0.986139	6.59976	53.0513	3.24954e-13	8.17762e-12	-1.00768	6.61891	54.3517	1.67629e-13	3.80443e-12	Control-B-Specific
ENSG00000138166	DUSP5	-0.991668	5.04232	49.6458	1.84167e-12	4.17119e-11	-1.10274	5.03345	49.3617	2.12865e-12	3.82125e-11	Control-B-Specific
ENSG00000138180	CEP55	-0.982883	7.46118	48.7081	2.97039e-12	6.53301e-11	-1.2279	7.41056	74.8611	5.05012e-18	2.22184e-16	Control-B-Specific
ENSG00000138376	BARD1	0.83876	3.45121	20.8072	5.07911e-06	2.98055e-05	1.00536	3.58362	32.8354	1.00301e-08	9.16364e-08	Control-B-Specific
ENSG00000138386	NAB1	0.934419	2.99062	21.7947	3.0343e-06	1.87e-05	1.03065	3.07906	27.3062	1.7365e-07	1.20578e-06	Control-B-Specific
ENSG00000138834	MAPK8IP3	0.638687	4.68034	19.5454	9.82372e-06	5.38483e-05	1.08383	4.98882	60.5448	7.19241e-15	1.98485e-13	Control-B-Specific
ENSG00000139178	C1RL	0.885753	3.49405	25.136	5.34265e-07	3.93038e-06	1.05631	3.63112	31.3777	2.12405e-08	1.80535e-07	Control-B-Specific
ENSG00000139343	SNRPF	-0.982583	8.40457	44.2906	2.83075e-11	5.10735e-10	-1.02458	8.41708	52.4051	4.51557e-13	9.25088e-12	Control-B-Specific
ENSG00000139734	DIAPH3	-0.741421	5.78872	32.7648	1.0401e-08	1.12291e-07	-1.10027	5.69413	68.1047	1.55037e-16	5.54773e-15	Control-B-Specific
ENSG00000140044	JDP2	0.784294	3.64801	10.4973	0.00119548	0.00379086	1.1827	3.93881	42.7538	6.20817e-11	8.65516e-10	Control-B-Specific
ENSG00000140181	HERC2P2	0.997674	3.59141	30.8786	2.74685e-08	2.73273e-07	1.17358	3.73468	48.0422	4.1715e-12	7.18797e-11	Control-B-Specific
ENSG00000141258	SGSM2	0.927683	5.37623	41.05	1.48382e-10	2.35048e-09	1.08303	5.50544	65.9824	4.54976e-16	1.51682e-14	Control-B-Specific
ENSG00000141391	SLMO1	0.544511	2.5602	6.11429	0.0134093	0.0308966	1.16958	2.96667	32.3609	1.2804e-08	1.14067e-07	Control-B-Specific
ENSG00000143507	DUSP10	-0.919801	2.66236	12.859	0.00033586	0.00124964	-1.00004	2.66243	15.4031	8.68444e-05	0.000333048	Control-B-Specific
ENSG00000144591	GMPPA	-0.724836	4.58383	23.05	1.5784e-06	1.04231e-05	-1.53977	4.36726	95.504	1.47596e-22	1.13175e-20	Control-B-Specific
ENSG00000144959	NCEH1	-0.497952	6.513	13.7853	0.000204929	0.000810053	-1.00081	6.35461	37.1443	1.09701e-09	1.21282e-08	Control-B-Specific
ENSG00000145982	FARS2	0.016602	3.72241	0.00970298	0.921532	0.946792	-1.54639	3.20897	54.2158	1.79639e-13	4.02924e-12	Control-B-Specific
ENSG00000146830	GIGYF1	0.82	4.67227	25.4405	4.5623e-07	3.3962e-06	1.12125	4.89522	64.8542	8.06488e-16	2.59989e-14	Control-B-Specific
ENSG00000148335	NTMT1	-0.817404	6.16035	35.9879	1.98546e-09	2.43214e-08	-1.02711	6.11552	59.3242	1.33721e-14	3.59774e-13	Control-B-Specific
ENSG00000149582	TMEM25	0.792155	2.82076	13.9686	0.000185893	0.00074197	1.05337	3.01056	25.9222	3.55457e-07	2.3367e-06	Control-B-Specific
ENSG00000149948	HMGA2	-0.956482	5.01086	43.0244	5.40619e-11	9.29708e-10	-1.02805	5.01486	52.5906	4.10847e-13	8.56396e-12	Control-B-Specific
ENSG00000151012	SLC7A11	0.823178	5.38697	25.8464	3.69693e-07	2.80854e-06	1.15828	5.63515	38.9858	4.26909e-10	5.11481e-09	Control-B-Specific
ENSG00000152253	SPC25	-0.841086	5.30742	36.9281	1.22566e-09	1.57384e-08	-1.11347	5.24473	62.2407	3.03945e-15	8.8185e-14	Control-B-Specific
ENSG00000152926	ZNF117	0.459843	3.36222	6.05646	0.0138555	0.0317665	1.1098	3.7841	40.9749	1.54199e-10	1.99677e-09	Control-B-Specific
ENSG00000152952	PLOD2	-0.64822	7.76486	14.5836	0.000134077	0.000556867	-1.07796	7.63975	22.3019	2.32971e-06	1.28498e-05	Control-B-Specific
ENSG00000154146	NRGN	-0.693087	4.63049	19.493	1.00972e-05	5.51484e-05	-1.14384	4.50781	50.8834	9.80166e-13	1.86893e-11	Control-B-Specific
ENSG00000154839	SKA1	-0.876161	5.61138	38.3804	5.82155e-10	8.04811e-09	-1.01819	5.58974	58.1059	2.48386e-14	6.44065e-13	Control-B-Specific
ENSG00000155970	MICU3	0.946296	2.87777	19.3828	1.06966e-05	5.81837e-05	1.16816	3.04822	31.3204	2.18772e-08	1.85215e-07	Control-B-Specific
ENSG00000156709	AIFM1	-0.936872	5.12102	45.8538	1.27413e-11	2.46602e-10	-1.37319	5.01768	84.3809	4.08062e-20	2.31775e-18	Control-B-Specific
ENSG00000158079	PTPDC1	0.754748	2.82936	13.4389	0.000246455	0.000952619	1.09441	3.06783	30.0217	4.27249e-08	3.36191e-07	Control-B-Specific
ENSG00000158186	MRAS	0.840796	3.07898	13.699	0.000214569	0.000843224	1.07096	3.25471	25.2635	5.00073e-07	3.19161e-06	Control-B-Specific
ENSG00000158270	COLEC12	-0.595368	3.65658	11.1886	0.000823012	0.00273523	-1.38079	3.43771	52.0267	5.47497e-13	1.09653e-11	Control-B-Specific
ENSG00000158290	CUL4B	0.449074	3.60043	6.85951	0.00881709	0.0217063	1.09041	4.01711	42.98	5.53037e-11	7.80138e-10	Control-B-Specific
ENSG00000160201	U2AF1	-0.549588	6.7416	16.8797	3.98262e-05	0.000188338	-1.58291	6.43749	24.7127	6.65425e-07	4.12433e-06	Control-B-Specific
ENSG00000160563	MED27	-0.629241	3.54188	13.0246	0.000307431	0.00115762	-1.44218	3.32213	48.5166	3.27503e-12	5.75978e-11	Control-B-Specific
ENSG00000161010	C5orf45	0.863565	3.01701	18.8532	1.41171e-05	7.51008e-05	1.31494	3.33843	46.9904	7.13337e-12	1.17269e-10	Control-B-Specific
ENSG00000162407	PPAP2B	-0.552378	5.53047	14.5422	0.000137056	0.000567469	-1.09793	5.36608	66.2834	3.9053e-16	1.3309e-14	Control-B-Specific
ENSG00000162413	KLHL21	0.699403	3.48912	13.9343	0.000189315	0.000753349	1.11459	3.77762	37.8996	7.44822e-10	8.56984e-09	Control-B-Specific
ENSG00000162694	EXTL2	-0.651881	3.43275	12.3891	0.000431855	0.00155307	-1.73534	3.15629	54.652	1.43876e-13	3.30024e-12	Control-B-Specific
ENSG00000163249	CCNYL1	-0.508601	4.36258	11.3463	0.000756002	0.00253949	-1.01515	4.21032	44.3792	2.70543e-11	4.03372e-10	Control-B-Specific
ENSG00000163565	IFI16	0.988715	6.27545	18.1902	1.99905e-05	0.000102455	1.14796	6.40885	20.4035	6.27145e-06	3.14598e-05	Control-B-Specific
ENSG00000164032	H2AFZ	-0.982308	10.1638	38.4459	5.62914e-10	7.84322e-09	-1.01039	10.1809	45.6597	1.40691e-11	2.22433e-10	Control-B-Specific
ENSG00000164039	BDH2	0.974374	4.44185	38.0693	6.8277e-10	9.30613e-09	1.03	4.50528	51.5188	7.09132e-13	1.38915e-11	Control-B-Specific
ENSG00000164056	SPRY1	0.894268	3.2639	21.9587	2.78584e-06	1.73626e-05	1.04554	3.38749	32.0104	1.53349e-08	1.34714e-07	Control-B-Specific
ENSG00000164331	ANKRA2	0.850826	3.51944	22.3383	2.28597e-06	1.45721e-05	1.29033	3.83549	51.7555	6.2859e-13	1.23815e-11	Control-B-Specific
ENSG00000164512	ANKRD55	-0.769035	3.31891	16.816	4.11848e-05	0.000194418	-1.01025	3.26758	25.1581	5.28164e-07	3.35097e-06	Control-B-Specific
ENSG00000164933	SLC25A32	-0.852935	5.3757	32.2831	1.33269e-08	1.4067e-07	-1.24255	5.27981	74.8818	4.99766e-18	2.20781e-16	Control-B-Specific
ENSG00000165861	ZFYVE1	0.870055	4.45402	31.2226	2.30076e-08	2.30835e-07	1.13616	4.65492	59.9622	9.66992e-15	2.63468e-13	Control-B-Specific
ENSG00000166046	TCP11L2	0.959162	3.47701	26.723	2.34814e-07	1.86753e-06	1.08126	3.58323	34.9066	3.45911e-09	3.46718e-08	Control-B-Specific
ENSG00000166166	TRMT61A	-0.949861	3.23694	24.0514	9.37996e-07	6.52543e-06	-1.15402	3.20176	32.9673	9.37226e-09	8.62875e-08	Control-B-Specific
ENSG00000166341	DCHS1	0.895739	3.30677	17.7555	2.51194e-05	0.000125715	1.01924	3.4117	24.7935	6.3812e-07	3.97114e-06	Control-B-Specific
ENSG00000166398	KIAA0355	0.523877	4.40317	12.4234	0.000423998	0.00152791	1.02187	4.73686	52.2465	4.8953e-13	9.95972e-12	Control-B-Specific
ENSG00000166750	SLFN5	0.798628	4.54661	25.5342	4.34605e-07	3.24657e-06	1.14577	4.79997	43.7361	3.75773e-11	5.47344e-10	Control-B-Specific
ENSG00000167232	ZNF91	0.761714	3.37712	16.4066	5.11072e-05	0.000235922	1.04228	3.58011	35.6256	2.39123e-09	2.47548e-08	Control-B-Specific
ENSG00000167272	POP5	-0.802027	5.07811	32.4365	1.23153e-08	1.30835e-07	-1.18154	4.98219	63.2848	1.78878e-15	5.36385e-14	Control-B-Specific
ENSG00000167658	EEF2	0.920835	8.78355	2.54134	0.110901	0.181037	1.26459	9.04512	18.7959	1.45481e-05	6.6898e-05	Control-B-Specific
ENSG00000167671	UBXN6	0.979657	2.91251	18.2071	1.98141e-05	0.000101845	1.17023	3.06212	28.4968	9.38546e-08	6.92936e-07	Control-B-Specific
ENSG00000167779	IGFBP6	0.889884	8.09125	34.3619	4.57601e-09	5.24345e-08	1.02405	8.20604	49.6539	1.83402e-12	3.32011e-11	Control-B-Specific
ENSG00000168056	LTBP3	0.65727	5.07869	18.4031	1.78764e-05	9.2917e-05	1.01081	5.32887	54.5863	1.4877e-13	3.40521e-12	Control-B-Specific
ENSG00000168386	FILIP1L	0.990343	6.33598	47.5024	5.49359e-12	1.15344e-10	1.02346	6.38442	46.0139	1.1742e-11	1.88416e-10	Control-B-Specific
ENSG00000168394	TAP1	0.792246	4.14417	25.8746	3.64334e-07	2.7742e-06	1.06127	4.34322	51.0967	8.79264e-13	1.69156e-11	Control-B-Specific
ENSG00000168874	ATOH8	0.845545	4.67338	32.3519	1.28634e-08	1.3625e-07	1.04553	4.82943	56.5252	5.54835e-14	1.35675e-12	Control-B-Specific
ENSG00000169223	LMAN2	-0.904597	6.26136	46.9913	7.13027e-12	1.44851e-10	-1.0898	6.22681	43.6408	3.94535e-11	5.7157e-10	Control-B-Specific
ENSG00000169627	BOLA2B	-0.862995	7.63088	34.5217	4.2152e-09	4.88257e-08	-1.00716	7.60832	52.2494	4.8881e-13	9.95972e-12	Control-B-Specific
ENSG00000169908	TM4SF1	-0.963001	9.09376	37.027	1.16504e-09	1.50691e-08	-1.10017	9.07535	54.752	1.36743e-13	3.17048e-12	Control-B-Specific
ENSG00000170312	CDK1	-0.798684	7.03331	32.0633	1.49227e-08	1.55738e-07	-1.16694	6.93749	74.1286	7.31884e-18	3.11777e-16	Control-B-Specific
ENSG00000171992	SYNPO	0.939803	6.89646	45.9162	1.23424e-11	2.40868e-10	1.10799	7.0355	62.9067	2.16734e-15	6.42718e-14	Control-B-Specific
ENSG00000173163	COMMD1	-0.274901	6.55112	4.46995	0.034496	0.0681533	-1.00256	6.29723	47.943	4.38802e-12	7.53687e-11	Control-B-Specific
ENSG00000173334	TRIB1	-0.992662	2.9413	18.0478	2.15431e-05	0.000109464	-1.15198	2.92006	24.8291	6.26436e-07	3.90976e-06	Control-B-Specific
ENSG00000173575	CHD2	0.821678	5.598	29.1739	6.6165e-08	6.00449e-07	1.01657	5.75049	49.1803	2.33489e-12	4.15672e-11	Control-B-Specific
ENSG00000174080	CTSF	0.95037	3.98387	28.2182	1.08382e-07	9.42584e-07	1.16476	4.1535	52.042	5.43258e-13	1.09211e-11	Control-B-Specific
ENSG00000175061	C17orf76-AS1	0.965067	9.97631	35.1294	3.08504e-09	3.6693e-08	1.01266	10.0345	41.3935	1.24469e-10	1.64344e-09	Control-B-Specific
ENSG00000175063	UBE2C	-0.97134	8.08852	44.7542	2.23387e-11	4.11411e-10	-1.20065	8.04196	69.1994	8.8993e-17	3.29428e-15	Control-B-Specific
ENSG00000175274	TP53I11	0.601342	2.66128	6.95677	0.00835028	0.0206871	1.02021	2.93992	21.4215	3.68606e-06	1.9359e-05	Control-B-Specific
ENSG00000175279	APITD1	-0.719983	4.69384	22.5153	2.08474e-06	1.34416e-05	-1.00132	4.62403	48.1592	3.9299e-12	6.84862e-11	Control-B-Specific
ENSG00000175768	TOMM5	-0.880067	7.87501	36.0936	1.88066e-09	2.31978e-08	-1.2075	7.79522	57.9028	2.75402e-14	7.10682e-13	Control-B-Specific
ENSG00000175938	ORAI3	0.833709	3.36451	19.7764	8.70512e-06	4.83391e-05	1.27214	3.67729	53.6902	2.34726e-13	5.06999e-12	Control-B-Specific
ENSG00000177595	PIDD	0.639954	3.20474	11.6525	0.000641149	0.002205	1.18002	3.56984	44.7828	2.20143e-11	3.34262e-10	Control-B-Specific
ENSG00000177606	JUN	-0.899062	8.72121	34.7619	3.72598e-09	4.35857e-08	-1.04913	8.69724	51.6635	6.58754e-13	1.29282e-11	Control-B-Specific
ENSG00000178550	AC010170.1	-0.961993	3.01804	22.8285	1.77123e-06	1.15887e-05	-1.32258	2.94101	35.1629	3.03249e-09	3.06822e-08	Control-B-Specific
ENSG00000178607	ERN1	0.96334	3.87614	34.7731	3.70451e-09	4.33823e-08	1.01895	3.93944	39.8646	2.72196e-10	3.38589e-09	Control-B-Specific
ENSG00000178685	PARP10	0.867372	4.06128	24.7419	6.55445e-07	4.74318e-06	1.35128	4.41215	59.5014	1.22206e-14	3.30449e-13	Control-B-Specific
ENSG00000179085	DPM3	-0.85233	7.01977	37.2934	1.0163e-09	1.33069e-08	-1.04682	6.98075	41.7275	1.0492e-10	1.39569e-09	Control-B-Specific
ENSG00000179431	FJX1	-0.817302	5.64335	38.9331	4.38583e-10	6.26673e-09	-1.23161	5.53708	82.9647	8.35309e-20	4.64614e-18	Control-B-Specific
ENSG00000180257	ZNF816	0.637874	3.24342	11.7978	0.000593009	0.0020589	1.02888	3.51036	33.2105	8.27037e-09	7.69345e-08	Control-B-Specific
ENSG00000180357	ZNF609	0.990402	4.16973	28.8399	7.8613e-08	7.02633e-07	1.041	4.2315	47.3498	5.93849e-12	1.00078e-10	Control-B-Specific
ENSG00000180573	HIST1H2AC	-0.781582	9.86551	23.4698	1.26891e-06	8.57076e-06	-1.12331	9.77576	56.679	5.13094e-14	1.26043e-12	Control-B-Specific
ENSG00000180992	MRPL14	-0.902739	7.09226	41.2338	1.35064e-10	2.16204e-09	-1.16418	7.03397	66.3372	3.80016e-16	1.2992e-14	Control-B-Specific
ENSG00000181045	SLC26A11	0.815082	3.53728	18.7671	1.47691e-05	7.81031e-05	1.08133	3.73434	36.7923	1.31407e-09	1.42491e-08	Control-B-Specific
ENSG00000181218	HIST3H2A	-0.885478	6.02368	40.4305	2.03739e-10	3.13434e-09	-1.11165	5.97575	70.8316	3.89047e-17	1.5187e-15	Control-B-Specific
ENSG00000181513	ACBD4	0.961522	3.42673	28.1813	1.10464e-07	9.58345e-07	1.08489	3.53379	36.9582	1.20689e-09	1.31935e-08	Control-B-Specific
ENSG00000182481	KPNA2	-0.951427	8.7344	36.4948	1.53077e-09	1.92159e-08	-1.10333	8.71112	53.8652	2.14724e-13	4.69463e-12	Control-B-Specific
ENSG00000182611	HIST1H2AJ	-0.923038	9.7495	33.6101	6.73419e-09	7.50368e-08	-1.11055	9.71412	55.1251	1.13099e-13	2.65092e-12	Control-B-Specific
ENSG00000182628	SKA2	-0.785748	7.47939	31.9478	1.58371e-08	1.64635e-07	-1.01615	7.42613	54.4201	1.61895e-13	3.68209e-12	Control-B-Specific
ENSG00000183207	RUVBL2	-0.920949	7.16265	43.9558	3.35879e-11	5.97898e-10	-1.07039	7.13975	62.216	3.07773e-15	8.90552e-14	Control-B-Specific
ENSG00000183401	CCDC159	0.999357	3.11655	22.3446	2.27857e-06	1.45416e-05	1.02303	3.15811	23.4603	1.27517e-06	7.41143e-06	Control-B-Specific
ENSG00000183615	FAM167B	0.693549	3.5906	15.3002	9.17046e-05	0.000397636	1.34428	4.03973	64.0037	1.24187e-15	3.84193e-14	Control-B-Specific
ENSG00000183878	UTY	0.605915	2.43772	5.81712	0.0158709	0.0356125	1.01271	2.70877	16.7386	4.28999e-05	0.000178086	Control-B-Specific
ENSG00000183941	HIST2H4A	-0.873456	4.86875	25.0065	5.71383e-07	4.18346e-06	-1.10554	4.8182	8.70237	0.00317797	0.00826642	Control-B-Specific
ENSG00000184220	CMSS1	-0.864819	5.66572	43.3205	4.6468e-11	8.12236e-10	-1.65531	5.46592	131.902	1.57173e-30	2.59577e-28	Control-B-Specific
ENSG00000184348	HIST1H2AK	-0.918391	8.70162	34.4706	4.32734e-09	4.98534e-08	-1.32286	8.60106	80.7538	2.5567e-19	1.35203e-17	Control-B-Specific
ENSG00000184357	HIST1H1B	-0.959126	10.1024	34.7234	3.80041e-09	4.44077e-08	-1.15284	10.0661	60.1428	8.82181e-15	2.42826e-13	Control-B-Specific
ENSG00000184384	MAML2	0.763451	4.24626	24.0951	9.1694e-07	6.39635e-06	1.11331	4.4981	56.9761	4.41142e-14	1.10131e-12	Control-B-Specific
ENSG00000184897	H1FX	-0.980937	7.53912	48.4665	3.35976e-12	7.26924e-11	-1.0766	7.53435	58.6237	1.90902e-14	5.03523e-13	Control-B-Specific
ENSG00000184939	ZFP90	0.904061	3.83949	26.8885	2.15534e-07	1.7329e-06	1.05625	3.96449	44.1888	2.98184e-11	4.40303e-10	Control-B-Specific
ENSG00000185130	HIST1H2BL	-0.811105	9.18343	28.2862	1.04637e-07	9.1225e-07	-1.01698	9.13874	49.786	1.71466e-12	3.11982e-11	Control-B-Specific
ENSG00000185420	SMYD3	0.353433	4.94438	4.45866	0.0347247	0.068516	-1.09574	4.36028	40.8591	1.63606e-10	2.11603e-09	Control-B-Specific
ENSG00000185480	PARPBP	-0.942475	4.50363	32.8947	9.72878e-09	1.05784e-07	-1.24082	4.44027	69.0753	9.47745e-17	3.49623e-15	Control-B-Specific
ENSG00000185504	C17orf70	0.659513	4.41044	18.6702	1.5539e-05	8.18468e-05	1.10354	4.71909	50.4689	1.21067e-12	2.25243e-11	Control-B-Specific
ENSG00000185551	NR2F2	0.964773	7.46854	44.5883	2.43136e-11	4.43491e-10	1.07043	7.56564	56.8581	4.68427e-14	1.16133e-12	Control-B-Specific
ENSG00000185567	AHNAK2	0.930631	5.39713	43.2505	4.81616e-11	8.39084e-10	1.11343	5.54495	64.2238	1.11062e-15	3.45579e-14	Control-B-Specific
ENSG00000185627	PSMD13	-0.789813	7.55985	30.8264	2.82167e-08	2.79932e-07	-1.12108	7.47458	66.1849	4.10553e-16	1.38594e-14	Control-B-Specific
ENSG00000186193	SAPCD2	-0.982272	4.55242	40.1399	2.36412e-10	3.57473e-09	-1.22432	4.5045	67.1947	2.45972e-16	8.601e-15	Control-B-Specific
ENSG00000186994	KANK3	0.83276	4.1681	20.748	5.23875e-06	3.0641e-05	1.23939	4.46365	67.2221	2.42585e-16	8.51029e-15	Control-B-Specific
ENSG00000187091	PLCD1	0.997479	3.01265	22.5766	2.01934e-06	1.30436e-05	1.28844	3.23222	37.4468	9.39388e-10	1.05961e-08	Control-B-Specific
ENSG00000187990	HIST1H2BG	-0.860006	5.18098	31.9008	1.6225e-08	1.67685e-07	-1.0303	5.15175	54.4692	1.579e-13	3.59885e-12	Control-B-Specific
ENSG00000188596	C12orf55	0.825683	3.18053	12.4024	0.000428772	0.00154407	1.0762	3.36246	23.1323	1.51226e-06	8.69061e-06	Control-B-Specific
ENSG00000188987	HIST1H4D	-0.768007	10.5216	22.3605	2.25978e-06	1.44439e-05	-1.00819	10.4639	46.2194	1.05723e-11	1.717e-10	Control-B-Specific
ENSG00000196176	HIST1H4A	-0.718023	6.48197	31.8198	1.69161e-08	1.73647e-07	-1.0404	6.39667	62.3983	2.80564e-15	8.18437e-14	Control-B-Specific
ENSG00000196331	HIST1H2BO	-0.960163	9.76087	35.6691	2.33844e-09	2.83194e-08	-1.24577	9.69681	70.0322	5.83446e-17	2.24491e-15	Control-B-Specific
ENSG00000196532	HIST1H3C	-0.826805	10.7697	24.3101	8.20092e-07	5.78521e-06	-1.02059	10.7294	42.7621	6.18187e-11	8.62969e-10	Control-B-Specific
ENSG00000196787	HIST1H2AG	-0.949426	10.7452	30.1122	4.07748e-08	3.8998e-07	-1.13459	10.7112	50.6538	1.1018e-12	2.07871e-11	Control-B-Specific
ENSG00000196839	ADA	0.963653	4.56278	42.2499	8.03254e-11	1.34023e-09	1.03925	4.63932	53.6984	2.33753e-13	5.05915e-12	Control-B-Specific
ENSG00000196866	HIST1H2AD	-0.904315	9.81403	25.4509	4.53779e-07	3.38268e-06	-1.06451	9.78681	50.7176	1.0666e-12	2.01939e-11	Control-B-Specific
ENSG00000196890	HIST3H2BB	-0.780043	7.0518	27.7238	1.39931e-07	1.17939e-06	-1.05949	6.98256	61.6122	4.18219e-15	1.19087e-13	Control-B-Specific
ENSG00000197019	SERTAD1	-0.828007	3.66923	21.8721	2.91434e-06	1.80577e-05	-1.06032	3.62194	35.0973	3.13641e-09	3.14962e-08	Control-B-Specific
ENSG00000197061	HIST1H4C	-0.830369	10.4291	26.5051	2.62838e-07	2.06946e-06	-1.10867	10.3616	53.626	2.42531e-13	5.20927e-12	Control-B-Specific
ENSG00000197530	MIB2	0.709776	3.4797	15.8201	6.96598e-05	0.000311305	1.11146	3.75974	42.9127	5.72377e-11	8.05304e-10	Control-B-Specific
ENSG00000197548	ATG7	-0.401855	4.70005	6.73893	0.00943314	0.0229679	-1.02681	4.49932	43.7022	3.8235e-11	5.56169e-10	Control-B-Specific
ENSG00000198225	FKBP1C	0.798384	5.13387	6.68418	0.00972721	0.0236078	1.05349	5.3236	18.8473	1.41609e-05	6.54121e-05	Control-B-Specific
ENSG00000198327	HIST1H4F	-0.83592	8.79496	30.5468	3.25914e-08	3.18874e-07	-1.16627	8.7117	64.4659	9.82174e-16	3.08294e-14	Control-B-Specific
ENSG00000198339	HIST1H4I	-0.782766	8.68329	25.9985	3.4168e-07	2.6151e-06	-1.27451	8.54858	76.4836	2.22051e-18	1.02746e-16	Control-B-Specific
ENSG00000198366	HIST1H3A	-0.904477	9.20549	31.3538	2.15039e-08	2.16976e-07	-1.08799	9.1708	52.5774	4.13626e-13	8.60518e-12	Control-B-Specific
ENSG00000198374	HIST1H2AL	-0.953352	10.195	36.8055	1.30524e-09	1.66398e-08	-1.14482	10.1592	59.8634	1.01675e-14	2.76325e-13	Control-B-Specific
ENSG00000198518	HIST1H4E	-0.805096	11.3055	20.7977	5.10432e-06	2.99369e-05	-1.03024	11.254	40.0233	2.50955e-10	3.14353e-09	Control-B-Specific
ENSG00000198558	HIST1H4L	-0.665351	10.628	16.6802	4.42401e-05	0.000207552	-1.03953	10.5212	47.3224	6.02201e-12	1.01326e-10	Control-B-Specific
ENSG00000198668	CALM1	-0.957603	9.80632	37.8205	7.75605e-10	1.04115e-08	-1.04156	9.80488	47.564	5.32381e-12	9.05723e-11	Control-B-Specific
ENSG00000198753	PLXNB3	0.64604	2.83116	9.9843	0.00157881	0.00484196	1.34572	3.30177	44.5072	2.53427e-11	3.81028e-10	Control-B-Specific
ENSG00000198835	GJC2	0.522102	3.14885	7.375	0.00661369	0.0168832	1.01761	3.47399	29.3852	5.93286e-08	4.54923e-07	Control-B-Specific
ENSG00000198901	PRC1	-0.816385	7.04379	31.1284	2.41514e-08	2.41628e-07	-1.17805	6.95071	64.6038	9.15777e-16	2.90878e-14	Control-B-Specific
ENSG00000203667	COX20	-0.799163	7.51089	27.931	1.25723e-07	1.07409e-06	-1.02383	7.45997	53.042	3.265e-13	6.88601e-12	Control-B-Specific
ENSG00000203812	HIST2H2AA4	-0.814416	10.9437	24.53	7.31634e-07	5.22701e-06	-1.11062	10.8698	54.2142	1.79786e-13	4.02924e-12	Control-B-Specific
ENSG00000203852	HIST2H3A	-0.973152	10.4449	36.9496	1.2122e-09	1.56033e-08	-1.1534	10.4131	54.4988	1.55539e-13	3.55259e-12	Control-B-Specific
ENSG00000204301	NOTCH4	0.877175	4.37424	33.7493	6.26909e-09	7.02468e-08	1.66844	4.95193	136.736	1.37765e-31	2.42444e-29	Control-B-Specific
ENSG00000204650	CRHR1-IT1	0.943696	2.96434	22.5509	2.04647e-06	1.32109e-05	1.23875	3.18364	39.3948	3.46215e-10	4.21385e-09	Control-B-Specific
ENSG00000204842	ATXN2	0.78114	3.93039	20.5024	5.95579e-06	3.4196e-05	1.14981	4.19531	51.1243	8.66991e-13	1.67395e-11	Control-B-Specific
ENSG00000205362	MT1A	0.440651	2.80124	4.27502	0.0386765	0.0749793	1.0508	3.18972	28.0713	1.16925e-07	8.46384e-07	Control-B-Specific
ENSG00000205485	AC004980.7	0.98124	3.11772	22.1371	2.53852e-06	1.59614e-05	1.39234	3.41968	53.4235	2.68856e-13	5.74935e-12	Control-B-Specific
ENSG00000205978	NYNRIN	0.971171	4.37379	34.8124	3.63048e-09	4.25622e-08	1.42428	4.71102	81.0588	2.19102e-19	1.17018e-17	Control-B-Specific
ENSG00000206149	HERC2P9	0.868195	3.88734	28.6091	8.85668e-08	7.84354e-07	1.06808	4.04284	42.6517	6.54077e-11	9.06002e-10	Control-B-Specific
ENSG00000210156	MT-TK	0.949422	3.846	20.3208	6.54854e-06	3.71981e-05	1.45027	4.20928	87.9545	6.69771e-21	4.15607e-19	Control-B-Specific
ENSG00000210195	MT-TT	0.750173	4.25116	2.50348	0.113595	0.184755	1.29269	4.61719	63.4509	1.64411e-15	5.01406e-14	Control-B-Specific
ENSG00000211459	MT-RNR1	0.559926	9.85205	2.31787	0.127895	0.203961	1.35267	10.4005	18.3402	1.84768e-05	8.34447e-05	Control-B-Specific
ENSG00000213281	NRAS	-0.863253	6.60921	40.806	1.68117e-10	2.63953e-09	-1.05587	6.57094	58.9547	1.61346e-14	4.29788e-13	Control-B-Specific
ENSG00000213462	ERV3-1	0.462776	3.34369	6.12019	0.0133646	0.0308269	1.10336	3.75948	40.1368	2.36792e-10	2.97653e-09	Control-B-Specific
ENSG00000214176	PLEKHM1P	0.922073	3.54982	21.8235	2.98918e-06	1.84677e-05	1.28057	3.81415	52.1999	5.01298e-13	1.01345e-11	Control-B-Specific
ENSG00000214331	RP11-252A24.2	0.657898	3.19426	9.65788	0.00188541	0.00566315	1.16465	3.53991	37.4948	9.16547e-10	1.03898e-08	Control-B-Specific
ENSG00000214944	ARHGEF28	0.673864	4.99019	21.1758	4.19021e-06	2.51153e-05	1.1849	5.34703	72.2282	1.917e-17	7.915e-16	Control-B-Specific
ENSG00000215067	AC027763.2	0.848635	3.4285	18.77	1.47471e-05	7.80619e-05	1.00852	3.55536	32.2403	1.36234e-08	1.20965e-07	Control-B-Specific
ENSG00000215790	SLC35E2	0.769262	2.85146	10.3873	0.00126887	0.00399736	1.02421	3.0376	25.2292	5.09052e-07	3.2412e-06	Control-B-Specific
ENSG00000219545	RPA3-AS1	-0.108724	3.55089	0.379662	0.537784	0.637884	-1.0399	3.22971	24.4507	7.62365e-07	4.65794e-06	Control-B-Specific
ENSG00000221160	MIR1281	0.608891	3.20903	9.61163	0.00193349	0.00578309	1.03676	3.49747	30.8443	2.79584e-08	2.31228e-07	Control-B-Specific
ENSG00000222009	BTBD19	0.886156	3.07707	20.5337	5.85895e-06	3.37127e-05	1.23076	3.3276	42.379	7.51919e-11	1.03618e-09	Control-B-Specific
ENSG00000223496	EXOSC6	-0.987106	5.20586	45.8778	1.25867e-11	2.44499e-10	-1.14465	5.18202	69.3218	8.36387e-17	3.11758e-15	Control-B-Specific
ENSG00000227558	PGM5P2	0.722415	3.53049	13.8154	0.000201681	0.000798695	1.42457	4.01742	64.7363	8.56231e-16	2.75199e-14	Control-B-Specific
ENSG00000227973	PIN4P1	-0.976307	5.18466	49.0527	2.49173e-12	5.54904e-11	-1.24173	5.13043	78.988	6.24898e-19	3.14943e-17	Control-B-Specific
ENSG00000231721	MKLN1-AS1	0.968396	4.44272	38.3518	5.90721e-10	8.15594e-09	1.37216	4.74538	70.8721	3.81153e-17	1.49331e-15	Control-B-Specific
ENSG00000233461	RP11-295G20.2	-0.833586	3.2611	19.0871	1.24887e-05	6.70747e-05	-1.24344	3.16459	36.348	1.65046e-09	1.7525e-08	Control-B-Specific
ENSG00000234912	LINC00338	0.432604	3.53609	5.88961	0.0152305	0.0344367	1.19959	4.03445	57.3429	3.66086e-14	9.26872e-13	Control-B-Specific
ENSG00000240303	ACAD11	0.865968	3.91939	26.4415	2.71646e-07	2.12903e-06	1.03357	4.05422	41.0105	1.51412e-10	1.96305e-09	Control-B-Specific
ENSG00000242498	C15orf38	0.981706	4.45839	41.7504	1.037e-10	1.69829e-09	1.20058	4.63194	68.9111	1.03004e-16	3.77389e-15	Control-B-Specific
ENSG00000243667	WDR92	-0.447139	4.09239	7.81153	0.00519138	0.0137252	-1.00965	3.91833	38.1227	6.64311e-10	7.70127e-09	Control-B-Specific
ENSG00000243716	NPIPB5	0.61107	2.88942	8.1807	0.00423383	0.0114797	1.11247	3.22358	24.797	6.3696e-07	3.96622e-06	Control-B-Specific
ENSG00000244627	RP3-449O17.1	0.804526	4.23842	26.9884	2.04682e-07	1.65691e-06	1.14372	4.48508	61.8934	3.62568e-15	1.04628e-13	Control-B-Specific
ENSG00000245532	NEAT1	0.42136	9.60301	2.83684	0.0921252	0.155539	1.01709	9.99969	35.4956	2.55627e-09	2.62851e-08	Control-B-Specific
ENSG00000249014	HMGN2P4	-0.800836	8.54175	27.23	1.80638e-07	1.47914e-06	-1.19577	8.43699	48.5147	3.27827e-12	5.75978e-11	Control-B-Specific
ENSG00000249859	PVT1	0.659907	4.91365	22.0505	2.65576e-06	1.66494e-05	1.02163	5.1688	54.67	1.42563e-13	3.28414e-12	Control-B-Specific
ENSG00000249992	TMEM158	-0.961993	3.01804	22.8285	1.77123e-06	1.15887e-05	-1.32258	2.94101	35.1629	3.03249e-09	3.06822e-08	Control-B-Specific
ENSG00000250021	C15orf38-AP3S2	0.99153	4.33733	41.5089	1.17337e-10	1.90114e-09	1.21347	4.51315	69.3239	8.35517e-17	3.11758e-15	Control-B-Specific
ENSG00000251322	SHANK3	0.881778	5.18255	32.4106	1.24804e-08	1.32457e-07	1.22275	5.4364	70.9319	3.69768e-17	1.45401e-15	Control-B-Specific
ENSG00000251537	RP11-385D13.1	-0.836143	4.94481	34.3995	4.4885e-09	5.15427e-08	-1.11785	4.88036	63.3516	1.72916e-15	5.21421e-14	Control-B-Specific
ENSG00000256316	HIST1H3F	-0.732411	10.2259	21.7077	3.17518e-06	1.94587e-05	-1.04762	10.142	50.5969	1.13426e-12	2.13244e-11	Control-B-Specific
ENSG00000256966	RP11-613M10.8	-0.876765	7.88069	36.0264	1.94662e-09	2.39005e-08	-1.20546	7.80036	57.4657	3.43926e-14	8.74446e-13	Control-B-Specific
ENSG00000257093	KIAA1147	0.714204	3.922	18.5079	1.69201e-05	8.8248e-05	1.1049	4.19698	36.0503	1.92293e-09	2.01195e-08	Control-B-Specific
ENSG00000258427	RBM8B	-0.953244	7.18368	47.0805	6.81312e-12	1.39205e-10	-1.01804	7.1886	55.9367	7.48418e-14	1.78937e-12	Control-B-Specific
ENSG00000258667	HIF1A-AS2	0.827973	3.74709	20.4664	6.06857e-06	3.47686e-05	1.00598	3.88589	33.1757	8.41948e-09	7.82538e-08	Control-B-Specific
ENSG00000258838	ERCC6-PGBD3	0.97366	4.76018	37.0813	1.13303e-09	1.46907e-08	1.10718	4.87494	53.7547	2.2715e-13	4.93615e-12	Control-B-Specific
ENSG00000258890	CEP95	0.523904	3.59028	7.67767	0.00559084	0.0146186	1.09181	3.96593	47.0272	7.00066e-12	1.15441e-10	Control-B-Specific
ENSG00000259020	RP11-529H20.3	-0.78803	5.00173	31.8301	1.68264e-08	1.7306e-07	-1.08814	4.92778	14.7019	0.000125918	0.000467403	Control-B-Specific
ENSG00000259053	RP11-33N16.3	-0.698034	4.14325	15.4183	8.61477e-05	0.000376609	-1.13183	4.02801	45.3032	1.68771e-11	2.63336e-10	Control-B-Specific
ENSG00000264311	CCDC58P1	-0.679002	4.02509	18.1863	2.00315e-05	0.000102566	-1.06609	3.9224	42.3537	7.61703e-11	1.04832e-09	Control-B-Specific
ENSG00000267047	RP11-589P10.7	0.831732	3.42515	18.3673	1.82158e-05	9.44967e-05	1.00141	3.55805	32.0246	1.5223e-08	1.3417e-07	Control-B-Specific

## Sheet: Additional file 4  BEC_selected
The choice of negative control antisense oligonucleotides dramatically impacts downstream analysis depending on the cellular background
Luca Ducoli, Saumya Agrawal, Chung-Chau Hon, Jordan A. Ramilowski, Eliane Sibler, Michihira Tagami, Masayoshi Itoh, Naoto Kondo, Imad Abugessaisa, Akira Hasegawa, Takeya Kasukawa, Harukazu Suzuki, Piero Carninci, Jay W. Shin, Michiel J. L. de Hoon, Michael Detmar
Additional file 4
Common, NCA only, and NCB only differential expressed genes of negative control ASOs against untransfected reference control in BECs
Common: FDR < 0.05 & log2FC > 1 resp. -1 in negative control A AND B
NCA only: 1. upregulated genes: FDR < 0.05 & log2FC > 1 in negative control A AND log2FC < 1 in negative control B; 2. downregulated genes: FDR < 0.05 & log2FC < -1 in negative control A AND log2FC > -1 in negative control B
NCB only: 1. upregulated genes: FDR < 0.05 & log2FC > 1 in negative control B AND log2FC < 1 in negative control A; 2. downregulated genes: FDR < 0.05 & log2FC < -1 in negative control B AND log2FC > -1 in negative control A
		Negative control A					Negative control B
Gene ID	Gene Name	log2FC	logCPM	LR	Pvalue	FDR	log2FC	logCPM.y	LR	Pvalue	FDR	DE gene type
CATG00000005844	CATG00000005844.1	2.46892	7.00813	17.8401	2.4027e-05	5.54861e-05	2.60473	7.1309	19.3486	1.089e-05	2.36813e-05	Common
CATG00000007372	CATG00000007372.1	1.1291	3.37485	36.3796	1.6239e-09	5.74317e-09	1.56957	3.71591	81.5041	1.74899e-19	9.82737e-19	Common
CATG00000010291	CATG00000010291.1	1.74998	4.64647	136.179	1.82288e-31	2.57875e-30	1.54182	4.51288	86.5598	1.35578e-20	8.01894e-20	Common
CATG00000035663	CATG00000035663.1	-1.2672	3.49295	41.2805	1.31877e-10	5.14626e-10	-1.05	3.51464	39.3427	3.55576e-10	1.1302e-09	Common
CATG00000055743	CATG00000055743.1	2.69892	6.00769	14.8443	0.000116759	0.000249105	2.39758	5.77756	14.4905	0.00014087	0.000272004	Common
CATG00000072615	CATG00000072615.1	2.14113	4.57647	149.224	2.56259e-34	4.04478e-33	2.33097	4.76701	217.944	2.54057e-49	4.39237e-48	Common
CATG00000084832	CATG00000084832.1	1.40338	4.40003	87.3062	9.29553e-21	7.6304e-20	1.3791	4.40295	97.798	4.63304e-23	3.0889e-22	Common
CATG00000094161	CATG00000094161.1	1.2495	4.39491	52.7467	3.79452e-13	1.82123e-12	1.26753	4.41908	41.6294	1.10324e-10	3.63577e-10	Common
CATG00000098483	CATG00000098483.1	1.28593	4.17994	66.3945	3.69127e-16	2.25534e-15	1.87572	4.64387	169.076	1.17733e-38	1.47553e-37	Common
CATG00000108369	CATG00000108369.1	1.2393	3.02585	32.6843	1.08407e-08	3.52444e-08	1.52325	3.25899	59.5153	1.21347e-14	5.17196e-14	Common
CATG00000108406	CATG00000108406.1	1.1742	3.30345	21.5484	3.45006e-06	8.73878e-06	1.22268	3.34688	31.3573	2.14646e-08	5.94287e-08	Common
CATG00000113135	CATG00000113135.1	1.16864	6.10438	42.4955	7.08457e-11	2.82499e-10	1.04782	6.02316	10.804	0.00101281	0.00177409	Common
ENSG00000001084	GCLC	1.43199	3.77166	63.1532	1.91236e-15	1.10757e-14	1.11688	3.5734	41.9318	9.45115e-11	3.12996e-10	Common
ENSG00000001461	NIPAL3	-2.7495	4.64749	292.059	1.76967e-65	7.97367e-64	-2.671	4.59732	345.737	3.59277e-77	1.19139e-75	Common
ENSG00000001629	ANKIB1	1.5378	5.577	144.331	3.00699e-33	4.52953e-32	1.0377	5.22986	63.1362	1.92898e-15	8.62881e-15	Common
ENSG00000002549	LAP3	2.9415	7.52288	376.917	5.83662e-84	4.08883e-82	2.60555	7.23301	456.497	2.78118e-101	1.47271e-99	Common
ENSG00000003147	ICA1	3.02386	4.73842	360.526	2.16283e-80	1.40009e-78	2.50202	4.32638	255.75	1.44844e-57	3.05198e-56	Common
ENSG00000003249	DBNDD1	1.53449	4.24948	76.8124	1.87996e-18	1.3541e-17	1.22491	4.04311	63.8599	1.33587e-15	6.02361e-15	Common
ENSG00000003402	CFLAR	1.21828	7.25819	90.8851	1.52262e-21	1.30978e-20	1.1591	7.21262	116.693	3.35179e-27	2.68197e-26	Common
ENSG00000003436	TFPI	-1.92705	8.36442	173.116	1.5437e-39	2.90773e-38	-2.03712	8.3257	299.105	5.16163e-67	1.37743e-65	Common
ENSG00000003989	SLC7A2	2.33584	4.78653	228.385	1.34153e-51	3.84345e-50	2.60523	5.04105	311.265	1.15787e-69	3.28032e-68	Common
ENSG00000004864	SLC25A13	1.56085	4.85524	105.992	7.40428e-25	7.56554e-24	1.39795	4.75221	116.103	4.51271e-27	3.58536e-26	Common
ENSG00000004866	ST7	-1.151	4.96978	75.7577	3.20693e-18	2.26993e-17	-1.54267	4.81773	153.755	2.61969e-35	2.96371e-34	Common
ENSG00000005020	SKAP2	1.75824	4.94448	152.916	3.9969e-35	6.47865e-34	1.12036	4.49454	67.0608	2.63259e-16	1.23785e-15	Common
ENSG00000005059	CCDC109B	1.58193	5.63303	128	1.12268e-29	1.45352e-28	1.34963	5.46958	84.8851	3.16223e-20	1.83282e-19	Common
ENSG00000005249	PRKAR2B	2.60698	4.23795	178.58	9.89862e-41	1.93212e-39	2.41983	4.11639	171.826	2.95415e-39	3.76776e-38	Common
ENSG00000005302	MSL3	1.2085	5.33448	79.8874	3.96366e-19	2.96347e-18	1.37739	5.46267	126.938	1.91713e-29	1.70086e-28	Common
ENSG00000005448	WDR54	-1.71669	4.35272	122.972	1.41411e-28	1.73632e-27	-1.89301	4.25582	173.278	1.42308e-39	1.83819e-38	Common
ENSG00000005486	RHBDD2	1.24882	5.643	90.081	2.28607e-21	1.93399e-20	1.7045	5.98491	188.817	5.76141e-43	8.38431e-42	Common
ENSG00000005884	ITGA3	-1.69159	6.59008	81.5046	1.74856e-19	1.33266e-18	-1.94451	6.50827	254.3	2.99913e-57	6.25426e-56	Common
ENSG00000006451	RALA	1.62813	7.82473	137.622	8.81404e-32	1.26793e-30	1.59316	7.79388	214.487	1.4422e-48	2.45977e-47	Common
ENSG00000006459	JHDM1D	2.18932	4.10162	158.17	2.84127e-36	4.81932e-35	2.00971	3.99366	148.786	3.19425e-34	3.47383e-33	Common
ENSG00000006652	IFRD1	1.71836	6.21146	185.693	2.76964e-42	5.73438e-41	2.05298	6.47922	310.905	1.38679e-69	3.91788e-68	Common
ENSG00000007376	RPUSD1	1.09713	4.56763	61.3237	4.84209e-15	2.70924e-14	1.05478	4.5509	60.8623	6.12093e-15	2.66611e-14	Common
ENSG00000007944	MYLIP	2.3564	4.20154	120.79	4.24902e-28	5.10081e-27	2.29057	4.18176	195.225	2.30071e-44	3.45242e-43	Common
ENSG00000008083	JARID2	-1.33405	4.25635	74.6027	5.75643e-18	3.99435e-17	-1.43203	4.18129	101.609	6.76416e-24	4.73117e-23	Common
ENSG00000008256	CYTH3	-1.92063	4.32645	148.675	3.3778e-34	5.29522e-33	-2.1532	4.21917	199.743	2.37661e-45	3.65861e-44	Common
ENSG00000008283	CYB561	1.11581	3.79089	42.5277	6.9687e-11	2.78096e-10	1.21614	3.88087	52.3115	4.73593e-13	1.82265e-12	Common
ENSG00000008517	IL32	3.99834	9.33014	531.302	1.47139e-117	2.09019e-115	4.3143	9.623	870.487	2.55711e-191	6.01457e-189	Common
ENSG00000009780	FAM76A	1.06776	3.10417	28.4225	9.7526e-08	2.89045e-07	1.08051	3.13433	32.2885	1.32895e-08	3.74817e-08	Common
ENSG00000010327	STAB1	2.66761	5.88179	416.372	1.50345e-92	1.20135e-90	2.50301	5.75815	398.446	1.20015e-88	5.07878e-87	Common
ENSG00000010438	PRSS3	2.74276	5.08057	196.071	1.5042e-44	3.40375e-43	3.16738	5.48239	496.05	6.8787e-110	4.26817e-108	Common
ENSG00000011028	MRC2	-3.24783	5.67763	36.2524	1.73345e-09	6.11583e-09	-3.70582	5.59144	535.74	1.59261e-118	1.18438e-116	Common
ENSG00000011052	NME2	-1.41086	8.16816	103.608	2.46565e-24	2.46276e-23	-1.21317	8.20971	117.998	1.73564e-27	1.40547e-26	Common
ENSG00000011132	APBA3	1.27859	4.68302	83.3168	6.99036e-20	5.46617e-19	1.41416	4.79629	118.45	1.38168e-27	1.12514e-26	Common
ENSG00000011198	ABHD5	1.06807	4.93462	52.128	5.19986e-13	2.46566e-12	1.10369	4.96819	79.6331	4.50818e-19	2.49021e-18	Common
ENSG00000011295	TTC19	1.03197	5.6808	68.4598	1.29488e-16	8.15517e-16	1.04903	5.69595	82.4209	1.09982e-19	6.23869e-19	Common
ENSG00000011422	PLAUR	-2.37914	7.29151	302.05	1.17825e-67	5.57924e-66	-2.25869	7.28973	363.937	3.91149e-81	1.41795e-79	Common
ENSG00000011426	ANLN	-1.8432	5.71717	43.5834	4.06271e-11	1.65025e-10	-2.38256	5.57193	375.195	1.38416e-83	5.20425e-82	Common
ENSG00000011523	CEP68	1.3042	4.60208	83.495	6.38761e-20	5.01016e-19	1.19435	4.54008	67.292	2.34134e-16	1.10604e-15	Common
ENSG00000012211	PRICKLE3	1.11527	3.8539	38.8405	4.59887e-10	1.70387e-09	1.28285	3.99147	65.8672	4.82343e-16	2.22657e-15	Common
ENSG00000013297	CLDN11	1.52897	8.28891	108.465	2.12609e-25	2.23721e-24	1.84121	8.51955	241.576	1.78308e-54	3.49497e-53	Common
ENSG00000013374	NUB1	1.4332	6.72153	134.624	3.99031e-31	5.54523e-30	1.46802	6.74679	168.718	1.40985e-38	1.76258e-37	Common
ENSG00000013441	CLK1	1.29928	5.20008	86.6062	1.32433e-20	1.07845e-19	1.51106	5.36607	138.886	4.66586e-32	4.64016e-31	Common
ENSG00000014641	MDH1	-1.2086	5.97475	95.6081	1.40029e-22	1.27762e-21	-1.12663	5.97608	88.0432	6.40403e-21	3.8692e-20	Common
ENSG00000015532	XYLT2	-1.59323	4.46268	75.3606	3.92129e-18	2.76218e-17	-1.43455	4.45648	85.5589	2.24901e-20	1.31483e-19	Common
ENSG00000016864	GLT8D1	-1.29	5.77074	120.445	5.05452e-28	6.0324e-27	-1.19927	5.77096	114.088	1.24663e-26	9.72125e-26	Common
ENSG00000021355	SERPINB1	1.1341	4.70935	59.8979	9.991e-15	5.45876e-14	1.24048	4.79668	84.2788	4.29702e-20	2.47494e-19	Common
ENSG00000023839	ABCC2	-1.41022	4.24266	81.9326	1.40809e-19	1.07961e-18	-1.12693	4.28481	68.0142	1.62319e-16	7.74383e-16	Common
ENSG00000023902	PLEKHO1	1.30786	6.51838	99.9226	1.5847e-23	1.51621e-22	1.40005	6.58415	149.383	2.36482e-34	2.58013e-33	Common
ENSG00000023909	GCLM	1.14381	6.28922	86.5479	1.36392e-20	1.1098e-19	1.09416	6.25534	93.127	4.90438e-22	3.14739e-21	Common
ENSG00000024526	DEPDC1	-2.23771	4.5149	123.947	8.65026e-29	1.07112e-27	-2.01937	4.5014	209.712	1.58738e-47	2.61054e-46	Common
ENSG00000025708	TYMP	4.36233	7.07863	759.406	3.61531e-167	1.0565e-164	3.87841	6.63127	644.048	4.4003e-142	4.83746e-140	Common
ENSG00000026297	RNASET2	-1.62081	4.65407	100.449	1.21491e-23	1.16896e-22	-1.83261	4.55392	152.388	5.21139e-35	5.84346e-34	Common
ENSG00000026508	CD44	-1.71559	8.63905	148.673	3.3807e-34	5.29522e-33	-1.8223	8.59984	243.313	7.45167e-55	1.472e-53	Common
ENSG00000026559	KCNG1	-1.6881	6.36935	163.439	2.00555e-37	3.55507e-36	-1.33739	6.43572	126.139	2.86745e-29	2.52186e-28	Common
ENSG00000027075	PRKCH	1.38599	5.02747	106.595	5.46187e-25	5.63145e-24	1.19425	4.90287	85.4261	2.4053e-20	1.40376e-19	Common
ENSG00000027847	B4GALT7	-1.33491	4.84172	47.7477	4.84758e-12	2.13896e-11	-1.36976	4.78889	88.626	4.76975e-21	2.90435e-20	Common
ENSG00000028116	VRK2	2.12802	6.42027	266.134	7.89602e-60	3.01345e-58	1.85518	6.20824	237.27	1.5484e-53	2.96601e-52	Common
ENSG00000028137	TNFRSF1B	1.66012	5.02965	109.34	1.367e-25	1.45491e-24	1.8235	5.16878	205.391	1.39118e-46	2.22632e-45	Common
ENSG00000029153	ARNTL2	2.91886	4.45911	292.987	1.11125e-65	5.07403e-64	2.84421	4.43296	315.471	1.40402e-70	4.10411e-69	Common
ENSG00000030582	GRN	1.13284	8.37649	67.4503	2.16062e-16	1.33547e-15	1.24208	8.44402	118.026	1.71091e-27	1.38655e-26	Common
ENSG00000031823	RANBP3	-1.04838	5.25387	68.2957	1.40729e-16	8.83593e-16	-1.13613	5.19342	92.0591	8.41275e-22	5.33124e-21	Common
ENSG00000033100	CHPF2	-1.64447	5.05637	112.361	2.97796e-26	3.2576e-25	-1.49747	5.0552	139.117	4.15353e-32	4.15107e-31	Common
ENSG00000033327	GAB2	2.36428	4.1516	187.596	1.06436e-42	2.23537e-41	2.21193	4.06472	172.556	2.04642e-39	2.62658e-38	Common
ENSG00000033627	ATP6V0A1	-1.33726	4.63939	91.1053	1.36229e-21	1.17881e-20	-1.18772	4.64477	86.0591	1.74642e-20	1.02873e-19	Common
ENSG00000035681	NSMAF	1.13613	5.408	74.5293	5.97461e-18	4.13453e-17	1.11755	5.40008	79.1395	5.78766e-19	3.17443e-18	Common
ENSG00000037042	TUBG2	-1.62323	4.31506	97.8947	4.41233e-23	4.12517e-22	-1.45022	4.31329	107.792	2.98565e-25	2.20415e-24	Common
ENSG00000039319	ZFYVE16	1.76751	4.94117	155.412	1.13792e-35	1.88328e-34	1.75159	4.94968	179.819	5.30891e-41	7.15925e-40	Common
ENSG00000039523	FAM65A	1.34052	6.33996	123.258	1.22471e-28	1.50738e-27	1.70573	6.61218	225.982	4.48297e-51	8.19904e-50	Common
ENSG00000040531	CTNS	1.57696	4.42301	56.2886	6.2576e-14	3.20174e-13	1.6029	4.47887	108.305	2.30436e-25	1.70617e-24	Common
ENSG00000041802	LSG1	1.2092	6.01377	103.352	2.80646e-24	2.79227e-23	1.33511	6.10553	137.554	9.12166e-32	8.89648e-31	Common
ENSG00000041982	TNC	-1.20383	3.73889	43.7948	3.64671e-11	1.48659e-10	-1.12195	3.71689	48.5079	3.28959e-12	1.20068e-11	Common
ENSG00000043143	PHF15	2.6747	5.16313	297.117	1.39938e-66	6.53554e-65	2.41195	4.96616	257.538	5.90344e-58	1.26767e-56	Common
ENSG00000044574	HSPA5	1.15056	9.89796	29.7434	4.93172e-08	1.50347e-07	1.02672	9.80467	60.297	8.15725e-15	3.50626e-14	Common
ENSG00000046647	GEMIN8	1.20994	3.66189	35.3007	2.82537e-09	9.77272e-09	1.27628	3.73468	47.0212	7.02219e-12	2.5114e-11	Common
ENSG00000046889	PREX2	1.23506	3.28492	40.2891	2.19026e-10	8.32786e-10	1.12807	3.23497	36.4609	1.55759e-09	4.71238e-09	Common
ENSG00000047932	GOPC	-1.15995	5.35199	83.5605	6.17949e-20	4.85064e-19	-1.30413	5.27464	120.646	4.56862e-28	3.80618e-27	Common
ENSG00000048028	USP28	1.19311	3.86604	50.8087	1.01824e-12	4.721e-12	1.10726	3.82514	42.4534	7.23873e-11	2.42265e-10	Common
ENSG00000048052	HDAC9	2.29984	5.49234	232.481	1.71537e-52	5.10024e-51	2.07483	5.32788	259.424	2.29168e-58	4.96319e-57	Common
ENSG00000048392	RRM2B	1.35755	5.33502	109.126	1.5228e-25	1.61401e-24	1.63656	5.55181	184.943	4.03961e-42	5.71421e-41	Common
ENSG00000048405	ZNF800	1.64421	5.33131	126.055	2.99107e-29	3.80033e-28	1.84462	5.50149	208.515	2.89584e-47	4.73158e-46	Common
ENSG00000048740	CELF2	2.58682	4.78864	235.502	3.76335e-53	1.15938e-51	2.18716	4.48445	204.961	1.72708e-46	2.75081e-45	Common
ENSG00000050130	JKAMP	-1.50069	6.12347	155.256	1.23127e-35	2.03448e-34	-1.2189	6.17807	120.11	5.98449e-28	4.96124e-27	Common
ENSG00000050165	DKK3	-1.69549	8.80093	145.585	1.59995e-33	2.43154e-32	-1.85343	8.75036	227.806	1.79398e-51	3.31101e-50	Common
ENSG00000050344	NFE2L3	2.29302	4.79982	245.293	2.7586e-55	9.31185e-54	2.10692	4.6738	149.454	2.28232e-34	2.49551e-33	Common
ENSG00000050820	BCAR1	1.16325	7.81579	71.811	2.3683e-17	1.5719e-16	1.31162	7.91336	139.827	2.90494e-32	2.92635e-31	Common
ENSG00000051180	RAD51	-1.42178	3.57693	49.6207	1.86538e-12	8.47961e-12	-1.78193	3.41961	93.6196	3.82381e-22	2.46489e-21	Common
ENSG00000054654	SYNE2	1.66699	3.40576	61.6784	4.04389e-15	2.27633e-14	1.22356	3.11426	39.0179	4.19931e-10	1.32517e-09	Common
ENSG00000054965	FAM168A	-1.82939	3.69567	81.8577	1.46245e-19	1.11877e-18	-2.13791	3.55836	140.828	1.75421e-32	1.77598e-31	Common
ENSG00000055208	TAB2	1.27824	5.40532	103.433	2.69356e-24	2.68515e-23	1.06567	5.26527	74.2109	7.02034e-18	3.63005e-17	Common
ENSG00000055332	EIF2AK2	2.54167	7.3324	326.47	5.64379e-73	3.02223e-71	2.44779	7.25334	340.834	4.19929e-76	1.36127e-74	Common
ENSG00000055483	USP36	2.2084	6.71473	237.246	1.56736e-53	4.88748e-52	1.84751	6.43077	248.031	6.97872e-56	1.39492e-54	Common
ENSG00000058085	LAMC2	4.87466	6.58935	885.311	1.53134e-194	7.11934e-192	5.23351	6.94674	1231.44	8.9838e-270	4.54311e-267	Common
ENSG00000058668	ATP2B4	-2.07866	6.41954	270.378	9.38684e-61	3.70689e-59	-2.19483	6.36871	342.129	2.19366e-76	7.22694e-75	Common
ENSG00000059122	FLYWCH1	1.27514	5.55993	109.397	1.32842e-25	1.4168e-24	1.16004	5.48511	97.925	4.34539e-23	2.90094e-22	Common
ENSG00000059573	ALDH18A1	-1.49189	5.58501	134.307	4.67968e-31	6.46808e-30	-1.36174	5.58756	140.912	1.68181e-32	1.70611e-31	Common
ENSG00000059728	MXD1	2.41642	5.29321	275.311	7.89606e-62	3.25649e-60	2.50352	5.38764	362.63	7.53348e-81	2.7019e-79	Common
ENSG00000059758	CDK17	1.73031	6.68111	172.703	1.90005e-39	3.56581e-38	1.75303	6.70074	227.506	2.08593e-51	3.84283e-50	Common
ENSG00000060491	OGFR	1.45125	6.0615	139.919	2.77233e-32	4.07405e-31	1.74908	6.28929	205.48	1.33057e-46	2.13271e-45	Common
ENSG00000064651	SLC12A2	1.62258	4.57677	119.79	7.03351e-28	8.31662e-27	1.96179	4.86083	222.214	2.97443e-50	5.34341e-49	Common
ENSG00000064666	CNN2	-1.29265	8.62158	83.0025	8.19487e-20	6.3885e-19	-1.06504	8.67754	79.1184	5.84956e-19	3.2049e-18	Common
ENSG00000065308	TRAM2	-1.05804	6.45871	71.2041	3.22122e-17	2.10926e-16	-1.16103	6.40468	110.099	9.3212e-26	7.0512e-25	Common
ENSG00000065526	SPEN	1.21815	5.09615	81.4814	1.76919e-19	1.34738e-18	1.43285	5.25952	135.744	2.27004e-31	2.18036e-30	Common
ENSG00000065613	SLK	1.05603	5.44402	74.6401	5.64847e-18	3.93011e-17	1.19127	5.54174	92.9264	5.42758e-22	3.46995e-21	Common
ENSG00000065802	ASB1	-1.83864	4.4802	148.322	4.03427e-34	6.26139e-33	-1.99793	4.39083	200.632	1.51995e-45	2.36504e-44	Common
ENSG00000065809	FAM107B	1.271	7.53404	96.5564	8.67377e-23	7.99958e-22	1.26851	7.5273	135.045	3.22735e-31	3.06492e-30	Common
ENSG00000065833	ME1	1.01562	4.8918	56.0798	6.95901e-14	3.54642e-13	1.00834	4.8959	64.0073	1.23959e-15	5.59947e-15	Common
ENSG00000066056	TIE1	2.17804	6.20204	272.446	3.32458e-61	1.33873e-59	1.9688	6.04224	283.889	1.06681e-63	2.65757e-62	Common
ENSG00000067066	SP100	2.03705	8.32469	209.838	1.48977e-47	3.7904e-46	1.46967	7.88171	179.322	6.81655e-41	9.16789e-40	Common
ENSG00000067082	KLF6	1.14287	8.8887	70.8099	3.93351e-17	2.55928e-16	1.42195	9.0776	142.961	5.9954e-33	6.20015e-32	Common
ENSG00000067208	EVI5	-1.29888	5.33177	108.072	2.59161e-25	2.71588e-24	-1.37784	5.27447	135.938	2.0587e-31	1.98491e-30	Common
ENSG00000067221	STOML1	1.33842	4.35367	76.605	2.08809e-18	1.49874e-17	1.13958	4.23027	60.4486	7.55233e-15	3.25733e-14	Common
ENSG00000067225	PKM	-1.56684	9.74832	125.424	4.11001e-29	5.17699e-28	-1.18246	9.84304	97.6518	4.98817e-23	3.32348e-22	Common
ENSG00000067715	SYT1	1.20876	3.27821	33.8278	6.02116e-09	2.01454e-08	1.06069	3.2005	28.8674	7.75054e-08	2.04831e-07	Common
ENSG00000067829	IDH3G	-1.02325	5.93374	75.7936	3.14919e-18	2.2306e-17	-1.04471	5.90233	87.6648	7.75412e-21	4.65707e-20	Common
ENSG00000068028	RASSF1	1.40838	6.27268	130.769	2.78149e-30	3.71398e-29	1.57939	6.40101	186.902	1.50879e-42	2.1676e-41	Common
ENSG00000068383	INPP5A	-1.06722	4.79654	62.652	2.46654e-15	1.41888e-14	-1.38885	4.65904	119.435	8.41198e-28	6.90574e-27	Common
ENSG00000068697	LAPTM4A	-1.04779	8.0414	63.0156	2.05079e-15	1.18506e-14	-1.30676	7.94602	147.159	7.24428e-34	7.76151e-33	Common
ENSG00000068912	ERLEC1	-1.8275	7.05336	193.888	4.50554e-44	9.95306e-43	-1.97934	6.99874	304.996	2.68711e-68	7.30577e-67	Common
ENSG00000069020	MAST4	1.28096	4.88371	82.5251	1.04339e-19	8.06636e-19	1.62695	5.15165	151.691	7.40105e-35	8.24386e-34	Common
ENSG00000069275	NUCKS1	-1.37973	6.40706	118.628	1.26314e-27	1.4765e-26	-1.65959	6.30684	203.984	2.82091e-46	4.46489e-45	Common
ENSG00000069399	BCL3	1.18756	6.07751	87.7247	7.52297e-21	6.19525e-20	1.74759	6.49138	217.834	2.68377e-49	4.63202e-48	Common
ENSG00000069812	HES2	1.86502	4.39601	132.822	9.88849e-31	1.3396e-29	2.34018	4.80921	271.11	6.50145e-61	1.49445e-59	Common
ENSG00000070087	PFN2	-1.8193	7.47773	168.712	1.41399e-38	2.59181e-37	-1.78203	7.46583	249.496	3.34522e-56	6.7532e-55	Common
ENSG00000070404	FSTL3	-1.70775	7.49555	169.172	1.12183e-38	2.05997e-37	-1.34464	7.57161	139.637	3.19605e-32	3.21001e-31	Common
ENSG00000070476	ZXDC	1.19592	3.58404	44.4377	2.62587e-11	1.08515e-10	1.39967	3.75272	71.2905	3.08314e-17	1.52857e-16	Common
ENSG00000070614	NDST1	-1.33708	5.75459	130.459	3.25117e-30	4.31296e-29	-1.1233	5.7917	103.418	2.71365e-24	1.93009e-23	Common
ENSG00000070756	PABPC1	1.20931	6.8468	94.6186	2.30835e-22	2.08199e-21	1.25517	6.87649	110.851	6.37895e-26	4.85088e-25	Common
ENSG00000070770	CSNK2A2	1.35356	5.49352	92.1741	7.93784e-22	6.99295e-21	1.21397	5.40138	76.0254	2.80034e-18	1.47822e-17	Common
ENSG00000070785	EIF2B3	-1.11848	5.04983	64.6582	8.90847e-16	5.3036e-15	-1.35575	4.93931	117.495	2.23632e-27	1.80512e-26	Common
ENSG00000070882	OSBPL3	1.44491	4.76868	96.3072	9.83728e-23	9.04818e-22	1.23717	4.6351	70.1741	5.42935e-17	2.66048e-16	Common
ENSG00000071054	MAP4K4	1.17096	5.01907	65.5985	5.52804e-16	3.33968e-15	1.16686	5.02561	65.8844	4.78152e-16	2.20924e-15	Common
ENSG00000071539	TRIP13	-1.18414	4.85654	52.0412	5.43472e-13	2.57463e-12	-1.20301	4.81537	97.94	4.31244e-23	2.88085e-22	Common
ENSG00000071794	HLTF	-1.28479	4.66085	41.2473	1.34138e-10	5.22852e-10	-1.15153	4.66503	76.1393	2.64349e-18	1.39761e-17	Common
ENSG00000072041	SLC6A15	1.26042	4.56399	72.6626	1.53822e-17	1.03556e-16	1.86852	5.03585	172.026	2.67098e-39	3.4109e-38	Common
ENSG00000072121	ZFYVE26	1.61676	3.8719	77.4465	1.3637e-18	9.8851e-18	1.17714	3.58287	42.8953	5.77505e-11	1.94437e-10	Common
ENSG00000072682	P4HA2	-3.13119	7.33702	428.368	3.68232e-95	3.21904e-93	-2.9627	7.33037	624.011	1.00296e-137	1.06779e-135	Common
ENSG00000073111	MCM2	-1.09205	3.46358	30.3078	3.68636e-08	1.14151e-07	-1.37953	3.32269	57.9757	2.65376e-14	1.10499e-13	Common
ENSG00000073417	PDE8A	1.2988	4.59924	85.8298	1.96106e-20	1.58685e-19	1.26939	4.59452	76.4293	2.28237e-18	1.21175e-17	Common
ENSG00000073756	PTGS2	1.11252	6.99866	61.3264	4.83556e-15	2.70707e-14	1.15848	7.0274	85.8169	1.97391e-20	1.15801e-19	Common
ENSG00000073849	ST6GAL1	1.81508	4.05963	101.067	8.89446e-24	8.63117e-23	1.24065	3.65939	54.7424	1.37412e-13	5.46729e-13	Common
ENSG00000074416	MGLL	1.61137	6.43779	173.618	1.19924e-39	2.27146e-38	1.43894	6.31232	161.157	6.32217e-37	7.44382e-36	Common
ENSG00000074527	NTN4	-2.60822	8.12848	269.425	1.51422e-60	5.9339e-59	-2.7299	8.09379	547.562	4.27003e-121	3.40056e-119	Common
ENSG00000074660	SCARF1	3.35703	5.47532	484.16	2.65774e-107	2.98599e-105	3.53799	5.66458	546.488	7.31152e-121	5.77724e-119	Common
ENSG00000074800	ENO1	-1.43617	11.1181	95.0842	1.82459e-22	1.65589e-21	-1.27098	11.1531	99.9116	1.59351e-23	1.08897e-22	Common
ENSG00000074935	TUBE1	1.78752	4.35118	102.471	4.37823e-24	4.31412e-23	1.63836	4.26931	78.7605	7.01161e-19	3.81061e-18	Common
ENSG00000075399	VPS9D1	1.4712	3.96149	70.4347	4.75763e-17	3.07397e-16	1.09497	3.71659	44.303	2.81283e-11	9.61437e-11	Common
ENSG00000075618	FSCN1	-1.38463	8.47452	91.0414	1.40696e-21	1.21438e-20	-1.33085	8.47516	126.076	2.95911e-29	2.60021e-28	Common
ENSG00000075624	ACTB	-1.45302	11.8472	80.3477	3.13998e-19	2.35972e-18	-1.27664	11.885	74.5566	5.89242e-18	3.05777e-17	Common
ENSG00000075651	PLD1	2.05537	4.72728	198.013	5.66774e-45	1.30562e-43	1.61592	4.4115	106.83	4.84954e-25	3.54651e-24	Common
ENSG00000075711	DLG1	-2.02278	6.87544	249.063	4.15701e-56	1.44128e-54	-2.80443	6.72219	565.897	4.38368e-125	3.6046e-123	Common
ENSG00000076003	MCM6	-1.64713	4.40509	7.36495	0.00665074	0.011095	-1.94589	4.26898	170.56	5.58352e-39	7.06781e-38	Common
ENSG00000076108	BAZ2A	1.05971	5.77354	83.5918	6.0826e-20	4.77825e-19	1.14842	5.83707	103.142	3.11958e-24	2.20949e-23	Common
ENSG00000076513	ANKRD13A	-1.84147	4.89302	171.402	3.6564e-39	6.78724e-38	-2.25459	4.75954	291.067	2.91166e-65	7.47423e-64	Common
ENSG00000076662	ICAM3	-1.76404	3.87696	99.1762	2.31012e-23	2.1898e-22	-2.0701	3.74153	145.699	1.51069e-33	1.59824e-32	Common
ENSG00000076706	MCAM	3.1075	7.71388	426.285	1.04568e-94	8.83904e-93	3.39447	7.97295	717.178	5.4984e-158	7.22218e-156	Common
ENSG00000077150	NFKB2	2.29672	5.64402	270.993	6.89571e-61	2.74433e-59	2.31121	5.67381	301.094	1.90254e-67	5.11763e-66	Common
ENSG00000077152	UBE2T	-2.32742	5.03844	115.089	7.5232e-27	8.47437e-26	-2.78799	4.91259	362.938	6.45558e-81	2.32355e-79	Common
ENSG00000077458	FAM76B	1.72992	4.27674	99.2839	2.18781e-23	2.07964e-22	1.75462	4.32615	125.303	4.3685e-29	3.8056e-28	Common
ENSG00000078018	MAP2	3.24323	5.81631	520.034	4.16141e-115	5.60038e-113	1.21972	4.19279	69.4066	8.01218e-17	3.89405e-16	Common
ENSG00000078618	NRD1	-1.13308	6.23263	90.4541	1.89322e-21	1.61635e-20	-1.06453	6.23191	82.1746	1.24578e-19	7.05085e-19	Common
ENSG00000078699	CBFA2T2	1.18671	3.68901	43.5002	4.23924e-11	1.71855e-10	1.02091	3.59472	34.3693	4.55861e-09	1.32908e-08	Common
ENSG00000079150	FKBP7	-2.14543	5.12671	79.0678	6.00138e-19	4.43513e-18	-1.60532	5.20464	171.366	3.72256e-39	4.7299e-38	Common
ENSG00000079257	LXN	-1.88031	4.74871	89.7106	2.75667e-21	2.32251e-20	-2.23449	4.62583	268.404	2.52734e-60	5.71846e-59	Common
ENSG00000079277	MKNK1	1.15825	4.77268	64.062	1.20565e-15	7.10333e-15	1.00514	4.68093	58.806	1.74012e-14	7.32399e-14	Common
ENSG00000079308	TNS1	-1.47513	4.93142	94.8117	2.09385e-22	1.89353e-21	-1.95495	4.77165	234.013	7.94589e-53	1.49934e-51	Common
ENSG00000079332	SAR1A	-1.15386	7.37096	81.7056	1.57948e-19	1.20469e-18	-1.27284	7.31715	141.833	1.05775e-32	1.08171e-31	Common
ENSG00000079616	KIF22	-1.23121	4.22677	39.3455	3.55078e-10	1.32836e-09	-1.70337	4.04522	128.354	9.39263e-30	8.4517e-29	Common
ENSG00000079739	PGM1	-3.36974	5.80045	603.705	2.61777e-133	4.38928e-131	-3.06068	5.78763	596.662	8.90729e-132	8.18985e-130	Common
ENSG00000080819	CPOX	-1.12318	3.84194	33.9753	5.58162e-09	1.87361e-08	-1.10403	3.80479	39.1316	3.96188e-10	1.25298e-09	Common
ENSG00000080824	HSP90AA1	-1.14226	9.93299	64.6397	8.99242e-16	5.34735e-15	-1.01103	9.96333	67.9471	1.67944e-16	8.0009e-16	Common
ENSG00000081041	CXCL2	3.7877	5.38655	501.965	3.55146e-111	4.32433e-109	4.5092	6.06423	178.72	9.22169e-41	1.23371e-39	Common
ENSG00000081307	UBA5	-1.56131	5.3714	148.292	4.09605e-34	6.34764e-33	-3.56875	5.00564	588.673	4.87027e-130	4.2833e-128	Common
ENSG00000081320	STK17B	-1.63424	5.31514	136.321	1.69764e-31	2.40825e-30	-1.26043	5.38459	100.027	1.50353e-23	1.02957e-22	Common
ENSG00000081923	ATP8B1	-1.31673	5.9056	123.836	9.15103e-29	1.13176e-27	-1.03494	5.9691	77.55	1.29405e-18	6.93223e-18	Common
ENSG00000082212	ME2	1.94212	5.3788	200.19	1.89819e-45	4.44273e-44	2.07981	5.50592	263.092	3.63591e-59	7.94245e-58	Common
ENSG00000082269	FAM135A	1.31462	4.10809	59.0484	1.53844e-14	8.29041e-14	1.00875	3.91409	35.3563	2.7458e-09	8.16315e-09	Common
ENSG00000082397	EPB41L3	1.38365	6.52041	119.651	7.54428e-28	8.88973e-27	1.10833	6.32633	92.5079	6.70573e-22	4.2682e-21	Common
ENSG00000082781	ITGB5	-2.37712	6.60045	241.004	2.37536e-54	7.61606e-53	-2.79142	6.51022	535.26	2.026e-118	1.49569e-116	Common
ENSG00000083093	PALB2	1.59308	4.31474	73.4205	1.0477e-17	7.11547e-17	1.94082	4.59943	182.955	1.0969e-41	1.51973e-40	Common
ENSG00000083312	TNPO1	1.62092	8.1991	139.619	3.22459e-32	4.73186e-31	1.76901	8.30601	222.411	2.69519e-50	4.85038e-49	Common
ENSG00000083444	PLOD1	-2.36663	8.07455	292.632	1.32738e-65	6.00727e-64	-2.21949	8.08182	375.265	1.33626e-83	5.04287e-82	Common
ENSG00000083799	CYLD	1.95046	5.6389	238.645	7.76633e-54	2.45926e-52	1.32861	5.18128	110.026	9.67021e-26	7.28602e-25	Common
ENSG00000083857	FAT1	-2.90679	7.08367	421.169	1.35865e-93	1.1117e-91	-3.22315	7.02293	740.001	5.99196e-163	8.65753e-161	Common
ENSG00000084070	SMAP2	-2.39333	4.33431	203.948	2.87357e-46	6.96467e-45	-2.6379	4.22661	289.629	5.98985e-65	1.5337e-63	Common
ENSG00000084093	REST	1.45501	5.99187	137.673	8.59057e-32	1.23753e-30	1.50557	6.03342	164.335	1.27791e-37	1.5405e-36	Common
ENSG00000084207	GSTP1	-1.25819	10.1788	78.9479	6.3769e-19	4.70584e-18	-1.09891	10.2157	72.2885	1.85924e-17	9.34611e-17	Common
ENSG00000084764	MAPRE3	-1.32805	3.35346	47.3136	6.04912e-12	2.64856e-11	-1.29562	3.30456	53.5566	2.51254e-13	9.82669e-13	Common
ENSG00000085063	CD59	-1.17726	10.1054	64.787	8.34498e-16	4.97682e-15	-1.10484	10.1161	83.6874	5.79532e-20	3.32655e-19	Common
ENSG00000085276	MECOM	1.22072	5.1561	81.3959	1.8474e-19	1.40485e-18	1.25351	5.18745	101.189	8.36034e-24	5.81544e-23	Common
ENSG00000085449	WDFY1	1.13903	6.33538	88.5471	4.96394e-21	4.11436e-20	1.18807	6.36871	106.288	6.37741e-25	4.63038e-24	Common
ENSG00000085871	MGST2	1.11011	4.23572	49.3269	2.16674e-12	9.79725e-12	1.39841	4.4547	98.2715	3.6478e-23	2.44492e-22	Common
ENSG00000086061	DNAJA1	1.07042	9.71664	57.3388	3.66855e-14	1.91438e-13	1.31987	9.88058	117.14	2.67513e-27	2.14902e-26	Common
ENSG00000086712	TXLNG	1.26501	4.17188	66.3713	3.73502e-16	2.2807e-15	1.30685	4.22089	80.4736	2.94618e-19	1.63904e-18	Common
ENSG00000087074	PPP1R15A	1.64602	6.90427	142.455	7.73416e-33	1.15482e-31	1.61605	6.88326	86.09	1.71929e-20	1.01393e-19	Common
ENSG00000087111	PIGS	-1.70576	4.64443	139.454	3.50367e-32	5.12668e-31	-1.17788	4.74928	69.28	8.54334e-17	4.14424e-16	Common
ENSG00000087245	MMP2	-1.95534	7.16785	189.293	4.53639e-43	9.62618e-42	-1.57683	7.23453	214.472	1.45262e-48	2.47336e-47	Common
ENSG00000087266	SH3BP2	1.69262	5.87109	200.721	1.45385e-45	3.41838e-44	1.45044	5.69796	152.878	4.0724e-35	4.57647e-34	Common
ENSG00000087269	NOP14	1.06175	6.57875	76.8816	1.81519e-18	1.30929e-17	1.15622	6.64098	109.567	1.21929e-25	9.16192e-25	Common
ENSG00000087303	NID2	-6.06855	7.25522	1084.16	9.15219e-238	9.36086e-235	-5.91477	7.22886	1558.91	0	0	Common
ENSG00000087502	ERGIC2	-1.07315	5.78123	87.7075	7.58854e-21	6.24421e-20	-1.05645	5.76144	91.5838	1.06966e-21	6.73214e-21	Common
ENSG00000087586	AURKA	-1.55866	4.55571	94.4997	2.45131e-22	2.20123e-21	-2.33928	4.33324	257.531	5.92662e-58	1.26995e-56	Common
ENSG00000087842	PIR	1.67411	4.41588	116.499	3.69627e-27	4.21466e-26	1.43968	4.26522	89.9944	2.38839e-21	1.48198e-20	Common
ENSG00000088298	EDEM2	-1.14468	6.54471	64.0548	1.21006e-15	7.12522e-15	-1.05407	6.55194	68.3164	1.39257e-16	6.67899e-16	Common
ENSG00000088325	TPX2	-2.10401	5.35724	63.2447	1.8256e-15	1.06032e-14	-2.66905	5.21537	418.149	6.16998e-93	2.82367e-91	Common
ENSG00000088356	PDRG1	1.27585	5.80949	88.2454	5.78177e-21	4.78446e-20	1.6056	6.05657	166.324	4.7007e-38	5.77677e-37	Common
ENSG00000088387	DOCK9	2.20552	5.15999	243.85	5.69199e-55	1.87799e-53	1.91976	4.95354	214.405	1.50274e-48	2.5544e-47	Common
ENSG00000088808	PPP1R13B	1.32403	3.81287	55.3982	9.84241e-14	4.95414e-13	1.21709	3.75904	54.8093	1.32809e-13	5.30082e-13	Common
ENSG00000088826	SMOX	1.27132	4.29474	71.0359	3.50789e-17	2.28964e-16	1.50769	4.48488	120.159	5.8391e-28	4.84468e-27	Common
ENSG00000089060	SLC8B1	1.65403	4.16415	102.125	5.21298e-24	5.11202e-23	1.86473	4.35484	159.941	1.16586e-36	1.35535e-35	Common
ENSG00000089280	FUS	-1.4484	7.4719	120.375	5.23711e-28	6.23576e-27	-1.22641	7.5178	116.773	3.21932e-27	2.57801e-26	Common
ENSG00000089685	BIRC5	-2.41822	5.52918	23.2024	1.45812e-06	3.82991e-06	-2.87433	5.4148	490.247	1.25931e-108	7.7192e-107	Common
ENSG00000089775	ZBTB25	1.02343	4.00087	29.9886	4.34591e-08	1.33524e-07	1.25085	4.17845	73.3249	1.0997e-17	5.6032e-17	Common
ENSG00000090020	SLC9A1	1.5795	6.82619	150.756	1.18505e-34	1.88796e-33	1.79048	6.98735	260.874	1.10643e-58	2.40653e-57	Common
ENSG00000090097	PCBP4	-1.87839	5.39024	175.903	3.80211e-40	7.30978e-39	-1.62666	5.411	178.894	8.4525e-41	1.1323e-39	Common
ENSG00000090339	ICAM1	6.59944	9.24084	1229.84	1.9947e-269	3.40031e-266	6.65711	9.29142	1691.16	0	0	Common
ENSG00000090530	LEPREL1	-1.42463	4.12026	56.7288	5.00263e-14	2.58158e-13	-2.05068	3.90964	160.588	8.41806e-37	9.85419e-36	Common
ENSG00000090776	EFNB1	1.35579	5.43318	113.353	1.80605e-26	2.00133e-25	1.31691	5.41413	123.837	9.14503e-29	7.83838e-28	Common
ENSG00000090861	AARS	1.4331	7.22521	109.04	1.59045e-25	1.68223e-24	1.05987	6.95924	98.3131	3.57198e-23	2.39728e-22	Common
ENSG00000090863	GLG1	-1.37595	6.29126	118.577	1.29606e-27	1.51326e-26	-1.37648	6.26517	141.115	1.51807e-32	1.54309e-31	Common
ENSG00000091129	NRCAM	1.5132	6.16017	134.124	5.13339e-31	7.05703e-30	1.18477	5.92736	111.183	5.39638e-26	4.11606e-25	Common
ENSG00000091409	ITGA6	2.32832	5.63645	249.82	2.84253e-56	9.88892e-55	2.47529	5.77293	283.444	1.33359e-63	3.31398e-62	Common
ENSG00000091436	MLTK	-1.19358	5.64615	96.6568	8.24507e-23	7.62483e-22	-1.2544	5.59965	116.681	3.3723e-27	2.69624e-26	Common
ENSG00000091527	CDV3	1.36408	8.45293	102.591	4.11945e-24	4.07089e-23	1.1796	8.31479	112.951	2.21128e-26	1.71247e-25	Common
ENSG00000091651	ORC6	-1.00032	3.85375	31.4218	2.07634e-08	6.58711e-08	-1.09796	3.77815	49.306	2.18988e-12	8.09224e-12	Common
ENSG00000091986	CCDC80	-6.13911	7.62574	1043.01	8.04889e-229	5.88029e-226	-6.14927	7.60133	1679.04	0	0	Common
ENSG00000092010	PSME1	1.96534	7.92498	206.952	6.35254e-47	1.56563e-45	2.11613	8.0413	347.02	1.88849e-77	6.3037e-76	Common
ENSG00000092098	RNF31	1.96473	5.88967	256.312	1.09258e-57	3.99104e-56	1.71255	5.70365	208.507	2.90872e-47	4.74496e-46	Common
ENSG00000092330	TINF2	2.29145	5.72736	333.796	1.43199e-74	8.00349e-73	1.95666	5.47159	252.467	7.52717e-57	1.5505e-55	Common
ENSG00000092853	CLSPN	-1.67249	3.7918	87.1941	9.83786e-21	8.06263e-20	-1.72058	3.72047	105.953	7.55192e-25	5.47528e-24	Common
ENSG00000092871	RFFL	1.52155	3.54337	55.305	1.03205e-13	5.18456e-13	1.48518	3.54911	63.9939	1.24803e-15	5.63506e-15	Common
ENSG00000092964	DPYSL2	-1.17058	6.74526	54.9443	1.23993e-13	6.16827e-13	-1.21763	6.71103	115.87	5.07609e-27	4.02348e-26	Common
ENSG00000092969	TGFB2	-3.35042	6.66477	63.0272	2.03874e-15	1.17876e-14	-3.72901	6.60114	815.322	2.51721e-179	4.89598e-177	Common
ENSG00000095370	SH2D3C	2.86709	4.87069	292.701	1.28228e-65	5.82895e-64	3.18378	5.1824	468.93	5.47765e-104	3.02738e-102	Common
ENSG00000095794	CREM	1.155	5.27852	71.1415	3.32499e-17	2.17443e-16	1.27941	5.37486	102.32	4.72441e-24	3.31594e-23	Common
ENSG00000095951	HIVEP1	1.85964	5.45829	202.562	5.76467e-46	1.38082e-44	1.7007	5.35043	174.929	6.20418e-40	8.14923e-39	Common
ENSG00000096060	FKBP5	2.12248	6.46975	196.063	1.51047e-44	3.4104e-43	1.94768	6.33354	272.484	3.26176e-61	7.56638e-60	Common
ENSG00000096070	BRPF3	1.95023	5.19417	190.945	1.9773e-43	4.26663e-42	2.08112	5.318	264.126	2.16325e-59	4.77711e-58	Common
ENSG00000096433	ITPR3	2.12773	3.90962	106.632	5.36074e-25	5.53276e-24	1.66053	3.57894	86.7684	1.22001e-20	7.24132e-20	Common
ENSG00000096696	DSP	-2.44585	5.70102	366.575	1.04217e-81	7.01268e-80	-2.24583	5.69581	321.934	5.49151e-72	1.64811e-70	Common
ENSG00000096746	HNRNPH3	-1.22581	7.28108	89.6816	2.79743e-21	2.35491e-20	-1.04105	7.32216	91.9824	8.74512e-22	5.53147e-21	Common
ENSG00000096968	JAK2	1.93043	4.81092	171.47	3.53348e-39	6.57099e-38	1.28824	4.3481	64.3506	1.04136e-15	4.72727e-15	Common
ENSG00000099290	FAM21A	1.71541	5.96352	205.285	1.46739e-46	3.59054e-45	1.80927	6.04338	232.04	2.13978e-52	4.01516e-51	Common
ENSG00000099331	MYO9B	1.60236	6.16929	134.212	4.91007e-31	6.75911e-30	1.35431	5.98896	129.312	5.79682e-30	5.26766e-29	Common
ENSG00000099625	C19orf26	1.96284	4.04282	126.949	1.90591e-29	2.44588e-28	2.44688	4.47092	257.068	7.47566e-58	1.58509e-56	Common
ENSG00000099783	HNRNPM	-1.40448	7.51975	81.166	2.07535e-19	1.57585e-18	-1.40411	7.50249	159.769	1.27081e-36	1.47566e-35	Common
ENSG00000099797	TECR	-1.02553	6.12737	74.3325	6.60081e-18	4.55247e-17	-1.26313	6.02804	131.358	2.06744e-30	1.90438e-29	Common
ENSG00000100058	CRYBB2P1	-1.64629	5.07213	134.027	5.39075e-31	7.40088e-30	-1.73211	5.01035	180.852	3.15783e-41	4.31598e-40	Common
ENSG00000100060	MFNG	3.04512	4.81554	357.968	7.799e-80	5.01686e-78	2.99822	4.80998	413.959	5.03909e-92	2.27524e-90	Common
ENSG00000100116	GCAT	-1.72769	3.87736	100.441	1.21958e-23	1.17236e-22	-1.23357	3.95899	60.9833	5.75619e-15	2.51374e-14	Common
ENSG00000100196	KDELR3	-3.12799	7.04552	510.911	4.01739e-113	5.01096e-111	-2.75813	7.06265	569.44	7.43143e-126	6.21169e-124	Common
ENSG00000100225	FBXO7	1.00204	5.24457	55.8427	7.85067e-14	3.98297e-13	1.00736	5.25265	58.7227	1.81533e-14	7.631e-14	Common
ENSG00000100243	CYB5R3	-1.66181	8.62998	116.504	3.68589e-27	4.20751e-26	-1.74415	8.59542	222.794	2.22344e-50	4.01569e-49	Common
ENSG00000100263	RHBDD3	1.46165	5.25429	128.831	7.38637e-30	9.66085e-29	1.49244	5.289	140.512	2.05662e-32	2.07799e-31	Common
ENSG00000100292	HMOX1	2.55763	8.2387	173.458	1.29973e-39	2.45723e-38	2.82145	8.46381	544.642	1.84312e-120	1.44506e-118	Common
ENSG00000100311	PDGFB	1.10241	7.31451	62.3941	2.81158e-15	1.60742e-14	1.38428	7.50805	153.315	3.26889e-35	3.6858e-34	Common
ENSG00000100368	CSF2RB	1.57682	3.54918	70.396	4.8518e-17	3.12889e-16	1.54157	3.55527	74.6365	5.65879e-18	2.94257e-17	Common
ENSG00000100387	RBX1	-1.36576	8.19337	94.2667	2.75751e-22	2.47185e-21	-1.39981	8.1682	155.792	9.40078e-36	1.07072e-34	Common
ENSG00000100403	ZC3H7B	1.69962	7.29361	169.537	9.33948e-39	1.71806e-37	1.70561	7.29636	228.34	1.37211e-51	2.53702e-50	Common
ENSG00000100417	PMM1	-2.51621	4.17747	214.911	1.16564e-48	3.06482e-47	-2.32711	4.13914	214.19	1.67443e-48	2.83672e-47	Common
ENSG00000100462	PRMT5	-1.13837	5.5633	74.2419	6.9108e-18	4.75984e-17	-1.04285	5.56801	71.82	2.35751e-17	1.17864e-16	Common
ENSG00000100526	CDKN3	-1.74161	4.9397	108.94	1.67312e-25	1.76783e-24	-2.19694	4.79584	284.389	8.30194e-64	2.07836e-62	Common
ENSG00000100575	TIMM9	1.40996	6.44742	134.921	3.43648e-31	4.80168e-30	1.45939	6.48481	164.254	1.33147e-37	1.60125e-36	Common
ENSG00000100580	TMED8	1.25343	4.07764	60.6565	6.79569e-15	3.76116e-14	1.33077	4.15362	79.1142	5.86215e-19	3.21006e-18	Common
ENSG00000100644	HIF1A	-1.19232	8.97925	76.4751	2.23006e-18	1.59839e-17	-1.10631	8.99288	92.0072	8.63633e-22	5.46949e-21	Common
ENSG00000100664	EIF5	1.70322	8.66109	152.542	4.82417e-35	7.78259e-34	1.8865	8.796	250.449	2.07311e-56	4.23585e-55	Common
ENSG00000100889	PCK2	1.1075	6.32654	84.7099	3.45514e-20	2.74586e-19	1.43345	6.56063	10.3815	0.00127286	0.00220289	Common
ENSG00000100906	NFKBIA	2.87997	7.4272	423.363	4.52391e-94	3.79267e-92	2.86684	7.41546	603.932	2.33594e-133	2.20801e-131	Common
ENSG00000100911	PSME2	1.28535	8.27277	91.6302	1.04487e-21	9.12635e-21	1.48188	8.40766	160.189	1.02904e-36	1.20042e-35	Common
ENSG00000100934	SEC23A	-1.49243	7.40873	133.813	6.00265e-31	8.21889e-30	-1.65508	7.34813	239.049	6.33901e-54	1.22586e-52	Common
ENSG00000100979	PLTP	2.06281	5.45075	245.429	2.57646e-55	8.72585e-54	2.44163	5.7786	390.837	5.44014e-87	2.25498e-85	Common
ENSG00000100994	PYGB	-1.7182	6.53929	194.366	3.54259e-44	7.91127e-43	-1.4744	6.57645	176.374	3.00081e-40	3.97254e-39	Common
ENSG00000100997	ABHD12	-1.78569	5.08624	163.548	1.89873e-37	3.37156e-36	-2.00461	4.99379	254.815	2.31598e-57	4.84966e-56	Common
ENSG00000101017	CD40	1.4119	3.20644	48.273	3.70829e-12	1.65122e-11	1.33677	3.18349	48.2879	3.6802e-12	1.33987e-11	Common
ENSG00000101194	SLC17A9	-1.09254	4.56996	58.0197	2.59508e-14	1.37029e-13	-1.00932	4.56243	61.3904	4.68085e-15	2.053e-14	Common
ENSG00000101210	EEF1A2	3.2122	4.44201	58.0132	2.60363e-14	1.37409e-13	3.20538	4.52581	335.502	6.08837e-75	1.91235e-73	Common
ENSG00000101255	TRIB3	3.97985	8.81799	649.191	3.34967e-143	6.11793e-141	4.27455	9.09074	1006.52	6.88619e-221	2.11051e-218	Common
ENSG00000101335	MYL9	-3.3424	9.32952	484.139	2.68587e-107	2.98599e-105	-2.93806	9.35622	538.298	4.42281e-119	3.33823e-117	Common
ENSG00000101347	SAMHD1	4.05472	6.18896	748.982	6.6795e-165	1.79784e-162	4.21792	6.35515	493.411	2.58065e-109	1.59151e-107	Common
ENSG00000101361	NOP56	1.00835	5.97161	62.9166	2.15647e-15	1.24402e-14	1.40448	6.24976	124.876	5.41851e-29	4.69604e-28	Common
ENSG00000101544	ADNP2	1.59929	3.96533	85.3673	2.47789e-20	1.98932e-19	1.54354	3.95124	84.5624	3.72286e-20	2.14792e-19	Common
ENSG00000101574	METTL4	1.24218	3.57253	41.8696	9.75687e-11	3.84856e-10	1.10005	3.49458	38.1334	6.6069e-10	2.0548e-09	Common
ENSG00000101577	LPIN2	1.27528	5.00272	84.411	4.01906e-20	3.18412e-19	1.37918	5.08792	118.779	1.17068e-27	9.58725e-27	Common
ENSG00000101596	SMCHD1	1.16595	4.8084	71.7986	2.38318e-17	1.58075e-16	1.05602	4.74445	63.459	1.63743e-15	7.35391e-15	Common
ENSG00000101670	LIPG	-3.11689	6.87025	26.911	2.13048e-07	6.13301e-07	-3.89054	6.77498	916.25	2.87912e-201	7.27987e-199	Common
ENSG00000101856	PGRMC1	-1.38737	6.05714	136.653	1.43612e-31	2.04009e-30	-1.16945	6.09667	112.292	3.08394e-26	2.37013e-25	Common
ENSG00000101935	AMMECR1	-1.42073	3.90269	71.2279	3.18255e-17	2.08528e-16	-1.8058	3.74471	118.738	1.19507e-27	9.77907e-27	Common
ENSG00000101966	XIAP	1.04739	5.83766	78.5256	7.89691e-19	5.79409e-18	1.0542	5.84398	78.9903	6.24153e-19	3.41226e-18	Common
ENSG00000102034	ELF4	1.75376	5.24675	178.992	8.04647e-41	1.57661e-39	1.54095	5.10179	120.934	3.94973e-28	3.29872e-27	Common
ENSG00000102081	FMR1	1.66832	4.88239	127.188	1.69021e-29	2.17452e-28	1.70865	4.93223	150.191	1.57506e-34	1.73721e-33	Common
ENSG00000102144	PGK1	-2.17007	8.74338	236.854	1.90879e-53	5.89822e-52	-2.06458	8.74784	310.766	1.48705e-69	4.18942e-68	Common
ENSG00000102221	PHF16	1.56336	3.70595	72.6804	1.52438e-17	1.0271e-16	1.3925	3.60968	59.5486	1.1931e-14	5.08726e-14	Common
ENSG00000102265	TIMP1	-2.82678	9.58724	306.268	1.41972e-68	7.01492e-67	-2.54096	9.61234	400.673	3.93092e-89	1.69903e-87	Common
ENSG00000102309	PIN4	-1.16399	5.89583	96.1927	1.04229e-22	9.56961e-22	-1.09277	5.89333	73.1117	1.22517e-17	6.22367e-17	Common
ENSG00000102393	GLA	-1.45722	4.34471	91.8961	9.13483e-22	8.00608e-21	-1.6244	4.25063	128.119	1.0572e-29	9.48758e-29	Common
ENSG00000102409	BEX4	2.38118	5.9191	294.866	4.32783e-66	1.99392e-64	2.75856	6.2515	440.366	9.01101e-98	4.42414e-96	Common
ENSG00000102471	NDFIP2	-1.21871	5.79792	84.573	3.70283e-20	2.94041e-19	-1.40456	5.71578	156.232	7.53363e-36	8.60962e-35	Common
ENSG00000102547	CAB39L	-1.19625	4.1182	58.4548	2.08013e-14	1.10868e-13	-1.41906	4.00389	89.5248	3.02817e-21	1.8732e-20	Common
ENSG00000102699	PARP4	1.80284	6.28186	201.764	8.60661e-46	2.05194e-44	1.6584	6.17641	189.633	3.82416e-43	5.57314e-42	Common
ENSG00000102755	FLT1	-1.37699	6.13566	114.336	1.09972e-26	1.22794e-25	-1.83223	5.99279	221.496	4.26642e-50	7.59693e-49	Common
ENSG00000102780	DGKH	1.62336	4.9145	133.884	5.7915e-31	7.94041e-30	1.45279	4.80581	130.508	3.17191e-30	2.90586e-29	Common
ENSG00000102802	MEDAG	-1.93474	4.01659	14.5415	0.000137102	0.000290087	-2.19606	3.88939	181.503	2.27625e-41	3.13225e-40	Common
ENSG00000102908	NFAT5	1.38032	4.81008	89.4922	3.07852e-21	2.58515e-20	1.02818	4.57837	62.0424	3.36137e-15	1.48848e-14	Common
ENSG00000102921	N4BP1	1.61066	4.7572	127.413	1.50837e-29	1.94303e-28	1.6874	4.8339	130.48	3.2179e-30	2.94533e-29	Common
ENSG00000103202	NME4	-1.19274	7.39239	87.4324	8.7208e-21	7.16436e-20	-1.01458	7.43247	93.1586	4.82661e-22	3.09945e-21	Common
ENSG00000103249	CLCN7	1.62073	5.92867	134.275	4.75715e-31	6.56628e-30	1.77341	6.0536	199.825	2.28081e-45	3.51648e-44	Common
ENSG00000103257	SLC7A5	-1.57633	7.56029	122.093	2.20223e-28	2.69109e-27	-1.19915	7.64751	114.195	1.18115e-26	9.22485e-26	Common
ENSG00000103260	METRN	-1.55746	4.81812	77.1355	1.59625e-18	1.15463e-17	-1.21585	4.87326	77.7637	1.16136e-18	6.25455e-18	Common
ENSG00000103426	CORO7-PAM16	1.36702	4.34154	74.892	4.9717e-18	3.4734e-17	1.36598	4.36018	84.0726	4.76941e-20	2.7439e-19	Common
ENSG00000103855	CD276	-1.72655	5.90552	208.083	3.59837e-47	8.93304e-46	-1.37725	5.96704	136.541	1.51974e-31	1.46947e-30	Common
ENSG00000103966	EHD4	2.11057	8.02038	221.115	5.16498e-50	1.41628e-48	2.19292	8.08259	306.593	1.20637e-68	3.31556e-67	Common
ENSG00000104177	MYEF2	2.37232	5.16649	264.011	2.29244e-59	8.58866e-58	2.27774	5.11138	256.629	9.31626e-58	1.97123e-56	Common
ENSG00000104228	TRIM35	2.07732	3.80911	124.77	5.7147e-29	7.15422e-28	2.06123	3.83712	136.962	1.22904e-31	1.19524e-30	Common
ENSG00000104312	RIPK2	2.07497	6.41878	267.471	4.03679e-60	1.55219e-58	1.73322	6.15547	220.781	6.10829e-50	1.08006e-48	Common
ENSG00000104320	NBN	1.19869	5.36504	94.2726	2.7493e-22	2.46666e-21	1.21512	5.38397	105.424	9.86236e-25	7.12485e-24	Common
ENSG00000104331	IMPAD1	-1.53504	5.70754	162.094	3.94564e-37	6.88669e-36	-1.50066	5.68414	168.865	1.30922e-38	1.63879e-37	Common
ENSG00000104341	LAPTM4B	-1.44505	5.09371	112.623	2.60959e-26	2.86691e-25	-1.04994	5.17927	78.97	6.30607e-19	3.44568e-18	Common
ENSG00000104368	PLAT	-2.8023	7.98076	154.575	1.73426e-35	2.83809e-34	-2.67112	7.97899	540.138	1.75978e-119	1.35866e-117	Common
ENSG00000104518	GSDMD	1.91885	5.49435	220.427	7.29764e-50	1.99573e-48	1.58817	5.25426	165.314	7.80929e-38	9.50459e-37	Common
ENSG00000104549	SQLE	-1.28475	5.07131	92.8454	5.65434e-22	5.02019e-21	-1.01281	5.12439	70.4752	4.66097e-17	2.29509e-16	Common
ENSG00000104723	TUSC3	-1.51373	5.22518	102.939	3.45709e-24	3.4296e-23	-1.48128	5.19538	138.765	4.95845e-32	4.92146e-31	Common
ENSG00000104756	KCTD9	-1.03264	4.22746	39.7268	2.92094e-10	1.10119e-09	-1.25777	4.11047	68.4034	1.33245e-16	6.396e-16	Common
ENSG00000104765	BNIP3L	-1.27288	6.02897	116.756	3.24578e-27	3.71756e-26	-1.21411	6.02104	117.692	2.02511e-27	1.63725e-26	Common
ENSG00000104812	GYS1	-2.0082	6.17345	259.484	2.2232e-58	8.23872e-57	-1.91595	6.16181	274.704	1.071e-61	2.56686e-60	Common
ENSG00000104825	NFKBIB	1.63998	5.07375	112.178	3.26612e-26	3.56901e-25	1.84107	5.24813	183.308	9.18515e-42	1.27433e-40	Common
ENSG00000104889	RNASEH2A	-1.25503	4.63182	76.4507	2.25778e-18	1.61487e-17	-1.57026	4.49929	140.837	1.74636e-32	1.76981e-31	Common
ENSG00000104903	LYL1	1.719	6.31333	176.727	2.51261e-40	4.85802e-39	1.52837	6.17276	168.111	1.91276e-38	2.37371e-37	Common
ENSG00000104951	IL4I1	1.65925	6.22155	153.058	3.72042e-35	6.04007e-34	1.49178	6.09941	146.355	1.08586e-33	1.15604e-32	Common
ENSG00000104967	NOVA2	1.09971	3.43537	16.3485	5.26986e-05	0.000117455	1.26604	3.5693	48.4944	3.31233e-12	1.20811e-11	Common
ENSG00000104973	MED25	1.12957	5.49221	73.8136	8.58514e-18	5.86565e-17	1.04101	5.43806	72.2429	1.90273e-17	9.55995e-17	Common
ENSG00000104980	TIMM44	1.1506	6.44289	73.6208	9.46605e-18	6.45458e-17	1.60202	6.76939	143.319	5.00488e-33	5.19173e-32	Common
ENSG00000105085	MED26	1.42425	3.58876	42.3724	7.54485e-11	2.99917e-10	1.32159	3.54106	50.3263	1.30191e-12	4.87868e-12	Common
ENSG00000105137	SYDE1	-2.08206	4.18287	122.707	1.61614e-28	1.982e-27	-2.01644	4.13196	143.882	3.76992e-33	3.93082e-32	Common
ENSG00000105220	GPI	-1.51621	7.96736	121.383	3.15086e-28	3.81837e-27	-2.07441	7.82309	339.765	7.17904e-76	2.31238e-74	Common
ENSG00000105221	AKT2	-1.72097	6.07274	182.556	1.34095e-41	2.69986e-40	-1.55955	6.08377	185.504	3.0459e-42	4.3389e-41	Common
ENSG00000105287	PRKD2	1.41587	5.31583	95.5087	1.47243e-22	1.34225e-21	1.54987	5.42779	138.237	6.46639e-32	6.36816e-31	Common
ENSG00000105327	BBC3	3.03734	6.26673	477.304	8.24977e-106	8.88197e-104	3.18376	6.40881	619.7	8.69106e-137	8.96953e-135	Common
ENSG00000105329	TGFB1	-1.18573	7.71318	75.7254	3.2599e-18	2.30583e-17	-1.21102	7.68948	124.824	5.56132e-29	4.81568e-28	Common
ENSG00000105339	DENND3	2.73427	5.01811	265.747	9.58941e-60	3.63261e-58	1.72887	4.22241	133.426	7.29687e-31	6.84606e-30	Common
ENSG00000105355	PLIN3	-2.31201	7.45693	278.235	1.82055e-62	7.60026e-61	-2.1719	7.46065	372.25	6.05678e-83	2.26883e-81	Common
ENSG00000105379	ETFB	-1.67886	5.94098	164.656	1.08732e-37	1.94425e-36	-1.58861	5.93147	178.94	8.2591e-41	1.10786e-39	Common
ENSG00000105438	KDELR1	-1.57409	8.24215	128.681	7.96381e-30	1.03895e-28	-1.37662	8.2795	144.93	2.22412e-33	2.3359e-32	Common
ENSG00000105472	CLEC11A	-3.7023	5.83435	524.455	4.5422e-116	6.36405e-114	-3.83163	5.78137	756.501	1.54865e-166	2.48621e-164	Common
ENSG00000105483	CARD8	2.91331	5.41822	401.978	2.04363e-89	1.54831e-87	2.00081	4.68041	202.512	5.91226e-46	9.28519e-45	Common
ENSG00000105499	PLA2G4C	2.5903	6.35711	368.712	3.57041e-82	2.41842e-80	2.46569	6.26208	339.316	8.98994e-76	2.88648e-74	Common
ENSG00000105514	RAB3D	1.00134	6.60333	64.2086	1.1192e-15	6.62068e-15	1.00105	6.60093	72.3445	1.80727e-17	9.0939e-17	Common
ENSG00000105520	DKFZP761J1410	-2.29332	5.46565	286.894	2.36206e-64	1.03687e-62	-2.18313	5.44198	285.712	4.27462e-64	1.08084e-62	Common
ENSG00000105538	RASIP1	3.15867	5.45858	468.383	7.20375e-104	7.51836e-102	3.34326	5.64847	558.581	1.71077e-123	1.38422e-121	Common
ENSG00000105559	PLEKHA4	2.46965	4.14034	146.523	9.97576e-34	1.52287e-32	1.98225	3.78088	111.286	5.12202e-26	3.90974e-25	Common
ENSG00000105647	PIK3R2	-2.19784	4.77115	216.337	5.69298e-49	1.51241e-47	-2.12236	4.73326	248.919	4.46867e-56	8.96748e-55	Common
ENSG00000105655	ISYNA1	1.47684	4.61853	57.9998	2.62142e-14	1.38209e-13	1.91635	4.96364	169.103	1.16145e-38	1.45743e-37	Common
ENSG00000105810	CDK6	-1.06973	6.03917	69.9135	6.19631e-17	3.9809e-16	-1.11459	5.99935	87.9819	6.60567e-21	3.98388e-20	Common
ENSG00000105835	NAMPT	2.97085	7.49634	265.526	1.07135e-59	4.04346e-58	2.71453	7.27473	485.08	1.67602e-107	9.97133e-106	Common
ENSG00000105865	DUS4L	1.50225	3.444	57.3291	3.68655e-14	1.92279e-13	1.55626	3.51264	73.553	9.79692e-18	5.01194e-17	Common
ENSG00000105866	SP4	1.64936	3.25515	49.2448	2.25934e-12	1.0189e-11	1.50607	3.18597	50.0893	1.46909e-12	5.48483e-12	Common
ENSG00000105889	STEAP1B	1.35384	4.72427	95.3078	1.62969e-22	1.48296e-21	1.4171	4.78536	121.825	2.52122e-28	2.1232e-27	Common
ENSG00000105939	ZC3HAV1	2.95692	6.03724	467.941	8.99262e-104	9.29056e-102	2.95137	6.0466	512.104	2.21047e-113	1.47083e-111	Common
ENSG00000105976	MET	1.16077	5.36568	86.8299	1.18266e-20	9.64617e-20	1.09632	5.32767	78.3739	8.52713e-19	4.61195e-18	Common
ENSG00000106080	FKBP14	-1.94805	5.86557	252.396	7.80108e-57	2.79963e-55	-1.82437	5.85832	260.147	1.59431e-58	3.46027e-57	Common
ENSG00000106100	NOD1	2.21472	4.0977	162.624	3.02309e-37	5.33106e-36	1.99803	3.96175	125.934	3.17861e-29	2.78583e-28	Common
ENSG00000106125	FAM188B	1.66414	3.61227	78.7417	7.07846e-19	5.21979e-18	1.38589	3.43881	51.951	5.69035e-13	2.18083e-12	Common
ENSG00000106268	NUDT1	-2.56287	4.42486	235.338	4.08649e-53	1.25516e-51	-2.66139	4.34455	310.351	1.83149e-69	5.08894e-68	Common
ENSG00000106330	MOSPD3	-1.08233	4.64479	52.8027	3.68793e-13	1.77292e-12	-1.57692	4.45511	116.257	4.17621e-27	3.32323e-26	Common
ENSG00000106367	AP1S1	-1.49935	7.10217	130.57	3.07528e-30	4.09024e-29	-1.2658	7.14763	141.395	1.31899e-32	1.34479e-31	Common
ENSG00000106399	RPA3	-1.55232	5.0237	124.522	6.47445e-29	8.08555e-28	-1.43683	5.01683	135.55	2.5031e-31	2.39965e-30	Common
ENSG00000106546	AHR	-1.61926	6.44706	141.884	1.03098e-32	1.53046e-31	-1.24634	6.52468	117.291	2.47955e-27	1.99826e-26	Common
ENSG00000106571	GLI3	2.13556	3.85902	138.194	6.60783e-32	9.61378e-31	1.65663	3.52218	84.1374	4.61555e-20	2.6569e-19	Common
ENSG00000106624	AEBP1	-1.83464	4.68951	133.011	8.99343e-31	1.22158e-29	-1.98911	4.60474	183.856	6.97468e-42	9.72992e-41	Common
ENSG00000106638	TBL2	-1.36149	6.05497	124.89	5.37829e-29	6.74959e-28	-1.0923	6.11224	89.057	3.83591e-21	2.35272e-20	Common
ENSG00000106688	SLC1A1	-2.28654	3.8486	148.822	3.13685e-34	4.93596e-33	-1.72107	3.90324	117.248	2.5331e-27	2.03655e-26	Common
ENSG00000106785	TRIM14	4.12961	6.41288	712.366	6.12033e-157	1.33189e-154	3.89331	6.20767	731.194	4.92648e-161	6.82554e-159	Common
ENSG00000106799	TGFBR1	-1.47063	5.61902	132.299	1.28686e-30	1.7387e-29	-1.12231	5.69171	100.283	1.32117e-23	9.08999e-23	Common
ENSG00000106803	SEC61B	-1.10903	9.24523	59.8952	1.00045e-14	5.46319e-14	-1.11824	9.2294	92.3751	7.17109e-22	4.55867e-21	Common
ENSG00000106991	ENG	-1.03912	8.49427	52.0298	5.46658e-13	2.58853e-12	-1.53564	8.33448	170.479	5.81436e-39	7.3508e-38	Common
ENSG00000107201	DDX58	5.04711	8.13712	719.16	2.0384e-158	4.84856e-156	4.23257	7.36246	997.864	5.23176e-219	1.55629e-216	Common
ENSG00000107249	GLIS3	-1.66638	4.06457	96.66	8.23174e-23	7.61939e-22	-2.26068	3.87459	180.764	3.30103e-41	4.49954e-40	Common
ENSG00000107262	BAG1	2.53716	6.89322	214.562	1.38891e-48	3.63319e-47	2.30537	6.70175	341.84	2.53606e-76	8.32783e-75	Common
ENSG00000107263	RAPGEF1	2.14217	6.38118	267.745	3.51922e-60	1.36343e-58	1.68596	6.02782	200.313	1.7842e-45	2.77196e-44	Common
ENSG00000107443	CCNJ	1.46573	4.2489	78.1963	9.32945e-19	6.83536e-18	1.61485	4.38503	123.359	1.16369e-28	9.94891e-28	Common
ENSG00000107521	HPS1	1.06827	4.77645	54.1868	1.82311e-13	8.98208e-13	1.07689	4.79074	71.87	2.29857e-17	1.15145e-16	Common
ENSG00000107562	CXCL12	-2.03771	5.11947	56.4747	5.69263e-14	2.92584e-13	-2.74	4.94901	414.514	3.81613e-92	1.73078e-90	Common
ENSG00000107796	ACTA2	-2.72058	6.36388	395.166	6.21278e-88	4.67237e-86	-2.7816	6.32296	457.698	1.52381e-101	8.11148e-100	Common
ENSG00000107798	LIPA	-2.0207	5.6334	235.263	4.24174e-53	1.29506e-51	-2.24548	5.55172	337.827	1.89708e-75	6.07187e-74	Common
ENSG00000107819	SFXN3	-1.20827	5.08606	79.7197	4.31487e-19	3.21666e-18	-1.00484	5.12084	68.0678	1.57969e-16	7.53989e-16	Common
ENSG00000107863	ARHGAP21	1.81591	5.30247	155.98	8.55282e-36	1.4201e-34	1.61873	5.16625	146.835	8.52556e-34	9.11496e-33	Common
ENSG00000107984	DKK1	-1.76054	5.58155	180.71	3.39101e-41	6.69561e-40	-1.02768	5.75767	85.5952	2.20816e-20	1.29169e-19	Common
ENSG00000108021	FAM208B	1.14605	5.53695	77.6398	1.23654e-18	8.97608e-18	1.10555	5.51358	65.2362	6.64392e-16	3.04608e-15	Common
ENSG00000108262	GIT1	1.01605	5.3365	65.3071	6.4091e-16	3.86284e-15	1.13038	5.419	90.2612	2.08702e-21	1.29657e-20	Common
ENSG00000108294	PSMB3	-1.27461	7.58631	96.6461	8.28974e-23	7.65921e-22	-1.19701	7.59272	124.004	8.40908e-29	7.22595e-28	Common
ENSG00000108622	ICAM2	2.37349	7.00368	304.217	3.97158e-68	1.92518e-66	2.56411	7.16789	481.824	8.56804e-107	5.00909e-105	Common
ENSG00000108639	SYNGR2	1.09741	5.16344	72.9174	1.35191e-17	9.13905e-17	1.42059	5.39999	126.477	2.41744e-29	2.13537e-28	Common
ENSG00000108679	LGALS3BP	-1.71325	4.73407	120.643	4.57542e-28	5.47979e-27	-1.93849	4.63484	92.5885	6.43819e-22	4.10049e-21	Common
ENSG00000108691	CCL2	5.8208	10.0143	1111.63	9.81485e-244	1.1154e-240	6.16672	10.3459	1510.47	0	0	Common
ENSG00000108797	CNTNAP1	1.88807	5.25168	201.253	1.11299e-45	2.62902e-44	2.14465	5.47418	241.106	2.25695e-54	4.40671e-53	Common
ENSG00000108798	ABI3	1.98537	4.25182	91.1813	1.3109e-21	1.13626e-20	1.592	3.9734	91.7292	9.93883e-22	6.27083e-21	Common
ENSG00000108821	COL1A1	-10.5267	13.0585	2000.17	0	0	-9.84585	13.0477	2418.17	0	0	Common
ENSG00000108826	MRPL27	-1.06597	5.50154	78.1042	9.77444e-19	7.13074e-18	-1.24643	5.41395	111.772	4.00865e-26	3.06683e-25	Common
ENSG00000108854	SMURF2	-1.01969	7.4225	61.9036	3.60686e-15	2.03817e-14	-1.09643	7.38036	96.2906	9.92005e-23	6.53625e-22	Common
ENSG00000109089	CDR2L	-1.45811	4.93543	98.7791	2.82302e-23	2.66856e-22	-1.04596	5.02647	57.9913	2.63277e-14	1.0976e-13	Common
ENSG00000109099	PMP22	1.62796	5.7148	133.75	6.19739e-31	8.46287e-30	1.81748	5.86727	198.055	5.55036e-45	8.44155e-44	Common
ENSG00000109113	RAB34	-3.07819	5.42751	458.834	8.62165e-102	8.47906e-100	-2.70918	5.42436	445.214	7.93615e-99	3.97358e-97	Common
ENSG00000109220	CHIC2	1.08839	6.76238	79.2762	5.40066e-19	4.00566e-18	1.05894	6.73959	93.4805	4.1022e-22	2.64097e-21	Common
ENSG00000109320	NFKB1	1.41891	5.41954	129.903	4.30233e-30	5.69265e-29	1.39917	5.41492	135.885	2.1143e-31	2.03657e-30	Common
ENSG00000109466	KLHL2	1.10376	4.69588	61.8024	3.79713e-15	2.14214e-14	1.28971	4.8369	104.05	1.97281e-24	1.40911e-23	Common
ENSG00000109670	FBXW7	1.1689	3.62004	17.672	2.62465e-05	6.03257e-05	1.07576	3.56226	22.8821	1.72253e-06	4.03933e-06	Common
ENSG00000109787	KLF3	1.18035	6.55404	95.9266	1.19223e-22	1.09071e-21	1.58279	6.84392	205.591	1.25826e-46	2.02643e-45	Common
ENSG00000109805	NCAPG	-1.59558	4.30602	25.7775	3.83131e-07	1.07214e-06	-1.9278	4.17102	152.422	5.12352e-35	5.75131e-34	Common
ENSG00000109814	UGDH	-1.78738	7.62878	177.404	1.78771e-40	3.46301e-39	-1.42099	7.70225	175.009	5.9589e-40	7.83723e-39	Common
ENSG00000109881	CCDC34	-1.69696	3.46848	74.176	7.14551e-18	4.91488e-17	-1.65105	3.41569	88.6571	4.69528e-21	2.86417e-20	Common
ENSG00000109920	FNBP4	1.20761	6.16367	92.3623	7.21747e-22	6.36931e-21	1.33536	6.255	131.974	1.51628e-30	1.40437e-29	Common
ENSG00000109971	HSPA8	-1.11139	8.36858	68.382	1.34703e-16	8.468e-16	-1.27698	8.30334	131.089	2.36725e-30	2.1746e-29	Common
ENSG00000110013	SIAE	1.40117	3.83774	63.5252	1.58325e-15	9.24283e-15	1.37726	3.84682	70.2262	5.28794e-17	2.59245e-16	Common
ENSG00000110046	ATG2A	1.13367	3.52022	30.0754	4.15566e-08	1.28024e-07	1.42486	3.74669	67.4929	2.11447e-16	1.00074e-15	Common
ENSG00000110057	UNC93B1	1.97204	5.44813	228.528	1.2487e-51	3.60783e-50	1.76651	5.30251	184.76	4.42879e-42	6.23855e-41	Common
ENSG00000110090	CPT1A	2.31124	5.44258	239.249	5.73404e-54	1.82136e-52	2.11178	5.30046	226.957	2.74747e-51	5.04317e-50	Common
ENSG00000110092	CCND1	-2.21567	9.29396	242.548	1.09437e-54	3.56472e-53	-2.10507	9.30018	250.437	2.08553e-56	4.25264e-55	Common
ENSG00000110200	ANAPC15	-1.25286	5.14131	85.1324	2.79045e-20	2.23323e-19	-1.07946	5.16497	83.0926	7.82998e-20	4.4691e-19	Common
ENSG00000110237	ARHGEF17	-1.65571	4.09043	101.163	8.47107e-24	8.23594e-23	-1.60965	4.04714	114.792	8.7399e-27	6.86832e-26	Common
ENSG00000110395	CBL	1.97347	4.73814	180.066	4.68892e-41	9.24052e-40	1.976	4.76479	213.284	2.63835e-48	4.44738e-47	Common
ENSG00000110427	KIAA1549L	-1.06123	3.51683	32.0107	1.53327e-08	4.92534e-08	-1.11703	3.44966	42.5971	6.72601e-11	2.25404e-10	Common
ENSG00000110492	MDK	1.71064	8.29404	157.692	3.61405e-36	6.09976e-35	1.94927	8.47377	263.875	2.45401e-59	5.39562e-58	Common
ENSG00000110660	SLC35F2	3.85042	6.1031	699.375	4.08807e-154	8.711e-152	4.21972	6.46383	790.539	6.15263e-174	1.09171e-171	Common
ENSG00000110721	CHKA	1.58171	3.6403	71.9329	2.22637e-17	1.48347e-16	1.86604	3.88891	110.043	9.59109e-26	7.24453e-25	Common
ENSG00000110799	VWF	1.824	6.48239	191.835	1.26437e-43	2.76324e-42	1.95835	6.59218	255.083	2.02426e-57	4.25642e-56	Common
ENSG00000110811	LEPREL2	-1.39356	4.96754	84.9075	3.12648e-20	2.49241e-19	-1.42387	4.92206	79.3387	5.23252e-19	2.88559e-18	Common
ENSG00000110851	PRDM4	1.12934	5.22088	79.5899	4.60777e-19	3.4325e-18	1.5025	5.4959	152.249	5.58946e-35	6.26045e-34	Common
ENSG00000110852	CLEC2B	1.37646	4.27803	73.4713	1.02111e-17	6.94411e-17	1.85732	4.66031	175.69	4.23205e-40	5.58056e-39	Common
ENSG00000110880	CORO1C	-1.16927	8.03622	78.1569	9.51743e-19	6.95813e-18	-1.18111	8.01743	113.537	1.6459e-26	1.27756e-25	Common
ENSG00000110906	KCTD10	-1.47225	5.94787	126.301	2.64209e-29	3.37369e-28	-1.46309	5.92012	172.714	1.88987e-39	2.43183e-38	Common
ENSG00000110911	SLC11A2	1.39111	4.09901	65.9636	4.59329e-16	2.7898e-15	1.2027	3.98751	61.448	4.54599e-15	1.99731e-14	Common
ENSG00000110917	MLEC	-1.51495	5.98343	161.129	6.41076e-37	1.10946e-35	-1.45135	5.9719	129.709	4.74482e-30	4.31945e-29	Common
ENSG00000110925	CSRNP2	1.41057	5.5096	117.373	2.37817e-27	2.74227e-26	1.03345	5.25358	71.9281	2.23186e-17	1.11914e-16	Common
ENSG00000111057	KRT18	-1.7388	7.2349	56.2593	6.35166e-14	3.24661e-13	-2.21255	7.1151	291.793	2.0224e-65	5.23133e-64	Common
ENSG00000111144	LTA4H	-1.6527	6.20126	181.167	2.69488e-41	5.34172e-40	-1.64137	6.17553	199.966	2.1248e-45	3.29099e-44	Common
ENSG00000111145	ELK3	-1.01088	6.35634	53.5854	2.47594e-13	1.20763e-12	-1.34457	6.22983	145.179	1.96264e-33	2.06557e-32	Common
ENSG00000111261	MANSC1	1.97991	4.43996	168.126	1.89861e-38	3.46149e-37	1.94548	4.44145	180.108	4.58984e-41	6.21441e-40	Common
ENSG00000111328	CDK2AP1	-1.39762	3.85644	57.5583	3.28114e-14	1.71748e-13	-1.26226	3.8478	65.4462	5.9722e-16	2.74808e-15	Common
ENSG00000111371	SLC38A1	1.61157	7.30073	146.525	9.96762e-34	1.52287e-32	1.53504	7.24157	201.112	1.19424e-45	1.86685e-44	Common
ENSG00000111445	RFC5	-1.29019	3.61862	31.3762	2.12569e-08	6.73532e-08	-1.37056	3.53923	67.1698	2.491e-16	1.17345e-15	Common
ENSG00000111669	TPI1	-1.68126	9.99592	140.059	2.58436e-32	3.80329e-31	-1.59862	10.0034	165.712	6.39497e-38	7.81144e-37	Common
ENSG00000111674	ENO2	-3.49886	5.30478	390.822	5.48194e-87	4.03376e-85	-3.07012	5.29606	446.133	5.00822e-99	2.52006e-97	Common
ENSG00000111678	C12orf57	-1.63042	6.94994	78.1665	9.47127e-19	6.92934e-18	-1.57778	6.94125	210.058	1.3339e-47	2.20083e-46	Common
ENSG00000111711	GOLT1B	-1.29305	5.8843	110.283	8.49538e-26	9.12718e-25	-1.11294	5.91281	102.314	4.73758e-24	3.32287e-23	Common
ENSG00000111725	PRKAB1	1.03654	4.81081	56.9275	4.52182e-14	2.34054e-13	1.27033	4.98225	104.705	1.4172e-24	1.01657e-23	Common
ENSG00000111897	SERINC1	-1.3714	6.48325	116.851	3.09412e-27	3.54783e-26	-1.19996	6.51151	108.901	1.7059e-25	1.27238e-24	Common
ENSG00000111906	HDDC2	-1.69607	5.05701	146.013	1.28959e-33	1.96278e-32	-1.12776	5.17885	86.6884	1.27039e-20	7.52705e-20	Common
ENSG00000111912	NCOA7	2.53912	6.30452	324.465	1.54265e-72	8.1331e-71	2.59828	6.36661	422.27	7.82275e-94	3.64605e-92	Common
ENSG00000111961	SASH1	1.25373	6.78325	103.005	3.34222e-24	3.31886e-23	1.0543	6.64338	89.1467	3.66591e-21	2.25255e-20	Common
ENSG00000112029	FBXO5	-1.84676	3.84378	16.8717	3.99924e-05	9.03163e-05	-2.10103	3.71855	139.314	3.7602e-32	3.76915e-31	Common
ENSG00000112033	PPARD	-1.06029	4.86302	60.8186	6.25848e-15	3.47324e-14	-1.55453	4.67695	134.542	4.15837e-31	3.94168e-30	Common
ENSG00000112078	KCTD20	-2.07625	6.95336	247.703	8.2273e-56	2.80496e-54	-2.11469	6.92125	347.845	1.24872e-77	4.19588e-76	Common
ENSG00000112081	SRSF3	-1.77939	6.99066	184.351	5.43966e-42	1.11274e-40	-1.81927	6.959	205.579	1.26587e-46	2.03545e-45	Common
ENSG00000112096	SOD2	2.39607	6.8477	227.19	2.44405e-51	6.94381e-50	2.80018	7.193	438.326	2.5047e-97	1.21791e-95	Common
ENSG00000112186	CAP2	-1.42608	4.68037	47.2613	6.21268e-12	2.71205e-11	-1.12873	4.73176	78.7783	6.94847e-19	3.77833e-18	Common
ENSG00000112276	BVES	1.31859	4.24386	71.3612	2.97472e-17	1.95662e-16	1.50083	4.39699	112.45	2.84823e-26	2.19231e-25	Common
ENSG00000112290	WASF1	1.40313	5.39045	119.335	8.84739e-28	1.03774e-26	1.78657	5.68899	213.204	2.74773e-48	4.62405e-47	Common
ENSG00000112365	ZBTB24	1.17177	4.35024	58.5475	1.98444e-14	1.05878e-13	1.37274	4.50908	90.314	2.03209e-21	1.26477e-20	Common
ENSG00000112406	HECA	1.47291	4.44976	57.4306	3.50114e-14	1.82795e-13	1.53006	4.521	115.66	5.6418e-27	4.46139e-26	Common
ENSG00000112592	TBP	1.10928	3.84301	42.2215	8.14975e-11	3.22959e-10	1.1893	3.91683	58.1816	2.39007e-14	1.00013e-13	Common
ENSG00000112697	TMEM30A	-1.24074	7.84849	79.8923	3.95376e-19	2.95823e-18	-1.09804	7.87655	94.739	2.17217e-22	1.41282e-21	Common
ENSG00000112837	TBX18	-1.17563	3.37051	32.2356	1.36567e-08	4.40354e-08	-1.46418	3.2261	62.3918	2.81487e-15	1.25141e-14	Common
ENSG00000113013	HSPA9	1.3266	8.51681	96.7252	7.96504e-23	7.37921e-22	1.46838	8.6117	166.152	5.12584e-38	6.27637e-37	Common
ENSG00000113068	PFDN1	-1.15667	6.65544	74.5307	5.97013e-18	4.13423e-17	-1.16334	6.63253	107.958	2.745e-25	2.02945e-24	Common
ENSG00000113083	LOX	-5.48277	9.45519	854.861	6.38013e-188	2.50984e-185	-4.88937	9.45637	1082.06	2.6243e-237	8.84737e-235	Common
ENSG00000113140	SPARC	-2.13651	11.7884	175.529	4.58824e-40	8.78811e-39	-2.31245	11.746	275.953	5.72053e-62	1.37429e-60	Common
ENSG00000113141	IK	-1.13211	5.5945	82.9852	8.2669e-20	6.43975e-19	-1.28329	5.5177	105.289	1.05581e-24	7.61114e-24	Common
ENSG00000113504	SLC12A7	6.53217	8.32718	1176.21	9.0204e-258	1.15326e-254	6.3625	8.15939	1649.41	0	0	Common
ENSG00000113552	GNPDA1	1.50656	5.62157	148.997	2.87252e-34	4.52699e-33	2.02049	6.02637	277.987	2.06171e-62	5.00051e-61	Common
ENSG00000113558	SKP1	-1.25685	8.59919	73.8618	8.37839e-18	5.72822e-17	-1.40673	8.54152	136.326	1.69284e-31	1.63372e-30	Common
ENSG00000113594	LIFR	1.67848	4.37059	121.479	3.00136e-28	3.64151e-27	1.39865	4.18596	83.5198	6.30801e-20	3.61264e-19	Common
ENSG00000113621	TXNDC15	-1.46539	4.77294	100.752	1.04278e-23	1.00808e-22	-1.17834	4.8173	69.3585	8.20967e-17	3.9862e-16	Common
ENSG00000113739	STC2	-1.71471	8.72043	152.26	5.55905e-35	8.9119e-34	-1.49196	8.76142	168.398	1.65601e-38	2.06267e-37	Common
ENSG00000113742	CPEB4	2.13185	5.4749	210.244	1.21539e-47	3.10001e-46	1.93933	5.34099	224.216	1.0885e-50	1.96943e-49	Common
ENSG00000114023	FAM162A	-1.95883	6.3835	241.867	1.54009e-54	4.96909e-53	-1.66701	6.42184	204.182	2.55461e-46	4.0561e-45	Common
ENSG00000114127	XRN1	1.59722	5.80598	156.902	5.37778e-36	8.98758e-35	1.08244	5.44324	66.0193	4.4653e-16	2.06881e-15	Common
ENSG00000114346	ECT2	-1.21399	4.46405	41.4651	1.19991e-10	4.69319e-10	-1.34874	4.38267	93.5992	3.86344e-22	2.48884e-21	Common
ENSG00000114383	TUSC2	1.09803	7.21202	74.4078	6.35373e-18	4.38502e-17	1.32221	7.36384	151.314	8.94977e-35	9.93611e-34	Common
ENSG00000114391	RPL24	1.14725	9.54524	66.9003	2.85594e-16	1.75439e-15	1.05364	9.472	64.4129	1.00895e-15	4.58423e-15	Common
ENSG00000114395	CYB561D2	-1.05893	4.02163	36.0873	1.88676e-09	6.63609e-09	-1.00819	3.99612	43.8231	3.59446e-11	1.22282e-10	Common
ENSG00000114541	FRMD4B	1.54082	4.59504	112.731	2.47184e-26	2.72435e-25	1.50527	4.58787	117.899	1.82433e-27	1.4761e-26	Common
ENSG00000114698	PLSCR4	1.33878	6.54835	13.2708	0.000269575	0.000547175	1.23143	6.46822	115.275	6.85058e-27	5.40037e-26	Common
ENSG00000114796	KLHL24	1.29823	5.26407	85.4209	2.41158e-20	1.9376e-19	1.81046	5.65798	197.72	6.56735e-45	9.92857e-44	Common
ENSG00000114850	SSR3	-1.25239	8.8925	80.5257	2.86954e-19	2.16443e-18	-1.07578	8.93359	82.6153	9.96809e-20	5.66494e-19	Common
ENSG00000114861	FOXP1	1.09039	6.67331	79.3516	5.19841e-19	3.85844e-18	1.00682	6.61401	76.1756	2.59527e-18	1.37355e-17	Common
ENSG00000114902	SPCS1	-1.19963	7.61679	80.4728	2.94731e-19	2.22145e-18	-1.00979	7.66098	85.1956	2.70261e-20	1.57003e-19	Common
ENSG00000115109	EPB41L5	3.00674	4.57287	99.2899	2.18113e-23	2.07522e-22	2.79717	4.42457	296.443	1.96183e-66	5.15374e-65	Common
ENSG00000115163	CENPA	1.26607	6.90858	90.2181	2.13302e-21	1.812e-20	1.35821	6.97254	151.776	7.09366e-35	7.91017e-34	Common
ENSG00000115183	TANC1	2.10757	5.47539	249.997	2.60083e-56	9.07895e-55	1.68981	5.16287	173.553	1.23947e-39	1.61755e-38	Common
ENSG00000115232	ITGA4	-2.28545	4.31309	185.636	2.85063e-42	5.87827e-41	-2.04942	4.29649	190.919	2.00334e-43	2.9365e-42	Common
ENSG00000115274	INO80B	1.31122	4.72868	90.4327	1.91377e-21	1.63117e-20	1.1814	4.65155	82.8906	8.67211e-20	4.94697e-19	Common
ENSG00000115325	DOK1	-1.91693	4.23797	135.274	2.87575e-31	4.03473e-30	-1.68046	4.23911	135.216	2.96125e-31	2.81751e-30	Common
ENSG00000115368	WDR75	1.37762	5.07368	108.533	2.05397e-25	2.16355e-24	1.31096	5.03813	112.601	2.63873e-26	2.0326e-25	Common
ENSG00000115414	FN1	-1.79246	10.7843	108.127	2.52122e-25	2.64483e-24	-1.62936	10.8102	128.351	9.40622e-30	8.4564e-29	Common
ENSG00000115415	STAT1	1.94866	7.71346	199.893	2.20418e-45	5.14711e-44	2.00056	7.75057	65.2551	6.58052e-16	3.01839e-15	Common
ENSG00000115828	QPCT	1.38433	4.06403	60.4799	7.4334e-15	4.09197e-14	1.20621	3.96154	54.1299	1.87663e-13	7.40547e-13	Common
ENSG00000115875	SRSF7	-1.53914	5.83141	156.23	7.54233e-36	1.25436e-34	-1.57596	5.78983	163.869	1.61537e-37	1.94036e-36	Common
ENSG00000116005	PCYOX1	-2.07475	5.66843	250.302	2.23136e-56	7.81588e-55	-1.69287	5.71693	210.67	9.81273e-48	1.62751e-46	Common
ENSG00000116044	NFE2L2	1.03819	6.64362	71.9178	2.24348e-17	1.4939e-16	1.22028	6.76621	122.788	1.55138e-28	1.31744e-27	Common
ENSG00000116133	DHCR24	-3.2449	5.23656	244.413	4.29148e-55	1.43442e-53	-3.17323	5.19088	508.557	1.30637e-112	8.63574e-111	Common
ENSG00000116260	QSOX1	-1.99051	8.1083	213.875	1.96079e-48	5.10305e-47	-1.99877	8.08945	312.537	6.11826e-70	1.75796e-68	Common
ENSG00000116285	ERRFI1	-2.23075	7.50995	167.469	2.64181e-38	4.80791e-37	-1.82502	7.57091	237.937	1.10793e-53	2.13035e-52	Common
ENSG00000116288	PARK7	-1.30017	8.19946	89.1601	3.64112e-21	3.04259e-20	-1.26535	8.1942	129.19	6.16421e-30	5.58145e-29	Common
ENSG00000116514	RNF19B	3.28488	5.82798	552.001	4.62163e-122	6.95148e-120	2.87077	5.48174	363.963	3.85989e-81	1.40428e-79	Common
ENSG00000116663	FBXO6	2.48736	4.34447	222.17	3.04164e-50	8.43086e-49	2.36214	4.27639	216.232	6.00134e-49	1.02877e-47	Common
ENSG00000116668	SWT1	1.84476	3.66802	87.7528	7.41688e-21	6.1128e-20	1.67043	3.56964	86.588	1.33657e-20	7.90992e-20	Common
ENSG00000116685	KIAA2013	-1.02762	4.88248	58.927	1.63635e-14	8.80871e-14	-1.1031	4.82355	81.1672	2.07403e-19	1.1615e-18	Common
ENSG00000116691	MIIP	1.35861	5.65563	110.92	6.16097e-26	6.65411e-25	1.49348	5.76115	149.497	2.23264e-34	2.44382e-33	Common
ENSG00000116698	SMG7	1.30391	6.2295	118.122	1.63081e-27	1.89545e-26	1.25823	6.19866	110.894	6.24239e-26	4.75061e-25	Common
ENSG00000116711	PLA2G4A	1.87593	5.25954	201.547	9.59958e-46	2.28241e-44	2.3248	5.63825	330.765	6.55047e-74	2.01986e-72	Common
ENSG00000116717	GADD45A	1.1583	7.89553	74.0229	7.72155e-18	5.28975e-17	1.6052	8.21197	197.966	5.80338e-45	8.81313e-44	Common
ENSG00000116791	CRYZ	-1.79191	5.20331	162.331	3.50315e-37	6.14584e-36	-1.63817	5.20121	166.674	3.94059e-38	4.85447e-37	Common
ENSG00000116863	ADPRHL2	1.21875	5.81068	91.093	1.37076e-21	1.18513e-20	1.25268	5.83743	108.374	2.22604e-25	1.64939e-24	Common
ENSG00000116954	RRAGC	1.83072	6.37299	189.605	3.87835e-43	8.26411e-42	1.86954	6.40836	257.586	5.76378e-58	1.24032e-56	Common
ENSG00000116962	NID1	-1.05835	7.23956	36.9039	1.24096e-09	4.44106e-09	-1.00125	7.24108	90.167	2.18883e-21	1.35898e-20	Common
ENSG00000116977	LGALS8	1.44332	5.56503	138.071	7.03237e-32	1.02024e-30	1.38626	5.53196	127.815	1.23211e-29	1.10084e-28	Common
ENSG00000116991	SIPA1L2	1.51156	3.27364	52.9901	3.35228e-13	1.61732e-12	1.51755	3.31059	64.2645	1.08789e-15	4.93183e-15	Common
ENSG00000117152	RGS4	-3.36729	7.55002	13.6299	0.000222612	0.000456838	-4.19733	7.468	1042.17	1.22754e-228	4.00495e-226	Common
ENSG00000117226	GBP3	2.59941	6.14948	394.131	1.04356e-87	7.73444e-86	2.63256	6.18985	443.427	1.94397e-98	9.68537e-97	Common
ENSG00000117228	GBP1	2.95425	6.52755	461.732	2.01867e-102	2.04425e-100	2.96789	6.54896	519.355	5.84487e-115	3.96745e-113	Common
ENSG00000117280	RAB7L1	2.03705	4.77941	201.061	1.22535e-45	2.88777e-44	2.18831	4.9268	269.48	1.47294e-60	3.36283e-59	Common
ENSG00000117305	HMGCL	1.19385	5.11398	74.1232	7.33924e-18	5.03797e-17	1.41897	5.28307	128.061	1.08841e-29	9.75042e-29	Common
ENSG00000117318	ID3	-1.55489	9.03807	120.368	5.25534e-28	6.25019e-27	-2.03704	8.91534	300.924	2.07279e-67	5.56078e-66	Common
ENSG00000117385	LEPRE1	-2.42182	6.79534	307.177	8.9971e-69	4.4671e-67	-2.44073	6.76447	409.31	5.17911e-91	2.27746e-89	Common
ENSG00000117394	SLC2A1	-4.68507	8.84752	733.754	1.36736e-161	3.41107e-159	-4.57478	8.83537	1123.38	2.73678e-246	1.20347e-243	Common
ENSG00000117399	CDC20	-1.54039	5.73732	17.9736	2.23994e-05	5.19385e-05	-1.99197	5.59284	277.244	2.99289e-62	7.24164e-61	Common
ENSG00000117586	TNFSF4	-1.97576	4.62057	178.37	1.09996e-40	2.14293e-39	-1.72222	4.62744	138.628	5.31192e-32	5.26197e-31	Common
ENSG00000117724	CENPF	-1.94235	4.15768	32.9426	9.49212e-09	3.10078e-08	-2.53247	3.98162	199.94	2.15229e-45	3.32339e-44	Common
ENSG00000118058	KMT2A	1.54432	3.95697	78.1472	9.56407e-19	6.98723e-18	1.35903	3.8468	66.5681	3.38004e-16	1.57975e-15	Common
ENSG00000118197	DDX59	1.09279	3.64163	38.0609	6.85719e-10	2.50931e-09	1.51376	3.96398	90.9091	1.5043e-21	9.40907e-21	Common
ENSG00000118217	ATF6	1.24606	6.54857	100.2	1.37767e-23	1.32183e-22	1.18625	6.50661	109.829	1.06808e-25	8.03167e-25	Common
ENSG00000118257	NRP2	1.32291	6.39472	96.3366	9.69237e-23	8.92291e-22	1.62616	6.61989	173.437	1.31406e-39	1.71048e-38	Common
ENSG00000118363	SPCS2	-1.14393	7.22468	80.0997	3.55983e-19	2.67131e-18	-1.03374	7.24233	95.9207	1.19579e-22	7.84322e-22	Common
ENSG00000118418	HMGN3	-1.11433	5.95575	80.7908	2.50926e-19	1.89827e-18	-1.03321	5.9581	85.9143	1.87902e-20	1.10363e-19	Common
ENSG00000118523	CTGF	-1.90327	10.6775	130.964	2.52198e-30	3.38071e-29	-1.66834	10.7185	177.056	2.12898e-40	2.83322e-39	Common
ENSG00000118707	TGIF2	1.49127	4.4309	99.2808	2.19122e-23	2.08094e-22	1.69444	4.60582	150.529	1.32855e-34	1.46852e-33	Common
ENSG00000118762	PKD2	-1.80817	4.42177	134.511	4.22323e-31	5.85301e-30	-1.70226	4.39433	144.162	3.27438e-33	3.42118e-32	Common
ENSG00000118855	MFSD1	-1.23908	5.78143	111.173	5.42217e-26	5.87479e-25	-1.39938	5.70445	153.175	3.50779e-35	3.95076e-34	Common
ENSG00000118960	HS1BP3	1.20543	4.26745	63.6114	1.51549e-15	8.86245e-15	1.23389	4.30437	75.0597	4.56693e-18	2.38831e-17	Common
ENSG00000119013	NDUFB3	-1.37895	7.52855	105.992	7.40385e-25	7.56554e-24	-1.29986	7.53386	141.13	1.50711e-32	1.53349e-31	Common
ENSG00000119048	UBE2B	1.07717	6.1025	83.934	5.11563e-20	4.03413e-19	1.27822	6.24299	125.954	3.14755e-29	2.761e-28	Common
ENSG00000119139	TJP2	1.77867	5.49524	179.421	6.48433e-41	1.27297e-39	1.79278	5.51974	216.635	4.90339e-49	8.43416e-48	Common
ENSG00000119231	SENP5	1.22885	6.12145	102.218	4.97367e-24	4.88203e-23	1.39461	6.24231	147.341	6.60939e-34	7.09633e-33	Common
ENSG00000119280	C1orf198	-2.04892	5.76642	232.338	1.8431e-52	5.46411e-51	-1.88388	5.76418	231.597	2.67331e-52	5.00702e-51	Common
ENSG00000119487	MAPKAP1	-1.03307	7.16201	67.352	2.27111e-16	1.40187e-15	-1.27056	7.06906	128.735	7.75042e-30	6.99891e-29	Common
ENSG00000119537	KDSR	1.25001	6.4964	102.57	4.16391e-24	4.11086e-23	1.23429	6.48436	116.937	2.96259e-27	2.37806e-26	Common
ENSG00000119632	IFI27L2	-1.29087	7.14061	84.3882	4.06575e-20	3.21613e-19	-1.2295	7.14052	131.34	2.08653e-30	1.92021e-29	Common
ENSG00000119655	NPC2	1.21965	7.75701	84.8361	3.24144e-20	2.58003e-19	1.4301	7.90104	172.566	2.03615e-39	2.61672e-38	Common
ENSG00000119729	RHOQ	-1.36621	5.61468	127.175	1.70059e-29	2.18512e-28	-1.58725	5.52229	181.099	2.78886e-41	3.81685e-40	Common
ENSG00000119777	TMEM214	-1.65734	6.30302	183.816	7.11535e-42	1.44972e-40	-1.74793	6.25397	237.859	1.15245e-53	2.21175e-52	Common
ENSG00000119782	FKBP1B	1.53107	4.83752	59.0896	1.50651e-14	8.12687e-14	1.20778	4.60852	75.6686	3.35506e-18	1.76367e-17	Common
ENSG00000119801	YPEL5	1.0167	5.5639	70.4561	4.70633e-17	3.04468e-16	1.45377	5.8757	164.312	1.29272e-37	1.5565e-36	Common
ENSG00000119812	FAM98A	-2.25437	6.22975	287.744	1.54198e-64	6.8571e-63	-2.22095	6.20217	355.091	3.3e-79	1.14302e-77	Common
ENSG00000119844	AFTPH	1.9063	3.6529	105.77	8.2815e-25	8.45341e-24	2.18719	3.9161	165.438	7.33935e-38	8.9434e-37	Common
ENSG00000119865	CNRIP1	1.20677	5.82543	106.418	5.97103e-25	6.13786e-24	1.48089	6.02667	166.266	4.8379e-38	5.93816e-37	Common
ENSG00000119900	OGFRL1	1.28021	5.34474	90.4471	1.89987e-21	1.62067e-20	1.65247	5.62723	193.656	5.0618e-44	7.55089e-43	Common
ENSG00000119938	PPP1R3C	-3.36702	5.88906	91.0005	1.43635e-21	1.2387e-20	-3.4116	5.84113	688.844	7.97506e-152	9.958e-150	Common
ENSG00000119950	MXI1	-1.821	4.00273	84.72	3.43758e-20	2.73403e-19	-1.39181	4.0608	68.9275	1.02148e-16	4.93375e-16	Common
ENSG00000120053	GOT1	1.00245	5.62514	27.0147	2.01918e-07	5.82079e-07	1.04212	5.65525	78.5703	7.72009e-19	4.18665e-18	Common
ENSG00000120063	GNA13	1.85963	6.57327	204.247	2.4726e-46	6.03575e-45	2.10338	6.77088	335.425	6.32676e-75	1.98108e-73	Common
ENSG00000120093	HOXB3	2.11355	4.4331	181.026	2.89313e-41	5.72358e-40	1.93888	4.32396	166.89	3.53492e-38	4.36002e-37	Common
ENSG00000120217	CD274	4.18982	5.97413	685.366	4.55024e-151	9.12547e-149	4.14978	5.95818	814.69	3.45358e-179	6.46843e-177	Common
ENSG00000120256	LRP11	-1.65253	3.71654	79.1294	5.81717e-19	4.3021e-18	-1.84653	3.60738	118.198	1.56928e-27	1.27483e-26	Common
ENSG00000120279	MYCT1	1.33417	5.61412	124.945	5.2316e-29	6.57357e-28	1.09851	5.45253	13.4803	0.000241076	0.000453204	Common
ENSG00000120306	CYSTM1	1.50549	6.41541	144.713	2.48088e-33	3.74807e-32	1.7876	6.6316	235.321	4.12064e-53	7.83387e-52	Common
ENSG00000120318	ARAP3	1.25668	4.61791	78.1385	9.60637e-19	7.01313e-18	1.14291	4.55229	73.7561	8.83885e-18	4.5448e-17	Common
ENSG00000120337	TNFSF18	2.92598	6.49687	440.954	6.7118e-98	6.07507e-96	2.56045	6.18952	411.174	2.03468e-91	9.02576e-90	Common
ENSG00000120370	GORAB	1.37127	4.68165	88.1745	5.99284e-21	4.95511e-20	1.1361	4.53196	66.1608	4.15593e-16	1.92812e-15	Common
ENSG00000120437	ACAT2	-1.56496	3.64311	60.7729	6.40534e-15	3.55088e-14	-1.48335	3.60761	67.5945	2.00829e-16	9.52264e-16	Common
ENSG00000120509	PDZD11	-1.1579	5.46937	78.7145	7.17659e-19	5.28073e-18	-1.08644	5.46197	90.478	1.87049e-21	1.16635e-20	Common
ENSG00000120539	MASTL	1.33843	3.28715	45.1235	1.84995e-11	7.72443e-11	1.10191	3.14725	34.0835	5.2797e-09	1.53093e-08	Common
ENSG00000120690	ELF1	1.65227	4.21751	103.984	2.03983e-24	2.04543e-23	1.42804	4.07611	80.4665	2.95681e-19	1.64404e-18	Common
ENSG00000120708	TGFBI	-3.27248	8.81005	89.3682	3.27768e-21	2.74338e-20	-3.0537	8.81707	81.3499	1.89091e-19	1.06068e-18	Common
ENSG00000120833	SOCS2	-1.09223	4.25994	52.5576	4.17818e-13	1.99881e-12	-1.1499	4.19971	61.085	5.46634e-15	2.39025e-14	Common
ENSG00000120837	NFYB	1.16615	4.71484	66.527	3.4514e-16	2.11383e-15	1.14555	4.71185	66.7692	3.05235e-16	1.43189e-15	Common
ENSG00000120885	CLU	1.62129	5.85683	139.175	4.0321e-32	5.88307e-31	1.70801	5.93232	212.269	4.39413e-48	7.37019e-47	Common
ENSG00000120889	TNFRSF10B	2.00767	8.12446	182.069	1.7128e-41	3.44176e-40	2.08851	8.18553	285.11	5.78268e-64	1.4585e-62	Common
ENSG00000120913	PDLIM2	-2.36127	6.8906	290.65	3.58838e-65	1.60973e-63	-2.06776	6.91864	335.566	5.89444e-75	1.85721e-73	Common
ENSG00000121060	TRIM25	3.19539	6.66186	490.613	1.04842e-108	1.21855e-106	3.03219	6.52572	538.815	3.41308e-119	2.59548e-117	Common
ENSG00000121410	A1BG	-1.44826	5.98115	148.173	4.34722e-34	6.72668e-33	-1.11689	6.05286	99.1729	2.31389e-23	1.56644e-22	Common
ENSG00000121481	RNF2	1.27291	5.06968	90.1395	2.21942e-21	1.88228e-20	1.43225	5.19549	136.721	1.38772e-31	1.34696e-30	Common
ENSG00000121578	B4GALT4	-2.0912	4.44327	158.911	1.95693e-36	3.3583e-35	-2.37755	4.32762	258.681	3.3261e-58	7.18806e-57	Common
ENSG00000121691	CAT	-1.13926	4.90729	60.631	6.88422e-15	3.80604e-14	-1.07039	4.89657	73.967	7.94325e-18	4.0947e-17	Common
ENSG00000121858	TNFSF10	4.27619	6.21676	519.414	5.67658e-115	7.54027e-113	3.65038	5.65101	366.754	9.52777e-82	3.51693e-80	Common
ENSG00000121892	PDS5A	1.34807	5.86933	128.82	7.42674e-30	9.70124e-29	1.59041	6.05237	184.534	4.9609e-42	6.95902e-41	Common
ENSG00000121897	LIAS	1.43045	3.31683	54.2412	1.77325e-13	8.74485e-13	1.4443	3.35693	60.7815	6.37728e-15	2.77299e-14	Common
ENSG00000121931	LRIF1	1.70674	5.90405	191.25	1.69661e-43	3.67647e-42	2.1252	6.24154	303.389	6.01731e-68	1.63161e-66	Common
ENSG00000122359	ANXA11	-1.14661	7.97173	67.882	1.73574e-16	1.08251e-15	-1.27947	7.91552	135.537	2.51973e-31	2.41331e-30	Common
ENSG00000122378	FAM213A	1.7876	5.65831	181.964	1.8058e-41	3.62152e-40	1.90061	5.75783	257.433	6.2246e-58	1.33098e-56	Common
ENSG00000122386	ZNF205	1.74299	3.65717	88.7007	4.59311e-21	3.81317e-20	1.74547	3.69275	99.1104	2.38812e-23	1.61562e-22	Common
ENSG00000122641	INHBA	-4.95506	8.94431	873.305	6.23799e-192	2.65842e-189	-4.52371	8.94349	1041.71	1.54259e-228	4.87554e-226	Common
ENSG00000122642	FKBP9	-1.81132	7.21137	197.463	7.47237e-45	1.70979e-43	-1.49463	7.26862	185.761	2.67765e-42	3.82511e-41	Common
ENSG00000122643	NT5C3A	1.18656	5.57238	92.0417	8.48705e-22	7.45112e-21	1.16411	5.56272	97.4157	5.6198e-23	3.73447e-22	Common
ENSG00000122644	ARL4A	1.30677	5.16659	102.058	5.39126e-24	5.28178e-23	1.70078	5.46939	173.362	1.36418e-39	1.77115e-38	Common
ENSG00000122707	RECK	-1.65355	4.84935	58.6096	1.92274e-14	1.02747e-13	-1.76539	4.77703	191.058	1.86813e-43	2.74228e-42	Common
ENSG00000122786	CALD1	-1.15577	9.61391	68.5721	1.22322e-16	7.71811e-16	-1.33025	9.54922	97.2617	6.07453e-23	4.02871e-22	Common
ENSG00000122863	CHST3	-1.68556	3.60111	25.0992	5.44546e-07	1.49641e-06	-1.47853	3.58621	50.1325	1.43704e-12	5.36713e-12	Common
ENSG00000122873	CISD1	1.62951	7.15363	143.545	4.46656e-33	6.70837e-32	1.99513	7.43561	305.202	2.42359e-68	6.60706e-67	Common
ENSG00000122884	P4HA1	-3.27541	7.17716	433.633	2.63164e-96	2.32038e-94	-3.02166	7.17663	154.098	2.20487e-35	2.50282e-34	Common
ENSG00000122952	ZWINT	-1.37278	4.78112	21.5451	3.45607e-06	8.75183e-06	-1.89092	4.59954	187.517	1.10758e-42	1.59573e-41	Common
ENSG00000123094	RASSF8	1.33949	4.37314	63.2702	1.80211e-15	1.04727e-14	1.2065	4.29645	68.4834	1.27953e-16	6.14491e-16	Common
ENSG00000123131	PRDX4	-1.53606	7.50704	92.3454	7.27939e-22	6.41841e-21	-1.38176	7.53047	168.278	1.7589e-38	2.18544e-37	Common
ENSG00000123143	PKN1	1.39769	6.7387	110.985	5.96213e-26	6.45298e-25	1.51926	6.82633	132.681	1.06175e-30	9.87908e-30	Common
ENSG00000123219	CENPK	-1.04967	3.64902	26.8576	2.19016e-07	6.29419e-07	-1.46945	3.46941	70.4039	4.83251e-17	2.37493e-16	Common
ENSG00000123240	OPTN	2.02325	8.40571	216.121	6.34785e-49	1.68202e-47	1.34078	7.88007	132.686	1.05912e-30	9.86365e-30	Common
ENSG00000123416	TUBA1B	-1.95882	10.5655	183.441	8.59167e-42	1.74011e-40	-2.04422	10.5361	257.136	7.22482e-58	1.53512e-56	Common
ENSG00000123485	HJURP	-2.05704	4.26294	37.6879	8.30183e-10	3.01852e-09	-2.46227	4.11815	229.723	6.85221e-52	1.27866e-50	Common
ENSG00000123562	MORF4L2	-1.12386	7.54583	75.4316	3.78285e-18	2.66834e-17	-1.00027	7.57018	88.6708	4.66307e-21	2.84624e-20	Common
ENSG00000123595	RAB9A	1.48428	5.79411	151.331	8.87448e-35	1.41825e-33	1.66321	5.93547	205.384	1.39653e-46	2.23135e-45	Common
ENSG00000123600	METTL8	1.36942	4.30431	79.9354	3.86846e-19	2.89653e-18	1.08954	4.12632	55.4832	9.42605e-14	3.80124e-13	Common
ENSG00000123609	NMI	3.31632	6.43436	567.013	2.50593e-125	4.00479e-123	3.1336	6.28133	477.597	7.1221e-106	4.06965e-104	Common
ENSG00000123739	PLA2G12A	-1.60469	4.41864	113.314	1.84131e-26	2.03599e-25	-1.54349	4.3862	126.248	2.71347e-29	2.39059e-28	Common
ENSG00000123992	DNPEP	1.25025	6.30652	104.819	1.33852e-24	1.35682e-23	1.13974	6.22965	98.3292	3.54294e-23	2.37937e-22	Common
ENSG00000124104	SNX21	-1.19697	3.75928	23.9455	9.91029e-07	2.6468e-06	-1.05094	3.75912	44.0093	3.26813e-11	1.11405e-10	Common
ENSG00000124120	TTPAL	-1.13972	4.32964	56.9992	4.35981e-14	2.26126e-13	-1.28673	4.2418	85.2928	2.57303e-20	1.49647e-19	Common
ENSG00000124201	ZNFX1	2.44107	6.75559	289.592	6.10226e-65	2.7255e-63	2.53184	6.83865	462.32	1.5034e-102	8.17493e-101	Common
ENSG00000124508	BTN2A2	1.42613	3.39947	55.0684	1.16409e-13	5.81365e-13	1.50182	3.48613	61.8572	3.69282e-15	1.6331e-14	Common
ENSG00000124529	HIST1H4B	-1.51694	8.45098	126.212	2.76364e-29	3.52451e-28	-1.8985	8.34528	257.411	6.29317e-58	1.34281e-56	Common
ENSG00000124571	XPO5	1.50066	5.00588	72.3922	1.76414e-17	1.18397e-16	1.32507	4.89187	107.688	3.14537e-25	2.31868e-24	Common
ENSG00000124575	HIST1H1D	-2.04642	6.58486	34.1798	5.02484e-09	1.69617e-08	-2.86747	6.42309	530.022	2.79322e-117	2.00359e-115	Common
ENSG00000124615	MOCS1	-1.53907	4.32574	103.427	2.70153e-24	2.69048e-23	-1.11153	4.40779	65.0799	7.19205e-16	3.28993e-15	Common
ENSG00000124635	HIST1H2BJ	-1.68114	7.16661	15.3975	8.71035e-05	0.000188829	-2.40006	6.99882	311.63	9.64273e-70	2.75432e-68	Common
ENSG00000124693	HIST1H3B	-2.04953	8.18259	6.7514	0.00936743	0.0152442	-3.13685	8.00564	507.501	2.21834e-112	1.4475e-110	Common
ENSG00000124762	CDKN1A	1.1852	9.91405	70.0538	5.77102e-17	3.70999e-16	1.33999	10.0133	119.664	7.49277e-28	6.16614e-27	Common
ENSG00000124767	GLO1	-1.10254	7.54008	71.9851	2.16829e-17	1.44666e-16	-1.00458	7.55617	85.3863	2.45417e-20	1.42981e-19	Common
ENSG00000124783	SSR1	-1.39577	7.51569	112.16	3.29615e-26	3.59797e-25	-1.20284	7.5545	129.288	5.86501e-30	5.32007e-29	Common
ENSG00000124786	SLC35B3	-1.07756	5.56392	72.6986	1.51043e-17	1.01837e-16	-1.25886	5.47861	107.452	3.54335e-25	2.60826e-24	Common
ENSG00000124787	RPP40	1.11946	4.77804	66.3628	3.75108e-16	2.28915e-15	1.37212	4.96807	107.852	2.8966e-25	2.13997e-24	Common
ENSG00000124942	AHNAK	1.16137	8.81964	67.4635	2.14622e-16	1.32798e-15	1.26424	8.88245	117.603	2.11819e-27	1.71114e-26	Common
ENSG00000125148	MT2A	1.31909	13.1853	62.7897	2.30001e-15	1.32532e-14	1.7304	13.4799	118.551	1.31335e-27	1.07123e-26	Common
ENSG00000125249	RAP2A	1.07187	4.79776	63.3469	1.73327e-15	1.00899e-14	1.10473	4.82998	77.7405	1.1751e-18	6.32513e-18	Common
ENSG00000125347	IRF1	4.944	7.67502	911.462	3.16346e-200	1.70294e-197	4.9371	7.67031	1284.94	2.11384e-281	1.25761e-278	Common
ENSG00000125351	UPF3B	1.20902	4.38916	66.707	3.15018e-16	1.93166e-15	1.04489	4.29085	54.3019	1.71932e-13	6.7953e-13	Common
ENSG00000125538	IL1B	-1.40704	3.25686	35.6342	2.38071e-09	8.27946e-09	-1.15586	3.27901	32.0507	1.50202e-08	4.20466e-08	Common
ENSG00000125629	INSIG2	-1.47115	5.02383	112.068	3.45349e-26	3.76169e-25	-2.22485	4.80652	264.548	1.75062e-59	3.87435e-58	Common
ENSG00000125630	POLR1B	1.06955	4.14835	45.8749	1.26054e-11	5.3586e-11	1.38727	4.38851	99.9172	1.58907e-23	1.0874e-22	Common
ENSG00000125633	CCDC93	1.5892	4.84501	131.095	2.36081e-30	3.16882e-29	1.85386	5.06571	205.927	1.06307e-46	1.71755e-45	Common
ENSG00000125741	OPA3	2.01955	5.19079	170.261	6.48832e-39	1.19788e-37	2.53834	5.63509	347.49	1.49169e-77	4.99567e-76	Common
ENSG00000125810	CD93	1.82672	6.16703	203.621	3.38637e-46	8.1496e-45	2.23693	6.50207	348.867	7.48118e-78	2.52215e-76	Common
ENSG00000125826	RBCK1	2.29405	7.37771	282.568	2.07018e-63	8.8224e-62	2.12167	7.23555	288.206	1.22309e-64	3.11596e-63	Common
ENSG00000125844	RRBP1	-1.55731	7.74578	109.223	1.45006e-25	1.5385e-24	-1.76967	7.67724	218.271	2.15553e-49	3.73946e-48	Common
ENSG00000125846	ZNF133	1.46624	3.86313	69.7616	6.69222e-17	4.28336e-16	1.5201	3.93052	86.0331	1.76953e-20	1.04174e-19	Common
ENSG00000125912	NCLN	-1.2428	5.25397	92.82	5.72741e-22	5.07185e-21	-1.49701	5.14701	141.738	1.10962e-32	1.1336e-31	Common
ENSG00000126003	PLAGL2	1.47973	3.7095	70.432	4.76409e-17	3.07621e-16	1.15164	3.50093	42.3988	7.44342e-11	2.48622e-10	Common
ENSG00000126070	AGO3	1.10499	4.45591	53.39	2.73491e-13	1.32887e-12	1.0565	4.43646	61.3752	4.7172e-15	2.06789e-14	Common
ENSG00000126249	PDCD2L	1.34481	3.91432	59.7361	1.08468e-14	5.9011e-14	1.3125	3.91537	66.6779	3.19703e-16	1.4956e-15	Common
ENSG00000126368	NR1D1	2.96338	4.77524	322.95	3.29801e-72	1.72985e-70	3.29777	5.10684	396.664	2.93141e-88	1.23022e-86	Common
ENSG00000126562	WNK4	-1.32941	4.68491	22.146	2.52685e-06	6.48384e-06	-1.33854	4.63595	108.72	1.86885e-25	1.39187e-24	Common
ENSG00000126709	IFI6	6.7547	10.0492	1334.52	3.56387e-292	1.21504e-288	6.48439	9.77284	705.023	2.41815e-155	3.05715e-153	Common
ENSG00000126768	TIMM17B	-1.2102	4.79694	71.563	2.68545e-17	1.77205e-16	-1.20831	4.76012	87.1945	9.83588e-21	5.85866e-20	Common
ENSG00000126778	SIX1	-1.482	3.15009	35.9855	1.98796e-09	6.96651e-09	-1.31737	3.13819	38.3398	5.94383e-10	1.85314e-09	Common
ENSG00000126787	DLGAP5	-1.41963	4.12269	6.45962	0.0110353	0.0177356	-2.31523	3.84451	151.211	9.42656e-35	1.04425e-33	Common
ENSG00000126821	SGPP1	-1.2635	4.33407	61.5813	4.24844e-15	2.3836e-14	-1.53124	4.20917	94.1291	2.95598e-22	1.91769e-21	Common
ENSG00000126945	HNRNPH2	-1.26965	6.23306	104.904	1.28213e-24	1.30095e-23	-1.21622	6.2251	114.065	1.26094e-26	9.82524e-26	Common
ENSG00000127334	DYRK2	-1.89403	4.76065	165.607	6.73994e-38	1.2158e-36	-1.39906	4.83943	122.913	1.45686e-28	1.24029e-27	Common
ENSG00000127419	TMEM175	-1.83832	3.80877	106.73	5.10127e-25	5.27028e-24	-2.0603	3.69325	146.565	9.7679e-34	1.04102e-32	Common
ENSG00000127526	SLC35E1	-1.06611	4.94241	65.4293	6.02356e-16	3.6326e-15	-1.08999	4.90092	81.9158	1.4201e-19	8.02748e-19	Common
ENSG00000127528	KLF2	-1.47258	4.99686	116.868	3.06897e-27	3.52294e-26	-1.45439	4.96262	131.718	1.72435e-30	1.59416e-29	Common
ENSG00000127564	PKMYT1	-1.97905	3.95247	36.3849	1.61953e-09	5.72971e-09	-2.45	3.7873	180.76	3.30753e-41	4.50234e-40	Common
ENSG00000127666	TICAM1	1.65479	5.47822	125.957	3.1418e-29	3.97702e-28	1.85749	5.64449	239.325	5.51937e-54	1.0694e-52	Common
ENSG00000127946	HIP1	1.76736	4.10412	111.251	5.21232e-26	5.65941e-25	1.63865	4.0341	109.316	1.3838e-25	1.03595e-24	Common
ENSG00000128052	KDR	1.81343	6.73455	199.847	2.25572e-45	5.25547e-44	1.92424	6.82302	233.13	1.23823e-52	2.33211e-51	Common
ENSG00000128165	ADM2	1.95392	5.07138	185.767	2.66849e-42	5.53616e-41	2.24207	5.32357	269.019	1.85676e-60	4.21059e-59	Common
ENSG00000128228	SDF2L1	-1.63708	7.1364	148.552	3.5924e-34	5.60108e-33	-1.50938	7.14806	197.616	6.91927e-45	1.0445e-43	Common
ENSG00000128272	ATF4	1.58072	9.25726	106.566	5.54085e-25	5.70713e-24	1.44692	9.15003	124.755	5.75936e-29	4.97864e-28	Common
ENSG00000128274	A4GALT	1.4813	4.02679	61.9991	3.43611e-15	1.94706e-14	1.31292	3.92528	65.0698	7.22929e-16	3.30398e-15	Common
ENSG00000128283	CDC42EP1	1.29063	6.5482	103.936	2.08953e-24	2.09321e-23	1.64009	6.80386	209.492	1.77315e-47	2.91131e-46	Common
ENSG00000128335	APOL2	2.16797	6.16726	241.909	1.50809e-54	4.88125e-53	1.8875	5.95374	225.609	5.40749e-51	9.87208e-50	Common
ENSG00000128340	RAC2	1.00149	6.36873	66.9433	2.79425e-16	1.71753e-15	1.66257	6.84035	219.175	1.36853e-49	2.39055e-48	Common
ENSG00000128342	LIF	-2.90812	5.53821	149.334	2.42366e-34	3.8314e-33	-2.74141	5.51574	135.429	2.65977e-31	2.54022e-30	Common
ENSG00000128394	APOBEC3F	3.00387	4.70071	344.837	5.64339e-77	3.43575e-75	2.78481	4.54807	324.369	1.61934e-72	4.91831e-71	Common
ENSG00000128512	DOCK4	2.55447	5.38752	338.267	1.52156e-75	8.74296e-74	1.59657	4.64014	143.629	4.2816e-33	4.45975e-32	Common
ENSG00000128595	CALU	-2.77334	9.17726	342.264	2.0504e-76	1.22641e-74	-2.64801	9.17902	440.156	1.00095e-97	4.89065e-96	Common
ENSG00000128652	HOXD3	1.9846	4.35968	148.637	3.44235e-34	5.38355e-33	1.79838	4.24183	138.933	4.55511e-32	4.53896e-31	Common
ENSG00000128805	ARHGAP22	-1.36568	6.01571	133.013	8.98172e-31	1.22158e-29	-1.4119	5.97549	160.696	7.97327e-37	9.34434e-36	Common
ENSG00000129003	VPS13C	2.16398	5.08447	109.715	1.13116e-25	1.21147e-24	2.07109	5.0333	225.303	6.30705e-51	1.14729e-49	Common
ENSG00000129219	PLD2	1.08587	3.80331	40.9756	1.54144e-10	5.97191e-10	1.51454	4.12938	93.7452	3.58872e-22	2.3163e-21	Common
ENSG00000129226	CD68	1.86425	6.05321	224.836	7.97373e-51	2.2467e-49	1.60959	5.86602	184.436	5.21098e-42	7.29971e-41	Common
ENSG00000129255	MPDU1	-1.18912	5.16292	63.6225	1.50698e-15	8.82281e-15	-1.01171	5.19127	58.0931	2.5e-14	1.04354e-13	Common
ENSG00000129317	PUS7L	-1.51565	3.25221	55.1031	1.1437e-13	5.7146e-13	-1.20115	3.28361	46.2122	1.06112e-11	3.73682e-11	Common
ENSG00000129474	AJUBA	1.36424	6.18659	130.807	2.72886e-30	3.64847e-29	1.32469	6.16062	138.055	7.08737e-32	6.96614e-31	Common
ENSG00000129480	DTD2	-1.20921	3.96153	44.853	2.12399e-11	8.83456e-11	-1.05678	3.96652	45.4585	1.55907e-11	5.41723e-11	Common
ENSG00000129566	TEP1	1.90219	3.64458	100.819	1.00763e-23	9.75028e-23	1.60376	3.45285	76.1719	2.60016e-18	1.37542e-17	Common
ENSG00000129657	SEC14L1	1.08616	7.73212	67.6632	1.93952e-16	1.20445e-15	1.02376	7.68311	87.2071	9.77304e-21	5.82809e-20	Common
ENSG00000129667	RHBDF2	2.89707	5.25167	363.451	4.9895e-81	3.27132e-79	2.37553	4.83269	273.776	1.70619e-61	4.01311e-60	Common
ENSG00000129968	ABHD17A	-1.14275	6.21451	78.7199	7.15722e-19	5.27027e-18	-1.22192	6.16548	98.0884	4.00115e-23	2.67643e-22	Common
ENSG00000130066	SAT1	2.13252	9.01247	213.428	2.45531e-48	6.37383e-47	2.54566	9.34928	376.041	9.05681e-84	3.45663e-82	Common
ENSG00000130158	DOCK6	2.39183	4.4281	219.341	1.25948e-49	3.42604e-48	2.51734	4.56686	281.079	4.37023e-63	1.06765e-61	Common
ENSG00000130332	LSM7	-1.30321	7.65451	99.7169	1.75812e-23	1.68057e-22	-1.10764	7.69769	99.9152	1.59064e-23	1.08774e-22	Common
ENSG00000130396	MLLT4	1.98392	5.56856	229.9	6.26697e-52	1.83664e-50	1.79057	5.43069	205.61	1.24648e-46	2.01066e-45	Common
ENSG00000130402	ACTN4	-1.62216	8.38907	141.367	1.3377e-32	1.98003e-31	-1.57671	8.38516	138.296	6.27994e-32	6.19058e-31	Common
ENSG00000130513	GDF15	4.25585	9.48142	679.914	6.97701e-150	1.37232e-147	4.71421	9.912	1101.86	1.30343e-241	4.88255e-239	Common
ENSG00000130559	CAMSAP1	1.32894	3.9818	57.6563	3.12157e-14	1.63646e-13	1.27463	3.9642	60.6403	6.85178e-15	2.9691e-14	Common
ENSG00000130589	HELZ2	4.46825	6.61665	821.113	1.38593e-180	5.0626e-178	4.3065	6.47576	842.614	2.93315e-185	6.31188e-183	Common
ENSG00000130635	COL5A1	-2.97626	7.56344	426.981	7.37828e-95	6.3416e-93	-3.21385	7.515	748.999	6.62202e-165	1.01477e-162	Common
ENSG00000130702	LAMA5	1.24779	6.85129	91.3692	1.19218e-21	1.03511e-20	1.4927	7.02487	160.166	1.04082e-36	1.21277e-35	Common
ENSG00000130733	YIPF2	-1.46012	5.11355	113.35	1.80884e-26	2.00225e-25	-1.49016	5.0666	140.765	1.81082e-32	1.83146e-31	Common
ENSG00000130755	GMFG	1.4679	4.60971	102.375	4.59467e-24	4.51434e-23	1.59701	4.72529	141.191	1.46133e-32	1.48841e-31	Common
ENSG00000130813	C19orf66	3.78232	7.13602	645.791	1.83897e-142	3.24293e-140	3.9236	7.27055	780.684	8.54469e-172	1.46476e-169	Common
ENSG00000130958	SLC35D2	2.30468	5.75753	301.404	1.62871e-67	7.67671e-66	2.10625	5.60943	274.421	1.23431e-61	2.93047e-60	Common
ENSG00000130962	PRRG1	1.09336	5.59289	86.0115	1.78894e-20	1.45101e-19	1.41384	5.82354	132.522	1.15013e-30	1.06818e-29	Common
ENSG00000131043	AAR2	-1.024	4.20384	39.5035	3.27471e-10	1.22868e-09	-1.10228	4.13488	56.3133	6.17959e-14	2.51916e-13	Common
ENSG00000131188	PRR7	-1.50064	3.36879	50.0619	1.48973e-12	6.8266e-12	-1.20873	3.39606	39.9716	2.57688e-10	8.26334e-10	Common
ENSG00000131196	NFATC1	2.07791	5.05341	197.367	7.84041e-45	1.78601e-43	2.22739	5.19493	265.716	9.7391e-60	2.17442e-58	Common
ENSG00000131236	CAP1	-1.41697	8.88596	92.0562	8.42486e-22	7.40288e-21	-1.31616	8.90031	129.269	5.92344e-30	5.36825e-29	Common
ENSG00000131323	TRAF3	1.73776	4.75931	134.684	3.87136e-31	5.40195e-30	1.66615	4.72584	142.786	6.54554e-33	6.76217e-32	Common
ENSG00000131370	SH3BP5	2.43154	5.39172	327.127	4.0598e-73	2.18545e-71	2.22482	5.24114	281.872	2.93472e-63	7.22184e-62	Common
ENSG00000131470	PSMC3IP	-1.15539	3.62644	32.3395	1.29455e-08	4.18215e-08	-1.27834	3.53939	51.0391	9.05429e-13	3.42978e-12	Common
ENSG00000131669	NINJ1	2.20748	5.32409	253.949	3.57796e-57	1.29312e-55	2.57658	5.65058	411.502	1.72622e-91	7.6912e-90	Common
ENSG00000131747	TOP2A	-1.23968	4.57453	5.62114	0.0177451	0.0274871	-1.93214	4.33442	186.737	1.63914e-42	2.35153e-41	Common
ENSG00000131873	CHSY1	-1.4939	5.40829	119.152	9.69906e-28	1.13503e-26	-1.70745	5.3169	131.502	1.92326e-30	1.77481e-29	Common
ENSG00000131876	SNRPA1	-1.95993	6.41788	214.115	1.73866e-48	4.53647e-47	-1.77415	6.43096	229.614	7.23811e-52	1.34818e-50	Common
ENSG00000132003	ZSWIM4	1.42681	3.51436	49.4085	2.07847e-12	9.40645e-12	1.2234	3.3996	41.7356	1.0449e-10	3.448e-10	Common
ENSG00000132109	TRIM21	2.29581	4.78568	216.508	5.22409e-49	1.39509e-47	2.46567	4.9538	317.383	5.38253e-71	1.58253e-69	Common
ENSG00000132205	EMILIN2	-3.80478	6.99805	676.809	3.30301e-149	6.25615e-147	-3.63316	6.98174	877.187	8.93822e-193	2.15241e-190	Common
ENSG00000132256	TRIM5	1.25065	4.92766	79.808	4.12616e-19	3.07822e-18	1.22842	4.92499	96.9771	7.01323e-23	4.64822e-22	Common
ENSG00000132274	TRIM22	2.61516	6.76572	370.737	1.29358e-82	8.82047e-81	2.53941	6.70674	386.22	5.50668e-86	2.2101e-84	Common
ENSG00000132323	ILKAP	1.76454	5.66415	158.176	2.8327e-36	4.81276e-35	1.7827	5.68864	213.624	2.22492e-48	3.76302e-47	Common
ENSG00000132330	SCLY	1.58566	3.99993	71.4138	2.89646e-17	1.90637e-16	1.61601	4.04683	93.0068	5.21137e-22	3.33805e-21	Common
ENSG00000132357	CARD6	1.3583	3.69225	53.2482	2.93952e-13	1.4249e-12	1.36521	3.72041	66.4306	3.62426e-16	1.68998e-15	Common
ENSG00000132361	CLUH	1.4083	5.02363	110.619	7.16955e-26	7.7271e-25	1.12914	4.8378	71.5994	2.63641e-17	1.31548e-16	Common
ENSG00000132376	INPP5K	1.73461	5.25381	167.302	2.87337e-38	5.22003e-37	1.86042	5.36733	199.319	2.94065e-45	4.49271e-44	Common
ENSG00000132432	SEC61G	-1.766	9.86129	137.95	7.47205e-32	1.08249e-30	-1.69404	9.86548	164.351	1.26795e-37	1.53032e-36	Common
ENSG00000132481	TRIM47	3.35646	5.72522	593.263	4.88848e-131	8.06441e-129	3.69509	6.05339	714.238	2.39617e-157	3.10704e-155	Common
ENSG00000132510	KDM6B	1.45689	3.61598	62.4892	2.67905e-15	1.53337e-14	1.91197	3.99225	137.803	8.04688e-32	7.88625e-31	Common
ENSG00000132570	PCBD2	1.4775	4.4448	98.8593	2.71095e-23	2.565e-22	1.41816	4.42201	101.396	7.53231e-24	5.25392e-23	Common
ENSG00000132589	FLOT2	1.34984	5.89277	128.678	7.97743e-30	1.0394e-28	1.32422	5.87869	136.713	1.39357e-31	1.35135e-30	Common
ENSG00000132661	NXT1	1.3307	5.38713	98.5083	3.2366e-23	3.04544e-22	1.52316	5.53622	160.909	7.16313e-37	8.41439e-36	Common
ENSG00000132824	SERINC3	-1.82639	6.74	195.912	1.62878e-44	3.65333e-43	-1.59515	6.77045	209.192	2.06141e-47	3.37911e-46	Common
ENSG00000132963	POMP	-1.26166	9.51173	74.1653	7.18427e-18	4.93491e-17	-1.05369	9.5637	79.1459	5.76884e-19	3.16582e-18	Common
ENSG00000133030	MPRIP	-1.43931	6.61227	90.3549	1.99049e-21	1.69515e-20	-2.06646	6.44041	262.879	4.04477e-59	8.81654e-58	Common
ENSG00000133101	CCNA1	2.28002	3.87972	133.199	8.17943e-31	1.11546e-29	2.78375	4.33903	282.974	1.6884e-63	4.18541e-62	Common
ENSG00000133103	COG6	-1.56454	5.17799	117.649	2.07002e-27	2.40047e-26	-2.09238	5.01466	251.778	1.0635e-56	2.18178e-55	Common
ENSG00000133110	POSTN	-3.19421	6.52079	186.201	2.14572e-42	4.46066e-41	-3.77612	6.43551	583.667	5.97676e-129	5.16658e-127	Common
ENSG00000133119	RFC3	1.52841	5.07092	107.272	3.87993e-25	4.02474e-24	1.6455	5.17683	64.9828	7.55552e-16	3.44996e-15	Common
ENSG00000133313	CNDP2	1.95259	6.56067	221.425	4.42041e-50	1.21865e-48	2.23516	6.79238	365.418	1.8616e-81	6.82183e-80	Common
ENSG00000133561	GIMAP6	1.63258	3.55619	30.3395	3.62674e-08	1.12373e-07	1.6204	3.57229	79.9087	3.92115e-19	2.1695e-18	Common
ENSG00000133639	BTG1	1.5212	7.48875	115.883	5.04227e-27	5.6986e-26	1.75229	7.66077	220.711	6.32922e-50	1.11717e-48	Common
ENSG00000133943	C14orf159	1.59992	4.69401	128.561	8.46262e-30	1.10122e-28	1.39038	4.55829	108.016	2.66594e-25	1.97245e-24	Common
ENSG00000133983	COX16	-1.23249	7.14995	96.5485	8.70864e-23	8.0245e-22	-1.10343	7.17171	101.036	9.03437e-24	6.26705e-23	Common
ENSG00000134057	CCNB1	-1.37931	6.20637	21.3828	3.76134e-06	9.49901e-06	-1.75928	6.07933	227.374	2.229e-51	4.09894e-50	Common
ENSG00000134247	PTGFRN	-1.77912	4.00263	50.4311	1.23425e-12	5.69926e-12	-2.17671	3.84768	126.361	2.56396e-29	2.26282e-28	Common
ENSG00000134285	FKBP11	-1.27782	6.50613	93.2006	4.72541e-22	4.2064e-21	-1.18238	6.51191	114.602	9.61675e-27	7.53983e-26	Common
ENSG00000134324	LPIN1	1.7888	4.88172	124.556	6.36549e-29	7.9592e-28	1.49919	4.68735	114.266	1.13932e-26	8.91187e-26	Common
ENSG00000134330	IAH1	-1.48303	5.23936	87.0092	1.0802e-20	8.82448e-20	-1.68089	5.14679	139.244	3.89491e-32	3.89645e-31	Common
ENSG00000134333	LDHA	-2.93246	10.5562	267.688	3.6204e-60	1.39734e-58	-2.67439	10.5766	341.173	3.54275e-76	1.15213e-74	Common
ENSG00000134363	FST	-1.68223	4.25775	83.8314	5.38819e-20	4.23926e-19	-1.80691	4.17528	112.695	2.51628e-26	1.93976e-25	Common
ENSG00000134369	NAV1	-1.2949	6.86788	76.8363	1.85734e-18	1.33875e-17	-1.65187	6.7511	203.535	3.53489e-46	5.57752e-45	Common
ENSG00000134590	FAM127A	-2.32814	7.91933	281.126	4.26896e-63	1.80425e-61	-2.17285	7.92791	377.18	5.11488e-84	1.9745e-82	Common
ENSG00000134690	CDCA8	-1.75055	4.35815	17.5417	2.81078e-05	6.43867e-05	-2.17786	4.20424	204.488	2.19074e-46	3.48383e-45	Common
ENSG00000134758	RNF138	1.88922	5.12205	177.625	1.59988e-40	3.10503e-39	1.88914	5.14118	220.432	7.2817e-50	1.28082e-48	Common
ENSG00000134769	DTNA	-1.13858	3.31802	29.9418	4.45215e-08	1.36624e-07	-1.07886	3.28472	34.8688	3.52681e-09	1.03995e-08	Common
ENSG00000134779	TPGS2	-1.31044	6.80435	107.902	2.82402e-25	2.94435e-24	-1.26305	6.79774	111.14	5.515e-26	4.20337e-25	Common
ENSG00000134802	SLC43A3	1.85025	5.41152	157.142	4.76603e-36	7.9913e-35	1.70916	5.31601	181.161	2.70372e-41	3.70534e-40	Common
ENSG00000134809	TIMM10	-1.0062	6.40634	66.7519	3.07918e-16	1.88925e-15	-1.0613	6.36633	74.5016	6.05884e-18	3.1393e-17	Common
ENSG00000134824	FADS2	-1.60737	5.31737	135.776	2.23361e-31	3.14241e-30	-1.68998	5.2596	194.916	2.68703e-44	4.02616e-43	Common
ENSG00000134851	TMEM165	-1.19509	7.20032	87.1757	9.92978e-21	8.13145e-20	-1.11572	7.20758	106.303	6.32687e-25	4.59698e-24	Common
ENSG00000134871	COL4A2	-1.60099	10.0746	129.205	6.11741e-30	8.01138e-29	-1.82472	10.0096	221.558	4.1364e-50	7.37841e-49	Common
ENSG00000134970	TMED7	-1.1689	7.02321	70.3967	4.85004e-17	3.12889e-16	-1.32451	6.95799	128.087	1.07445e-29	9.63383e-29	Common
ENSG00000134986	NREP	-4.8038	9.02853	689.928	4.63421e-152	9.47974e-150	-4.64648	9.01854	1095.26	3.5347e-240	1.23276e-237	Common
ENSG00000135074	ADAM19	-3.64545	6.73156	364.898	2.41556e-81	1.60431e-79	-3.81867	6.68831	860.281	4.2323e-189	9.51233e-187	Common
ENSG00000135124	P2RX4	2.62369	4.74894	216.802	4.50807e-49	1.2102e-47	2.77594	4.91265	257.143	7.20042e-58	1.53316e-56	Common
ENSG00000135245	HILPDA	-2.60713	4.14985	217.024	4.03204e-49	1.08526e-47	-2.27902	4.13464	219.229	1.33247e-49	2.33563e-48	Common
ENSG00000135404	CD63	-1.38011	10.6648	89.3786	3.26047e-21	2.73121e-20	-1.08206	10.7423	72.9301	1.34324e-17	6.80296e-17	Common
ENSG00000135452	TSPAN31	-1.19267	4.47645	63.0817	1.9831e-15	1.14724e-14	-1.4093	4.36827	100.336	1.28599e-23	8.85402e-23	Common
ENSG00000135480	KRT7	-2.60589	9.1203	41.1821	1.3869e-10	5.39361e-10	-3.38426	9.01707	713.716	3.11304e-157	3.98548e-155	Common
ENSG00000135482	ZC3H10	-1.69451	5.80981	149.419	2.32203e-34	3.67642e-33	-1.50617	5.82644	137.962	7.42977e-32	7.28852e-31	Common
ENSG00000135486	HNRNPA1	-1.50923	8.70274	87.9141	6.83602e-21	5.63861e-20	-1.92391	8.5903	273.64	1.82674e-61	4.2867e-60	Common
ENSG00000135540	NHSL1	2.87577	5.70796	374.55	1.91186e-83	1.32125e-81	2.96009	5.80244	527.613	9.33813e-117	6.60461e-115	Common
ENSG00000135547	HEY2	-1.3879	3.67314	57.2298	3.87751e-14	2.02033e-13	-1.88658	3.48195	108.489	2.10051e-25	1.55981e-24	Common
ENSG00000135636	DYSF	3.02774	5.41771	452.146	2.46032e-100	2.35179e-98	2.61312	5.08346	361.157	1.57634e-80	5.59406e-79	Common
ENSG00000135677	GNS	1.13924	7.54112	75.4484	3.75087e-18	2.64761e-17	1.19789	7.57586	119.706	7.33608e-28	6.04211e-27	Common
ENSG00000135842	FAM129A	3.11308	6.66816	499.488	1.22833e-110	1.46086e-108	2.42517	6.08296	336.96	2.93025e-75	9.29045e-74	Common
ENSG00000135862	LAMC1	-1.11133	8.26085	59.3094	1.34733e-14	7.29129e-14	-1.22105	8.21167	102.97	3.4024e-24	2.39971e-23	Common
ENSG00000135899	SP110	3.3914	6.27112	580.475	2.95609e-128	4.79919e-126	3.40177	6.29223	468.761	5.96289e-104	3.27764e-102	Common
ENSG00000135916	ITM2C	-3.33795	5.88889	280.769	5.10409e-63	2.14834e-61	-2.97972	5.88485	554.111	1.60569e-122	1.28888e-120	Common
ENSG00000135930	EIF4E2	-1.98894	6.91907	232.198	1.97721e-52	5.84476e-51	-1.61033	6.98158	213.54	2.32055e-48	3.9182e-47	Common
ENSG00000135945	REV1	1.09102	5.07299	59.325	1.33671e-14	7.24145e-14	1.03862	5.04508	73.7161	9.02002e-18	4.63089e-17	Common
ENSG00000135966	TGFBRAP1	1.20192	3.86291	51.6655	6.58088e-13	3.09895e-12	1.22242	3.89745	60.5026	7.34826e-15	3.17608e-14	Common
ENSG00000136044	APPL2	-1.36042	4.1038	59.142	1.46691e-14	7.92581e-14	-1.26159	4.08657	75.8539	3.05454e-18	1.60737e-17	Common
ENSG00000136048	DRAM1	2.3719	5.26155	283.527	1.27956e-63	5.47586e-62	2.34901	5.26543	314.552	2.22636e-70	6.48915e-69	Common
ENSG00000136052	SLC41A2	2.91709	4.81267	350.203	3.8284e-78	2.38761e-76	1.96816	4.05445	143.314	5.01911e-33	5.20116e-32	Common
ENSG00000136068	FLNB	1.27139	7.4151	91.8748	9.23376e-22	8.08587e-21	1.35402	7.47003	145.827	1.41605e-33	1.49968e-32	Common
ENSG00000136098	NEK3	1.38297	3.88201	62.3466	2.88025e-15	1.64576e-14	1.25354	3.81184	55.362	1.00258e-13	4.03986e-13	Common
ENSG00000136143	SUCLA2	-1.43552	5.45432	118.203	1.56512e-27	1.82116e-26	-1.19452	5.49478	97.3623	5.7736e-23	3.83164e-22	Common
ENSG00000136144	RCBTB1	1.66213	4.16358	101.749	6.30304e-24	6.16324e-23	1.64496	4.17754	110.323	8.32728e-26	6.30405e-25	Common
ENSG00000136147	PHF11	1.99803	5.70924	237.731	1.22857e-53	3.85453e-52	2.14513	5.84096	305.466	2.12323e-68	5.81961e-67	Common
ENSG00000136161	RCBTB2	1.52655	3.34377	53.3415	2.80319e-13	1.36075e-12	1.70799	3.51436	87.2474	9.57606e-21	5.714e-20	Common
ENSG00000136240	KDELR2	-2.11372	8.64815	95.634	1.38215e-22	1.2622e-21	-1.87766	8.68112	127.454	1.47809e-29	1.31829e-28	Common
ENSG00000136244	IL6	3.73823	6.79538	446.666	3.83385e-99	3.53267e-97	3.58664	6.6709	651.176	1.23991e-143	1.40904e-141	Common
ENSG00000136404	TM6SF1	2.09016	5.79511	242.244	1.27487e-54	4.13949e-53	2.02311	5.75368	263.579	2.84738e-59	6.24694e-58	Common
ENSG00000136451	VEZF1	1.20066	5.86377	97.1123	6.55049e-23	6.0742e-22	1.39459	6.00594	148.496	3.69577e-34	4.00204e-33	Common
ENSG00000136490	LIMD2	1.19432	5.72065	99.7059	1.76793e-23	1.68836e-22	1.44607	5.90568	163.519	1.92714e-37	2.30664e-36	Common
ENSG00000136715	SAP130	1.57888	5.66642	163.872	1.61309e-37	2.86933e-36	1.46407	5.58984	148.272	4.13736e-34	4.47065e-33	Common
ENSG00000136720	HS6ST1	-1.45884	3.58732	49.6709	1.81824e-12	8.27634e-12	-1.69867	3.46157	90.7044	1.66819e-21	1.04084e-20	Common
ENSG00000136732	GYPC	2.22911	6.14695	311.809	8.81333e-70	4.48471e-68	2.42379	6.31808	377.232	4.98467e-84	1.93161e-82	Common
ENSG00000136813	KIAA0368	1.21185	6.67839	93.2868	4.52395e-22	4.03409e-21	1.13374	6.6227	105.358	1.01939e-24	7.35385e-24	Common
ENSG00000136826	KLF4	2.37865	4.82387	243.192	7.921e-55	2.59667e-53	2.58198	5.02275	328.694	1.85022e-73	5.67065e-72	Common
ENSG00000136867	SLC31A2	1.0415	3.14329	19.4694	1.02222e-05	2.46296e-05	1.30073	3.35737	46.2656	1.03259e-11	3.63764e-11	Common
ENSG00000136874	STX17	1.82443	3.46528	61.6	4.2082e-15	2.36362e-14	1.60059	3.32768	53.0029	3.33057e-13	1.29311e-12	Common
ENSG00000136877	FPGS	1.1281	5.72247	84.4178	4.00527e-20	3.17565e-19	1.26668	5.82234	117.426	2.31578e-27	1.86776e-26	Common
ENSG00000137054	POLR1E	-1.74226	4.31865	104.212	1.81764e-24	1.83522e-23	-1.56901	4.31033	119.938	6.52845e-28	5.3945e-27	Common
ENSG00000137100	DCTN3	-1.13434	6.86327	78.7098	7.1939e-19	5.28967e-18	-1.1587	6.83538	109.538	1.23709e-25	9.28873e-25	Common
ENSG00000137177	KIF13A	1.03467	4.1419	34.6323	3.98249e-09	1.35641e-08	1.17021	4.25004	66.8421	2.94145e-16	1.38115e-15	Common
ENSG00000137198	GMPR	3.77146	5.27697	566.871	2.69129e-125	4.23485e-123	3.50467	5.06325	404.869	4.79795e-90	2.09166e-88	Common
ENSG00000137200	CMTR1	1.77444	4.98242	164.54	1.15272e-37	2.05759e-36	1.58237	4.85511	135.77	2.24037e-31	2.15391e-30	Common
ENSG00000137221	TJAP1	1.27087	4.65462	82.8607	8.80432e-20	6.83236e-19	1.19614	4.61668	71.539	2.71835e-17	1.35502e-16	Common
ENSG00000137259	HIST1H2AB	-2.42193	6.03769	14.3934	0.000148325	0.000312539	-3.05678	5.91124	606.469	6.55798e-134	6.2573e-132	Common
ENSG00000137267	TUBB2A	-1.23278	7.98729	80.986	2.27325e-19	1.72228e-18	-1.00235	8.0457	33.8838	5.85041e-09	1.69254e-08	Common
ENSG00000137275	RIPK1	1.79218	6.56955	204.028	2.75931e-46	6.71957e-45	1.8654	6.629	265.405	1.13872e-59	2.53121e-58	Common
ENSG00000137309	HMGA1	1.61575	10.6527	128.471	8.85415e-30	1.1507e-28	1.52962	10.5782	138.685	5.16224e-32	5.11871e-31	Common
ENSG00000137310	TCF19	-1.16473	3.46716	28.792	8.05831e-08	2.41278e-07	-1.55319	3.29563	70.2559	5.2089e-17	2.55618e-16	Common
ENSG00000137312	FLOT1	1.24447	6.62703	89.4223	3.18917e-21	2.67586e-20	1.09057	6.51801	87.8926	6.9108e-21	4.16294e-20	Common
ENSG00000137331	IER3	-2.04029	8.59014	91.4195	1.16227e-21	1.01e-20	-1.48837	8.70232	43.9607	3.35031e-11	1.1413e-10	Common
ENSG00000137413	TAF8	1.28195	4.35005	69.2772	8.5552e-17	5.44704e-16	1.44069	4.48354	104.582	1.5082e-24	1.08031e-23	Common
ENSG00000137449	CPEB2	1.93064	3.90275	116.437	3.81252e-27	4.34236e-26	1.93885	3.94621	133.96	5.5759e-31	5.24602e-30	Common
ENSG00000137486	ARRB1	1.58951	4.39803	89.2814	3.42472e-21	2.86411e-20	1.63196	4.45125	115.153	7.28639e-27	5.73499e-26	Common
ENSG00000137502	RAB30	-1.82518	3.90191	85.6093	2.1924e-20	1.76844e-19	-1.38181	3.96256	68.8213	1.07802e-16	5.1994e-16	Common
ENSG00000137522	RNF121	-1.13049	4.86559	62.9205	2.15224e-15	1.24227e-14	-1.39403	4.74508	121.092	3.6475e-28	3.05135e-27	Common
ENSG00000137575	SDCBP	1.37974	7.83925	108.058	2.61017e-25	2.7297e-24	1.49083	7.91467	188.28	7.54682e-43	1.0951e-41	Common
ENSG00000137693	YAP1	-1.6033	5.66805	161.926	4.29426e-37	7.48241e-36	-1.62928	5.62852	166.116	5.21765e-38	6.38106e-37	Common
ENSG00000137752	CASP1	4.19584	6.91468	765.393	1.80511e-168	5.43021e-166	4.46166	7.17283	1119.2	2.22267e-245	9.3667e-243	Common
ENSG00000137767	SQRDL	1.68978	5.59792	134.428	4.40383e-31	6.09505e-30	1.5014	5.46657	150.727	1.20243e-34	1.33056e-33	Common
ENSG00000137804	NUSAP1	-1.09601	4.08896	4.71754	0.0298565	0.0444566	-1.58209	3.88302	103.232	2.9814e-24	2.11606e-23	Common
ENSG00000137807	KIF23	-1.81068	4.36693	57.8785	2.78819e-14	1.4647e-13	-1.55508	4.37627	120.872	4.07645e-28	3.39895e-27	Common
ENSG00000137814	HAUS2	1.26891	5.6671	103.173	3.07124e-24	3.05273e-23	1.3418	5.72462	137.726	8.36407e-32	8.18125e-31	Common
ENSG00000137817	PARP6	2.36887	4.10868	187.792	9.64374e-43	2.02955e-41	2.22537	4.03036	173.33	1.38628e-39	1.79755e-38	Common
ENSG00000137831	UACA	-1.60638	7.2958	134.648	3.94179e-31	5.48526e-30	-1.69134	7.25567	238.406	8.75472e-54	1.68658e-52	Common
ENSG00000137842	TMEM62	2.77865	4.33377	245.1	3.03838e-55	1.02226e-53	2.48105	4.11919	182.492	1.38429e-41	1.91005e-40	Common
ENSG00000137962	ARHGAP29	1.99805	8.29123	213.326	2.58332e-48	6.68917e-47	1.97877	8.26996	288.537	1.03571e-64	2.64526e-63	Common
ENSG00000137965	IFI44	4.32361	6.09371	804.071	7.02857e-177	2.31897e-174	3.99769	5.80865	746.843	1.94956e-164	2.89969e-162	Common
ENSG00000138035	PNPT1	2.72529	5.28475	303.694	5.16326e-68	2.49103e-66	2.62289	5.22092	310.698	1.53853e-69	4.31043e-68	Common
ENSG00000138069	RAB1A	-1.11616	8.10259	64.7938	8.31603e-16	4.96534e-15	-1.2359	8.05094	116.299	4.08685e-27	3.25724e-26	Common
ENSG00000138092	CENPO	-1.29654	3.60216	51.2903	7.9668e-13	3.72415e-12	-1.65753	3.44423	88.5566	4.94005e-21	3.00624e-20	Common
ENSG00000138160	KIF11	-1.94609	4.43226	14.4058	0.000147351	0.000310679	-2.49388	4.26522	253.42	4.66478e-57	9.66795e-56	Common
ENSG00000138161	CUZD1	1.18731	3.25836	36.1483	1.82857e-09	6.43366e-09	1.0825	3.21058	33.6619	6.5572e-09	1.88945e-08	Common
ENSG00000138175	ARL3	-1.28724	6.88478	89.0355	3.87783e-21	3.22984e-20	-1.25556	6.87338	124.706	5.90185e-29	5.09746e-28	Common
ENSG00000138180	CEP55	-1.62018	4.98429	60.2075	8.53643e-15	4.68405e-14	-2.02033	4.84863	218.357	2.0648e-49	3.58821e-48	Common
ENSG00000138190	EXOC6	2.47984	4.52934	235.301	4.1629e-53	1.27479e-51	2.41177	4.50602	250.325	2.20622e-56	4.48968e-55	Common
ENSG00000138411	HECW2	1.82155	5.11764	164.72	1.05301e-37	1.8862e-36	1.88947	5.19003	196.666	1.1152e-44	1.67845e-43	Common
ENSG00000138449	SLC40A1	-1.2736	3.19615	5.44201	0.0196581	0.0302123	-1.35596	3.10407	40.802	1.68462e-10	5.46623e-10	Common
ENSG00000138604	GLCE	2.39993	5.65364	334.523	9.94925e-75	5.62215e-73	2.39249	5.66414	349.152	6.4819e-78	2.19257e-76	Common
ENSG00000138641	HERC3	-1.58932	4.17992	98.1639	3.85156e-23	3.60748e-22	-2.01273	4.02374	171.03	4.40751e-39	5.58616e-38	Common
ENSG00000138650	PCDH10	-3.66449	6.34739	57.9541	2.68301e-14	1.41307e-13	-4.14294	6.27834	798.346	1.23486e-175	2.23024e-173	Common
ENSG00000138660	AP1AR	1.48898	4.76054	112.664	2.55684e-26	2.81198e-25	1.62812	4.88174	139.666	3.15014e-32	3.1702e-31	Common
ENSG00000138675	FGF5	-1.80064	5.29904	91.4608	1.13826e-21	9.9082e-21	-3.01614	5.04395	27.0594	1.97303e-07	5.03921e-07	Common
ENSG00000138722	MMRN1	2.06669	6.22148	107.56	3.35667e-25	3.48902e-24	1.7763	5.99559	237.09	1.69546e-53	3.24157e-52	Common
ENSG00000138756	BMP2K	2.10851	4.65705	203.637	3.35927e-46	8.10345e-45	2.15769	4.72471	246.471	1.52684e-55	3.03388e-54	Common
ENSG00000138758	SEPT11	-1.41829	8.53691	109.31	1.38817e-25	1.47591e-24	-1.34973	8.5416	143.893	3.74931e-33	3.91337e-32	Common
ENSG00000138767	CNOT6L	1.10866	4.63263	47.319	6.03245e-12	2.64239e-11	1.16983	4.68261	75.0681	4.54745e-18	2.38058e-17	Common
ENSG00000138772	ANXA3	4.41539	6.37174	817.596	8.0615e-180	2.84321e-177	4.43872	6.4076	940.051	1.92985e-206	5.13645e-204	Common
ENSG00000138796	HADH	-1.0438	3.9059	37.6243	8.57715e-10	3.11199e-09	-1.24266	3.79623	59.0689	1.52248e-14	6.44014e-14	Common
ENSG00000138829	FBN2	-2.88023	6.33189	404.891	4.74456e-90	3.62144e-88	-2.50148	6.34904	424.156	3.03988e-94	1.4234e-92	Common
ENSG00000138867	GUCD1	1.08564	5.24984	73.9702	7.93057e-18	5.42931e-17	1.1753	5.31811	85.4232	2.40873e-20	1.40495e-19	Common
ENSG00000139132	FGD4	-1.51309	4.60454	105.713	8.5244e-25	8.69268e-24	-1.46542	4.57061	127.531	1.42184e-29	1.26924e-28	Common
ENSG00000139263	LRIG3	1.87106	4.26778	123.298	1.20022e-28	1.4794e-27	1.76794	4.21729	132.657	1.07467e-30	9.99007e-30	Common
ENSG00000139278	GLIPR1	-1.94404	7.46073	218.013	2.45335e-49	6.65593e-48	-1.86897	7.45687	274.394	1.25077e-61	2.95568e-60	Common
ENSG00000139289	PHLDA1	2.71245	8.25561	329.429	1.28011e-73	7.0629e-72	2.79625	8.32333	532.229	9.24668e-118	6.68007e-116	Common
ENSG00000139324	TMTC3	-1.97102	5.91283	234.287	6.92542e-53	2.08333e-51	-1.79447	5.91682	236.415	2.37936e-53	4.54054e-52	Common
ENSG00000139410	SDSL	1.21229	3.21718	34.381	4.53123e-09	1.53665e-08	1.22418	3.25358	39.3961	3.4598e-10	1.10108e-09	Common
ENSG00000139531	SUOX	1.73509	3.58275	86.9675	1.10317e-20	9.00498e-20	1.1431	3.18053	33.0519	8.97327e-09	2.56444e-08	Common
ENSG00000139567	ACVRL1	1.93301	5.43288	210.609	1.01172e-47	2.59345e-46	1.67881	5.25033	172.181	2.47124e-39	3.15981e-38	Common
ENSG00000139636	LMBR1L	2.07974	6.1662	278.992	1.24532e-62	5.22015e-61	2.29546	6.35072	337.252	2.53122e-75	8.05056e-74	Common
ENSG00000139725	RHOF	1.1621	4.4443	59.3111	1.34616e-14	7.28878e-14	1.51835	4.71796	130.922	2.57494e-30	2.36324e-29	Common
ENSG00000139734	DIAPH3	-2.28967	4.75052	201.543	9.6179e-46	2.28241e-44	-3.23132	4.5623	431.181	8.99324e-96	4.29045e-94	Common
ENSG00000139926	FRMD6	-1.66679	7.91129	155.217	1.25512e-35	2.07055e-34	-1.36477	7.97343	149.438	2.30045e-34	2.5126e-33	Common
ENSG00000140105	WARS	2.44723	9.80565	285.513	4.72271e-64	2.03814e-62	2.12504	9.52984	296.453	1.95217e-66	5.14173e-65	Common
ENSG00000140320	BAHD1	1.06203	4.27854	42.4531	7.23979e-11	2.88408e-10	1.10005	4.31695	60.393	7.76875e-15	3.34639e-14	Common
ENSG00000140395	WDR61	-1.4114	5.93676	91.2008	1.2981e-21	1.12612e-20	-1.31329	5.93497	123.321	1.18622e-28	1.0133e-27	Common
ENSG00000140403	DNAJA4	2.09603	3.96099	105.511	9.43813e-25	9.59575e-24	2.06452	3.97192	87.1431	1.00947e-20	6.00928e-20	Common
ENSG00000140416	TPM1	-2.16847	9.63155	215.673	7.94687e-49	2.10027e-47	-2.05078	9.64063	263.254	3.35174e-59	7.33756e-58	Common
ENSG00000140443	IGF1R	-1.63364	3.64721	80.0473	3.65545e-19	2.73904e-18	-1.74249	3.55611	92.7951	5.79987e-22	3.70328e-21	Common
ENSG00000140455	USP3	1.30151	5.27021	103.452	2.66759e-24	2.66186e-23	1.21594	5.21846	100.624	1.11188e-23	7.67618e-23	Common
ENSG00000140464	PML	2.05483	6.39378	207.54	4.72628e-47	1.16764e-45	2.19784	6.5176	291.374	2.49612e-65	6.42385e-64	Common
ENSG00000140474	ULK3	1.76051	4.13722	114.573	9.75938e-27	1.09331e-25	1.76386	4.16824	133.22	8.09165e-31	7.5847e-30	Common
ENSG00000140545	MFGE8	-3.76651	7.2711	451.217	3.92058e-100	3.64543e-98	-3.59431	7.25875	870.068	3.15315e-191	7.24795e-189	Common
ENSG00000140718	FTO	-1.04366	5.16062	64.6309	9.03291e-16	5.36831e-15	-1.27185	5.05438	106.952	4.56103e-25	3.34277e-24	Common
ENSG00000140830	TXNL4B	1.40874	4.14089	65.8753	4.80365e-16	2.91237e-15	1.25529	4.05463	66.7408	3.09665e-16	1.45065e-15	Common
ENSG00000140853	NLRC5	3.18605	5.11859	376.73	6.41128e-84	4.46086e-82	2.69337	4.72116	319.785	1.61366e-71	4.81431e-70	Common
ENSG00000140931	CMTM3	1.44587	5.98522	130.555	3.09852e-30	4.1158e-29	1.42337	5.97376	141.445	1.28629e-32	1.31276e-31	Common
ENSG00000140941	MAP1LC3B	1.58789	7.95404	122.045	2.257e-28	2.75472e-27	1.85932	8.15755	249.282	3.7231e-56	7.48617e-55	Common
ENSG00000141098	GFOD2	1.13751	3.73367	42.236	8.08988e-11	3.2071e-10	1.56904	4.06758	100.772	1.03194e-23	7.14374e-23	Common
ENSG00000141391	SLMO1	1.32479	3.85343	53.7236	2.30771e-13	1.1288e-12	1.20113	3.78643	49.6947	1.7963e-12	6.67442e-12	Common
ENSG00000141424	SLC39A6	-1.69563	5.99117	187.044	1.40488e-42	2.94448e-41	-1.33362	6.05908	142.451	7.74808e-33	7.98819e-32	Common
ENSG00000141452	C18orf8	1.12696	4.70085	67.8192	1.792e-16	1.11691e-15	1.04513	4.65576	65.2972	6.44122e-16	2.95986e-15	Common
ENSG00000141458	NPC1	1.05195	5.61446	57.4499	3.467e-14	1.81198e-13	1.42197	5.87908	158.613	2.27303e-36	2.62437e-35	Common
ENSG00000141510	TP53	1.42815	6.44987	41.1209	1.43098e-10	5.55547e-10	1.87865	6.7922	41.5695	1.13756e-10	3.74642e-10	Common
ENSG00000141524	TMC6	2.35874	3.76712	132.761	1.01976e-30	1.37964e-29	2.92795	4.29165	273.892	1.6095e-61	3.79452e-60	Common
ENSG00000141526	SLC16A3	-2.57975	6.97333	95.2276	1.6971e-22	1.54156e-21	-2.47402	6.96351	469.201	4.78342e-104	2.6729e-102	Common
ENSG00000141552	ANAPC11	-1.2979	7.25155	99.3928	2.07077e-23	1.97205e-22	-1.29907	7.23219	143.535	4.49036e-33	4.67237e-32	Common
ENSG00000141582	CBX4	2.44205	6.17685	244.176	4.83307e-55	1.59976e-53	2.70288	6.40684	489.155	2.17596e-108	1.32577e-106	Common
ENSG00000141682	PMAIP1	1.64894	7.75647	138.181	6.65175e-32	9.66394e-31	2.02627	8.04595	319.053	2.32875e-71	6.88683e-70	Common
ENSG00000141696	LEPREL4	-1.61774	4.48457	115.521	6.05207e-27	6.82476e-26	-1.31856	4.51953	100.888	9.73568e-24	6.74892e-23	Common
ENSG00000141736	ERBB2	-1.96032	4.71047	176.352	3.03402e-40	5.85509e-39	-1.94899	4.66239	222.08	3.18208e-50	5.6962e-49	Common
ENSG00000141753	IGFBP4	-2.98325	8.14131	76.3499	2.37603e-18	1.69825e-17	-3.18059	8.10062	600.927	1.05231e-132	9.85471e-131	Common
ENSG00000141756	FKBP10	-1.47262	8.363	116.971	2.91339e-27	3.35187e-26	-1.57205	8.32202	191.56	1.45142e-43	2.13368e-42	Common
ENSG00000141979	CTD-3222D19.2	1.41771	3.51643	47.1839	6.46299e-12	2.81052e-11	1.31988	3.47322	51.1577	8.52337e-13	3.23699e-12	Common
ENSG00000142089	IFITM3	1.68991	10.501	116.02	4.70509e-27	5.34114e-26	1.94922	10.6934	198.062	5.53108e-45	8.42491e-44	Common
ENSG00000142156	COL6A1	-7.20163	9.58217	1396.13	1.45415e-305	7.43655e-302	-7.08761	9.56825	1811.43	0	0	Common
ENSG00000142173	COL6A2	-7.46847	9.29244	1323.1	1.08068e-289	2.76329e-286	-7.30876	9.27741	1808.77	0	0	Common
ENSG00000142178	SIK1	1.23633	4.06792	53.7485	2.27869e-13	1.11514e-12	1.74905	4.47004	135.28	2.86803e-31	2.73395e-30	Common
ENSG00000142192	APP	1.25805	9.06684	71.7758	2.41091e-17	1.59811e-16	1.1603	8.98973	84.3672	4.10902e-20	2.36801e-19	Common
ENSG00000142227	EMP3	-2.55455	8.44302	316.288	9.32251e-71	4.84013e-69	-2.29426	8.46733	377.017	5.55208e-84	2.13512e-82	Common
ENSG00000142330	CAPN10	1.14603	4.14708	39.0255	4.18308e-10	1.5575e-09	1.09297	4.12688	47.0098	7.06315e-12	2.52337e-11	Common
ENSG00000142459	EVI5L	-1.28432	4.5232	74.2328	6.94267e-18	4.77857e-17	-1.25971	4.4891	85.7957	1.99521e-20	1.16983e-19	Common
ENSG00000142552	RCN3	-5.32821	8.02369	968.815	1.07859e-212	7.35454e-210	-5.27069	8.00389	1473.56	2.17388884170148e-322	1.69128551884376e-319	Common
ENSG00000142627	EPHA2	1.54274	6.00848	148.433	3.81478e-34	5.93875e-33	1.5764	6.03994	183.404	8.75316e-42	1.21774e-40	Common
ENSG00000142657	PGD	1.00263	6.5297	19.5019	1.00501e-05	2.42493e-05	1.00775	6.53188	61.0797	5.48095e-15	2.39561e-14	Common
ENSG00000142798	HSPG2	1.58618	8.44259	121.049	3.72794e-28	4.49109e-27	1.54555	8.40444	168.37	1.67971e-38	2.08962e-37	Common
ENSG00000142871	CYR61	-1.55423	9.19701	120.929	3.96026e-28	4.76535e-27	-1.04901	9.33027	69.948	6.0889e-17	2.97647e-16	Common
ENSG00000142892	PIGK	-1.1207	4.54919	63.2024	1.86524e-15	1.08211e-14	-1.38768	4.42576	105.124	1.14735e-24	8.25928e-24	Common
ENSG00000143067	ZNF697	3.35994	6.14591	522.29	1.34395e-115	1.83279e-113	3.34985	6.15126	623.55	1.26364e-137	1.3313e-135	Common
ENSG00000143153	ATP1B1	2.12054	6.60239	237.841	1.16283e-53	3.65951e-52	2.53529	6.9519	440.958	6.69943e-98	3.30527e-96	Common
ENSG00000143158	MPC2	-1.74484	6.5107	197.522	7.25562e-45	1.66391e-43	-1.46693	6.55588	145.467	1.69761e-33	1.7885e-32	Common
ENSG00000143164	DCAF6	-1.06084	5.25095	59.6366	1.14091e-14	6.19713e-14	-1.5361	5.07634	157.452	4.07717e-36	4.68597e-35	Common
ENSG00000143303	RRNAD1	1.90718	4.13859	126.021	3.04223e-29	3.86054e-28	1.8892	4.1576	144.552	2.69066e-33	2.81711e-32	Common
ENSG00000143344	RGL1	1.58683	3.7144	74.7175	5.43126e-18	3.78155e-17	1.48023	3.66301	62.2093	3.08831e-15	1.36996e-14	Common
ENSG00000143367	TUFT1	-1.17855	3.96278	48.9308	2.65157e-12	1.19076e-11	-1.46009	3.82741	82.7763	9.18855e-20	5.23566e-19	Common
ENSG00000143384	MCL1	1.33815	6.73889	108.639	1.94711e-25	2.0531e-24	1.30275	6.71184	90.848	1.55141e-21	9.68579e-21	Common
ENSG00000143401	ANP32E	-1.73422	6.17031	173.394	1.34226e-39	2.53295e-38	-1.59403	6.17722	201.473	9.96256e-46	1.55977e-44	Common
ENSG00000143429	AC027612.6	-1.32886	6.99074	107.832	2.92597e-25	3.04444e-24	-1.07361	7.04933	82.6907	9.59531e-20	5.46436e-19	Common
ENSG00000143479	DYRK3	2.18769	5.2351	259.248	2.503e-58	9.24213e-57	2.54124	5.54913	378.673	2.41982e-84	9.41309e-83	Common
ENSG00000143499	SMYD2	-1.24755	4.69338	79.8301	4.08023e-19	3.0484e-18	-1.32128	4.63147	108.475	2.1152e-25	1.56956e-24	Common
ENSG00000143537	ADAM15	2.21254	7.57301	265.887	8.94098e-60	3.39957e-58	2.31049	7.65232	418.323	5.65663e-93	2.60051e-91	Common
ENSG00000143641	GALNT2	-1.42343	6.18297	124.359	7.03028e-29	8.74765e-28	-1.66869	6.09084	162.924	2.59912e-37	3.08539e-36	Common
ENSG00000143772	ITPKB	1.91854	3.64358	101.463	7.28017e-24	7.09158e-23	2.06662	3.80053	138.773	4.93887e-32	4.90685e-31	Common
ENSG00000143793	C1orf35	1.18832	5.18322	71.7145	2.487e-17	1.64535e-16	1.35823	5.31356	104.804	1.34839e-24	9.68577e-24	Common
ENSG00000143842	SOX13	1.47812	3.47178	62.275	2.98695e-15	1.70293e-14	1.82299	3.76556	99.5582	1.9048e-23	1.29819e-22	Common
ENSG00000143933	CALM2	-1.87069	10.1016	171.278	3.89176e-39	7.19799e-38	-1.48917	10.1801	147.666	5.61304e-34	6.04582e-33	Common
ENSG00000144161	ZC3H8	2.34868	4.78128	203.953	2.86559e-46	6.96181e-45	2.47139	4.91085	311.358	1.10533e-69	3.14026e-68	Common
ENSG00000144320	KIAA1715	-2.76597	5.45455	406.527	2.08937e-90	1.60677e-88	-2.7169	5.41341	447.165	2.98568e-99	1.51744e-97	Common
ENSG00000144357	UBR3	-1.02018	3.84105	35.8762	2.10265e-09	7.34741e-09	-1.14665	3.75363	51.8297	6.05298e-13	2.31718e-12	Common
ENSG00000144369	FAM171B	1.1374	4.17442	54.508	1.54815e-13	7.6569e-13	1.3085	4.31154	77.2524	1.50447e-18	8.03815e-18	Common
ENSG00000144401	METTL21A	-1.07068	3.34098	32.5978	1.13343e-08	3.67673e-08	-1.38889	3.18697	57.1062	4.12896e-14	1.70034e-13	Common
ENSG00000144504	ANKMY1	1.78374	3.54863	82.2189	1.21819e-19	9.37523e-19	1.51618	3.38169	67.9198	1.70283e-16	8.10851e-16	Common
ENSG00000144591	GMPPA	-1.79329	5.28381	178.806	8.83472e-41	1.72775e-39	-3.5027	4.97814	588.079	6.55707e-130	5.71709e-128	Common
ENSG00000144645	OSBPL10	2.27117	4.65023	206.882	6.57984e-47	1.61775e-45	1.28067	3.91361	59.887	1.00462e-14	4.30722e-14	Common
ENSG00000144655	CSRNP1	1.88838	6.40048	208.64	2.72032e-47	6.76969e-46	1.91511	6.42743	249.869	2.77374e-56	5.62196e-55	Common
ENSG00000144785	RP11-977G19.10	-1.05208	5.79959	75.8743	3.02304e-18	2.14422e-17	-1.17092	5.73498	102.82	3.66963e-24	2.58278e-23	Common
ENSG00000144802	NFKBIZ	2.04593	4.85672	98.5215	3.21509e-23	3.03078e-22	1.81022	4.7011	179.85	5.22677e-41	7.05789e-40	Common
ENSG00000144810	COL8A1	-1.27019	7.96595	18.5048	1.69478e-05	3.97755e-05	-1.71463	7.83128	246.828	1.27646e-55	2.54137e-54	Common
ENSG00000144867	SRPRB	-1.29814	6.3483	108.917	1.69261e-25	1.78659e-24	-1.07485	6.39404	95.3525	1.59335e-22	1.03969e-21	Common
ENSG00000145014	TMEM44	1.25706	4.89348	85.7959	1.99495e-20	1.61299e-19	1.3756	4.9915	122.876	1.48406e-28	1.26133e-27	Common
ENSG00000145022	TCTA	-1.76274	5.01918	154.388	1.90509e-35	3.11266e-34	-1.77418	4.97066	184.536	4.95535e-42	6.95902e-41	Common
ENSG00000145050	MANF	-1.093	6.84856	69.5767	7.3499e-17	4.69549e-16	-1.01696	6.85495	88.6289	4.76285e-21	2.9019e-20	Common
ENSG00000145284	SCD5	-1.39624	4.656	90.3354	2.01024e-21	1.71054e-20	-1.72157	4.52656	153.875	2.46575e-35	2.7958e-34	Common
ENSG00000145332	KLHL8	1.28344	4.16022	66.511	3.47953e-16	2.12978e-15	1.43273	4.28744	98.7116	2.92086e-23	1.96895e-22	Common
ENSG00000145335	SNCA	1.27633	7.08671	90.0858	2.2805e-21	1.93087e-20	1.52159	7.26163	192.14	1.08464e-43	1.60146e-42	Common
ENSG00000145365	TIFA	3.88748	5.7195	699.143	4.59267e-154	9.58649e-152	4.16378	6.00041	606.708	5.81733e-134	5.65736e-132	Common
ENSG00000145431	PDGFC	-1.53507	4.36041	104.981	1.23283e-24	1.25218e-23	-1.60879	4.29138	122.125	2.16785e-28	1.82866e-27	Common
ENSG00000145592	RPL37	1.56899	10.2037	109.462	1.28542e-25	1.3738e-24	1.51759	10.1554	146.189	1.18039e-33	1.25404e-32	Common
ENSG00000145604	SKP2	-1.11666	3.43656	8.82965	0.00296376	0.00522464	-1.24916	3.32656	41.1839	1.38561e-10	4.53677e-10	Common
ENSG00000145623	OSMR	-1.25762	5.4233	101.736	6.34418e-24	6.19754e-23	-1.60938	5.29139	180.636	3.52044e-41	4.78571e-40	Common
ENSG00000145632	PLK2	1.18788	8.4958	76.2586	2.48841e-18	1.77362e-17	1.55847	8.75531	180.202	4.37773e-41	5.94314e-40	Common
ENSG00000145675	PIK3R1	1.42707	4.5878	84.3919	4.05807e-20	3.21253e-19	1.40214	4.58521	103.33	2.83672e-24	2.0162e-23	Common
ENSG00000145779	TNFAIP8	1.44597	4.36489	72.0203	2.12997e-17	1.42202e-16	1.41256	4.36118	96.3651	9.55385e-23	6.29906e-22	Common
ENSG00000146072	TNFRSF21	2.98897	4.99784	353.099	8.96027e-79	5.62243e-77	3.41796	5.40854	486.322	8.9955e-108	5.4155e-106	Common
ENSG00000146232	NFKBIE	3.3638	5.94218	338.761	1.18759e-75	6.86255e-74	3.66004	6.22837	721.015	8.05203e-159	1.07156e-156	Common
ENSG00000146457	WTAP	1.031	7.09559	64.4257	1.00244e-15	5.95067e-15	1.19181	7.20038	121.605	2.81757e-28	2.36882e-27	Common
ENSG00000146648	EGFR	-1.10076	4.88661	67.9582	1.66995e-16	1.04339e-15	-1.54228	4.71724	148.652	3.41686e-34	3.70398e-33	Common
ENSG00000146674	IGFBP3	-5.51076	9.66905	789.92	8.38717e-174	2.59952e-171	-5.52252	9.65466	1328.32	7.92009e-291	5.34025e-288	Common
ENSG00000146830	GIGYF1	1.02047	4.23	43.3273	4.63071e-11	1.86836e-10	1.24195	4.39844	79.5938	4.59876e-19	2.53886e-18	Common
ENSG00000146918	NCAPG2	-1.06437	3.30133	31.7283	1.77316e-08	5.66215e-08	-1.2448	3.18998	46.8854	7.52613e-12	2.68025e-11	Common
ENSG00000147010	SH3KBP1	-1.21796	6.1722	101.521	7.07034e-24	6.89375e-23	-1.54913	6.05309	173.051	1.59556e-39	2.05836e-38	Common
ENSG00000147027	TMEM47	-2.50691	5.33478	31.5675	1.92626e-08	6.12999e-08	-2.2462	5.33364	296.781	1.65618e-66	4.38497e-65	Common
ENSG00000147224	PRPS1	-3.31066	6.22552	556.441	4.99747e-123	7.62897e-121	-3.33074	6.1865	663.813	2.21406e-146	2.63447e-144	Common
ENSG00000147394	ZNF185	1.00569	5.30126	47.3027	6.08286e-12	2.65815e-11	1.12344	5.38743	77.5235	1.31155e-18	7.02222e-18	Common
ENSG00000147416	ATP6V1B2	1.84236	7.29144	189.773	3.56289e-43	7.6237e-42	1.90567	7.33847	247.199	1.05954e-55	2.11365e-54	Common
ENSG00000147454	SLC25A37	1.38954	5.31014	82.786	9.14347e-20	7.0848e-19	1.22752	5.20105	80.4344	3.00511e-19	1.66998e-18	Common
ENSG00000147475	ERLIN2	-1.20149	4.6113	53.267	2.91158e-13	1.4127e-12	-1.39663	4.51451	88.9779	3.99253e-21	2.4473e-20	Common
ENSG00000147586	MRPS28	-1.3378	5.68135	104.131	1.89401e-24	1.90669e-23	-1.37251	5.64312	127.091	1.77448e-29	1.57569e-28	Common
ENSG00000147592	LACTB2	1.0368	4.31808	42.7761	6.13778e-11	2.46282e-10	1.16181	4.41971	68.519	1.25661e-16	6.04055e-16	Common
ENSG00000147799	ARHGAP39	1.5932	3.39897	68.3119	1.39576e-16	8.76894e-16	1.57078	3.4163	73.3271	1.09849e-17	5.59984e-17	Common
ENSG00000147854	UHRF2	1.15888	5.31764	58.9102	1.65037e-14	8.87488e-14	1.18738	5.3468	75.8043	3.13216e-18	1.64736e-17	Common
ENSG00000147862	NFIB	1.69883	5.62047	161.635	4.97172e-37	8.6334e-36	1.51258	5.49124	149.809	1.90877e-34	2.10068e-33	Common
ENSG00000147872	PLIN2	1.0919	7.165	54.7816	1.34699e-13	6.68787e-13	1.26257	7.27876	132.965	9.20182e-31	8.59346e-30	Common
ENSG00000147883	CDKN2B	-1.49921	4.96221	85.1193	2.80892e-20	2.24625e-19	-1.34181	4.96514	87.4573	8.61179e-21	5.14773e-20	Common
ENSG00000147912	FBXO10	1.00072	3.24891	25.7111	3.96544e-07	1.10785e-06	1.15709	3.3761	41.9166	9.52512e-11	3.15342e-10	Common
ENSG00000148154	UGCG	-1.44009	6.01249	121.716	2.66341e-28	3.24302e-27	-1.455	5.98133	165.034	8.99128e-38	1.09169e-36	Common
ENSG00000148218	ALAD	-1.5589	3.71619	77.9723	1.04497e-18	7.61251e-18	-1.18071	3.77267	53.7689	2.25513e-13	8.8439e-13	Common
ENSG00000148248	SURF4	-1.5184	7.70452	133.169	8.30524e-31	1.13111e-29	-1.3527	7.73247	160.135	1.05707e-36	1.23029e-35	Common
ENSG00000148356	LRSAM1	1.52344	4.95347	117.13	2.68881e-27	3.09697e-26	1.03856	4.6215	61.5768	4.258e-15	1.87159e-14	Common
ENSG00000148399	DPH7	1.17235	4.14804	40.7017	1.77337e-10	6.81882e-10	1.19623	4.17889	56.7018	5.07158e-14	2.07668e-13	Common
ENSG00000148400	NOTCH1	1.69819	5.24192	141.417	1.30414e-32	1.93316e-31	1.92895	5.43744	229.185	8.97504e-52	1.66863e-50	Common
ENSG00000148671	ADIRF	1.49615	6.35714	98.4675	3.30408e-23	3.1048e-22	1.4705	6.34037	149.526	2.20028e-34	2.41101e-33	Common
ENSG00000148677	ANKRD1	-1.22424	9.71325	62.2529	3.02065e-15	1.72118e-14	-1.037	9.75957	73.7993	8.64788e-18	4.44886e-17	Common
ENSG00000148700	ADD3	-1.39535	5.47282	128.273	9.78241e-30	1.26973e-28	-1.33823	5.45716	129.307	5.8096e-30	5.27453e-29	Common
ENSG00000148730	EIF4EBP2	-1.00973	5.88189	70.6811	4.19903e-17	2.72684e-16	-1.40573	5.73078	135.078	3.17507e-31	3.01811e-30	Common
ENSG00000148926	ADM	-1.37326	6.24316	129.282	5.88347e-30	7.7248e-29	-1.15132	6.28502	106.385	6.0727e-25	4.42184e-24	Common
ENSG00000148943	LIN7C	-1.08357	5.9293	84.3696	4.10419e-20	3.24403e-19	-1.01673	5.92706	82.0414	1.33265e-19	7.53828e-19	Common
ENSG00000149016	TUT1	1.06602	3.65283	37.1518	1.09281e-09	3.92048e-09	1.30754	3.84176	63.3929	1.69326e-15	7.5979e-15	Common
ENSG00000149218	ENDOD1	-2.64938	5.48065	137.194	1.09339e-31	1.56627e-30	-3.4063	5.34531	598.875	2.94132e-132	2.72922e-130	Common
ENSG00000149257	SERPINH1	-2.66188	9.29868	286.916	2.33666e-64	1.03014e-62	-2.7121	9.27747	471.605	1.43415e-104	8.05831e-103	Common
ENSG00000149289	ZC3H12C	3.38726	4.99215	444.252	1.28532e-98	1.17377e-96	3.22917	4.88353	371.987	6.91299e-83	2.58e-81	Common
ENSG00000149564	ESAM	3.13144	6.43863	516.216	2.81665e-114	3.64667e-112	3.66068	6.92716	777.208	4.86915e-171	8.20777e-169	Common
ENSG00000149573	MPZL2	2.06696	4.97257	19.02	1.29353e-05	3.07967e-05	1.40882	4.47655	103.88	2.14984e-24	1.53231e-23	Common
ENSG00000149577	SIDT2	-1.16411	4.33692	60.5485	7.17884e-15	3.9625e-14	-1.27787	4.26015	79.1691	5.70151e-19	3.13057e-18	Common
ENSG00000149591	TAGLN	-4.41163	9.12951	759.015	4.39668e-167	1.24915e-164	-4.21774	9.12297	988.456	5.80116e-217	1.67637e-214	Common
ENSG00000149639	SOGA1	-1.24643	3.59783	16.2122	5.66272e-05	0.000125773	-1.32882	3.50862	51.0988	8.78304e-13	3.33327e-12	Common
ENSG00000149782	PLCB3	1.11699	4.54604	53.4564	2.64401e-13	1.28592e-12	1.23374	4.64042	91.2716	1.25247e-21	7.87289e-21	Common
ENSG00000149925	ALDOA	-1.1565	10.1134	65.0956	7.13518e-16	4.2853e-15	-1.06296	10.1308	64.1991	1.1246e-15	5.09598e-15	Common
ENSG00000149948	HMGA2	-2.17224	7.37765	258.818	3.10593e-58	1.13862e-56	-2.31379	7.33094	411.92	1.40051e-91	6.26759e-90	Common
ENSG00000150093	ITGB1	-1.04011	10.7267	55.543	9.14387e-14	4.61161e-13	-1.4214	10.6007	132.739	1.0313e-30	9.62227e-30	Common
ENSG00000150347	ARID5B	-2.9228	6.0301	486.629	7.71393e-108	8.86495e-106	-2.59705	6.03634	452.389	2.17866e-100	1.13582e-98	Common
ENSG00000150630	VEGFC	-1.08719	5.53107	73.2025	1.17006e-17	7.93064e-17	-1.69302	5.32424	174.289	8.56018e-40	1.12002e-38	Common
ENSG00000150764	DIXDC1	-1.23811	4.74529	20.3039	6.60646e-06	1.62704e-05	-1.55617	4.60808	134.138	5.09617e-31	4.80809e-30	Common
ENSG00000150907	FOXO1	2.62486	5.25128	284.965	6.21695e-64	2.67172e-62	2.67828	5.32031	399.837	5.9749e-89	2.5715e-87	Common
ENSG00000150961	SEC24D	-1.32708	7.62078	99.223	2.25614e-23	2.14061e-22	-1.03091	7.69628	88.9534	4.04224e-21	2.47477e-20	Common
ENSG00000151012	SLC7A11	1.43779	8.7352	97.8346	4.54838e-23	4.24848e-22	1.13827	8.51477	101.2	8.31635e-24	5.78882e-23	Common
ENSG00000151092	NGLY1	1.33421	5.95226	127.943	1.15493e-29	1.49338e-28	1.34644	5.96511	133.879	5.80704e-31	5.4584e-30	Common
ENSG00000151135	C12orf23	-1.48527	7.07778	123.251	1.2288e-28	1.5106e-27	-1.21726	7.13532	121.904	2.42318e-28	2.04234e-27	Common
ENSG00000151151	IPMK	1.37294	4.88778	102.461	4.39929e-24	4.33069e-23	1.7189	5.16014	176.823	2.39409e-40	3.17767e-39	Common
ENSG00000151287	TEX30	1.84141	4.15916	116.133	4.4449e-27	5.057e-26	2.42578	4.66193	284.132	9.44359e-64	2.35833e-62	Common
ENSG00000151332	MBIP	-1.15055	3.56438	37.3817	9.71317e-10	3.50428e-09	-1.3165	3.46092	55.1696	1.10565e-13	4.43752e-13	Common
ENSG00000151366	NDUFC2	-1.59582	8.35418	139.387	3.62488e-32	5.29646e-31	-1.46704	8.37215	173.286	1.41743e-39	1.83324e-38	Common
ENSG00000151376	ME3	1.80021	4.24552	114.263	1.14119e-26	1.27008e-25	1.63584	4.14722	115.427	6.34636e-27	5.01462e-26	Common
ENSG00000151414	NEK7	-2.55251	7.9114	244.387	4.34666e-55	1.44813e-53	-2.44389	7.90919	459.899	5.05701e-102	2.72056e-100	Common
ENSG00000151491	EPS8	-2.37805	6.90065	302.131	1.13101e-67	5.38047e-66	-3.47077	6.74094	784.78	1.09947e-172	1.91725e-170	Common
ENSG00000151503	NCAPD3	-1.47583	3.9953	77.3496	1.43224e-18	1.03746e-17	-1.60717	3.90495	99.1886	2.2956e-23	1.55614e-22	Common
ENSG00000151689	INPP1	1.67529	4.39646	113.851	1.40471e-26	1.55998e-25	1.92314	4.61336	195.385	2.12272e-44	3.19008e-43	Common
ENSG00000151694	ADAM17	1.61383	6.14708	166.969	3.39747e-38	6.16122e-37	1.53426	6.09287	179.2	7.24593e-41	9.73245e-40	Common
ENSG00000151773	CCDC122	1.40571	3.97027	69.8034	6.55205e-17	4.1989e-16	1.55967	4.10834	102.613	4.07527e-24	2.8643e-23	Common
ENSG00000152056	AP1S3	-1.26728	3.14882	38.9423	4.36509e-10	1.62055e-09	-1.24801	3.09776	43.6163	3.99503e-11	1.35544e-10	Common
ENSG00000152133	GPATCH11	-1.67068	3.31767	69.884	6.2897e-17	4.03836e-16	-1.29683	3.35842	55.1861	1.0964e-13	4.40216e-13	Common
ENSG00000152256	PDK1	-2.17612	5.04042	234.989	4.86928e-53	1.47517e-51	-2.93178	4.87085	446.489	4.19015e-99	2.11896e-97	Common
ENSG00000152439	ZNF773	3.36705	4.77671	251.966	9.67949e-57	3.4616e-55	3.21506	4.68167	354.258	5.01042e-79	1.72953e-77	Common
ENSG00000152503	TRIM36	1.01473	3.72447	33.8354	5.99783e-09	2.00739e-08	1.39902	4.01255	75.6547	3.37865e-18	1.77423e-17	Common
ENSG00000152518	ZFP36L2	2.40044	6.37606	95.8927	1.21284e-22	1.10857e-21	2.81716	6.73955	498.27	2.26132e-110	1.42944e-108	Common
ENSG00000152661	GJA1	-2.30805	6.80944	304.66	3.18162e-68	1.5496e-66	-2.14326	6.81306	324.597	1.44395e-72	4.39884e-71	Common
ENSG00000152684	PELO	-1.97221	5.76042	262.47	4.96673e-59	1.84726e-57	-1.95292	5.72957	273.202	2.27555e-61	5.30299e-60	Common
ENSG00000152749	GPR180	1.31694	5.3281	105.591	9.06361e-25	9.22414e-24	1.27227	5.30497	110.727	6.78922e-26	5.15125e-25	Common
ENSG00000152767	FARP1	-1.09574	4.88663	44.7677	2.21854e-11	9.21285e-11	-1.74792	4.65926	162.931	2.59048e-37	3.07874e-36	Common
ENSG00000152778	IFIT5	3.06586	6.67315	500.021	9.40699e-111	1.13194e-108	3.00825	6.62976	539.657	2.23916e-119	1.71567e-117	Common
ENSG00000152804	HHEX	2.68866	5.65689	380.715	8.69745e-85	6.22081e-83	3.17215	6.09828	579.804	4.13744e-128	3.51647e-126	Common
ENSG00000152894	PTPRK	1.64832	6.49461	135.9	2.09808e-31	2.95581e-30	1.58664	6.45219	138.375	6.0344e-32	5.96015e-31	Common
ENSG00000152926	ZNF117	1.91974	5.63028	192.806	7.76077e-44	1.69973e-42	2.15059	5.82695	281.866	2.94402e-63	7.22713e-62	Common
ENSG00000152952	PLOD2	-1.41325	9.46767	102.786	3.73375e-24	3.69331e-23	-1.58607	9.40928	61.8083	3.7857e-15	1.67126e-14	Common
ENSG00000153179	RASSF3	2.18196	6.99732	270.962	7.00105e-61	2.77545e-59	2.065	6.90372	333.952	1.32433e-74	4.12132e-73	Common
ENSG00000153485	TMEM251	1.678	4.9043	137.084	1.15581e-31	1.64876e-30	1.76983	4.99431	191.747	1.32139e-43	1.94818e-42	Common
ENSG00000153551	CMTM7	1.48797	6.29821	139.455	3.50223e-32	5.12668e-31	1.15974	6.06599	106.23	6.56522e-25	4.76332e-24	Common
ENSG00000153561	RMND5A	1.84505	4.60686	152.736	4.37477e-35	7.06875e-34	1.69964	4.51823	141.947	9.98552e-33	1.0222e-31	Common
ENSG00000153721	CNKSR3	2.10763	4.18825	145.401	1.75515e-33	2.66346e-32	1.97875	4.12129	142.606	7.16589e-33	7.39549e-32	Common
ENSG00000153879	CEBPG	1.92952	7.12635	222.958	2.04776e-50	5.70695e-49	2.1433	7.29754	376.872	5.9715e-84	2.28772e-82	Common
ENSG00000153904	DDAH1	-1.91487	7.79345	166.858	3.59304e-38	6.50436e-37	-2.16845	7.7251	367.374	6.98279e-82	2.58696e-80	Common
ENSG00000153989	NUS1	-1.4311	4.03328	76.6826	2.00766e-18	1.44303e-17	-1.55122	3.94717	88.3344	5.52738e-21	3.35759e-20	Common
ENSG00000154102	C16orf74	2.66517	5.6063	353.309	8.06485e-79	5.09181e-77	2.37408	5.38147	336.78	3.20692e-75	1.01359e-73	Common
ENSG00000154133	ROBO4	2.83878	7.95068	389.307	1.17133e-86	8.55737e-85	3.10588	8.18461	618.157	1.88157e-136	1.88418e-134	Common
ENSG00000154319	FAM167A	-1.66442	4.27479	30.132	4.03613e-08	1.2453e-07	-2.68307	4.01079	248.86	4.60318e-56	9.21912e-55	Common
ENSG00000154370	TRIM11	1.41549	3.97172	71.4733	2.81039e-17	1.85091e-16	1.77218	4.26431	142.266	8.50574e-33	8.75148e-32	Common
ENSG00000154447	SH3RF1	-1.12093	5.79516	80.9789	2.28138e-19	1.72716e-18	-1.33552	5.70093	137.967	7.41036e-32	7.27654e-31	Common
ENSG00000154518	ATP5G3	-1.41405	8.70414	107.018	4.41162e-25	4.57163e-24	-1.3038	8.72118	130.439	3.28428e-30	3.00337e-29	Common
ENSG00000154545	MAGED4	-2.30216	4.38306	193.988	4.28478e-44	9.52712e-43	-2.49958	4.28349	253.753	3.94717e-57	8.19748e-56	Common
ENSG00000154553	PDLIM3	2.23132	4.62076	135.027	3.25683e-31	4.56313e-30	2.55781	4.92039	331.667	4.16633e-74	1.29259e-72	Common
ENSG00000154640	BTG3	1.33723	6.94571	108.034	2.64266e-25	2.75807e-24	1.28759	6.90792	125.999	3.07562e-29	2.70024e-28	Common
ENSG00000154642	C21orf91	2.02975	5.19177	207.841	4.06376e-47	1.0064e-45	2.04806	5.22663	251.879	1.01117e-56	2.07865e-55	Common
ENSG00000154710	RABGEF1	-1.3667	6.30615	127.727	1.28806e-29	1.66342e-28	-1.34293	6.28833	134.175	5.00228e-31	4.72391e-30	Common
ENSG00000154734	ADAMTS1	-4.34482	8.03147	728.15	2.26233e-160	5.50931e-158	-3.80551	8.04167	950.813	8.83215e-209	2.41428e-206	Common
ENSG00000154767	XPC	1.26832	5.48497	90.8649	1.53827e-21	1.32214e-20	1.80256	5.88916	240.896	2.50747e-54	4.88642e-53	Common
ENSG00000154781	CCDC174	1.71449	5.27256	153.804	2.55626e-35	4.15667e-34	1.53752	5.15512	142.291	8.4011e-33	8.65262e-32	Common
ENSG00000154783	FGD5	2.87489	5.50692	426.522	9.28927e-95	7.91755e-93	2.92826	5.57578	485.734	1.20787e-107	7.22861e-106	Common
ENSG00000154803	FLCN	1.92538	4.04396	117.707	2.00942e-27	2.33284e-26	1.94679	4.09701	144.951	2.20133e-33	2.31437e-32	Common
ENSG00000154822	PLCL2	1.35254	3.41551	49.5926	1.89223e-12	8.58641e-12	1.47758	3.53504	69.4519	7.82992e-17	3.8073e-16	Common
ENSG00000155090	KLF10	1.29683	7.60481	88.4275	5.27329e-21	4.36723e-20	1.63902	7.85081	221.783	3.6933e-50	6.59965e-49	Common
ENSG00000155158	TTC39B	1.554	3.88105	59.6349	1.1419e-14	6.19926e-14	1.25086	3.69301	56.5485	5.48293e-14	2.24148e-13	Common
ENSG00000155254	MARVELD1	-1.40878	5.81432	142.383	8.0195e-33	1.19394e-31	-1.01471	5.90982	87.0354	1.06596e-20	6.34182e-20	Common
ENSG00000155287	SLC25A28	2.29617	4.78246	242.556	1.09011e-54	3.5622e-53	2.03998	4.60226	187.857	9.33661e-43	1.34901e-41	Common
ENSG00000155313	USP25	1.77742	5.18056	158.241	2.7418e-36	4.66609e-35	1.08967	4.69246	64.7472	8.51504e-16	3.88283e-15	Common
ENSG00000155363	MOV10	1.71404	6.24325	196.353	1.30564e-44	2.96098e-43	1.58964	6.15416	184.98	3.9643e-42	5.61553e-41	Common
ENSG00000155542	SETD9	1.20992	3.16744	15.6216	7.73669e-05	0.000168579	1.38651	3.33957	53.8863	2.12432e-13	8.35031e-13	Common
ENSG00000155876	RRAGA	-1.57187	6.61242	137.437	9.67671e-32	1.39008e-30	-1.14199	6.71394	106.991	4.47184e-25	3.27978e-24	Common
ENSG00000156103	MMP16	-1.35322	4.4925	85.303	2.55974e-20	2.05181e-19	-1.53293	4.39597	123.052	1.3584e-28	1.15842e-27	Common
ENSG00000156232	WHAMM	1.34058	3.7811	54.9443	1.23992e-13	6.16827e-13	1.3618	3.81996	65.9014	4.74056e-16	2.19132e-15	Common
ENSG00000156469	MTERFD1	1.47759	5.24412	130.95	2.53862e-30	3.39856e-29	1.53144	5.29591	157.139	4.77211e-36	5.47844e-35	Common
ENSG00000156502	SUPV3L1	1.64798	5.27933	157.397	4.19116e-36	7.05053e-35	1.75124	5.3728	193.723	4.8951e-44	7.31301e-43	Common
ENSG00000156587	UBE2L6	5.05156	7.15058	897.817	2.92646e-197	1.49659e-194	4.42469	6.56105	829.832	1.76287e-182	3.63871e-180	Common
ENSG00000156642	NPTN	-1.2664	6.45495	106.071	7.11323e-25	7.28269e-24	-1.20783	6.45019	119.867	6.76573e-28	5.58145e-27	Common
ENSG00000156709	AIFM1	-1.21323	4.83257	78.6016	7.59881e-19	5.58338e-18	-1.71445	4.65191	162.457	3.28677e-37	3.89711e-36	Common
ENSG00000156858	PRR14	1.33179	4.7281	85.8886	1.90359e-20	1.54156e-19	1.59492	4.93835	145.477	1.68883e-33	1.7811e-32	Common
ENSG00000156931	VPS8	1.65613	4.58984	131.121	2.33012e-30	3.13173e-29	1.5053	4.49889	105.713	8.52068e-25	6.17322e-24	Common
ENSG00000156976	EIF4A2	1.10528	8.06411	58.906	1.65388e-14	8.88908e-14	1.13135	8.07538	103.19	3.04504e-24	2.1582e-23	Common
ENSG00000157020	SEC13	-1.65167	7.42988	159.341	1.57632e-36	2.70968e-35	-1.54685	7.43697	205.572	1.27051e-46	2.03967e-45	Common
ENSG00000157106	SMG1	1.63291	5.11109	124.045	8.23724e-29	1.02246e-27	1.37407	4.93484	116.056	4.62087e-27	3.6684e-26	Common
ENSG00000157168	NRG1	2.43845	5.11975	248.734	4.90157e-56	1.69369e-54	2.35655	5.07609	307.832	6.47972e-69	1.78572e-67	Common
ENSG00000157227	MMP14	-1.8639	8.20963	164.181	1.38099e-37	2.46076e-36	-1.39627	8.30929	135.856	2.14543e-31	2.06459e-30	Common
ENSG00000157456	CCNB2	-1.04404	4.61131	4.68695	0.0303926	0.0451759	-1.56998	4.40687	111.316	5.04505e-26	3.8539e-25	Common
ENSG00000157510	AFAP1L1	1.71841	5.78964	209.732	1.57159e-47	3.97876e-46	1.29851	5.48777	118.643	1.25366e-27	1.0242e-26	Common
ENSG00000157557	ETS2	2.34381	7.21514	309.037	3.54053e-69	1.77513e-67	2.61	7.4399	516.323	2.66979e-114	1.80015e-112	Common
ENSG00000157593	SLC35B2	-1.92221	5.55507	230.071	5.75138e-52	1.69038e-50	-1.97932	5.50489	269.215	1.68272e-60	3.8245e-59	Common
ENSG00000157693	C9orf91	1.70386	3.82771	90.9902	1.44385e-21	1.24412e-20	1.39328	3.62734	66.3481	3.7793e-16	1.75742e-15	Common
ENSG00000157873	TNFRSF14	3.52324	5.19401	479.414	2.86612e-106	3.11858e-104	3.68245	5.36837	606.487	6.49875e-134	6.2573e-132	Common
ENSG00000158079	PTPDC1	2.72925	4.89326	309.129	3.38112e-69	1.70355e-67	3.14232	5.28486	454.224	8.68654e-101	4.57581e-99	Common
ENSG00000158092	NCK1	1.62519	5.41741	160.124	1.0632e-36	1.83072e-35	1.97841	5.70338	273.549	1.91158e-61	4.47539e-60	Common
ENSG00000158186	MRAS	-1.1494	5.11757	74.9462	4.83725e-18	3.38178e-17	-1.02354	5.1263	75.5816	3.50616e-18	1.83928e-17	Common
ENSG00000158373	HIST1H2BD	-1.77239	7.60952	21.0115	4.56528e-06	1.14193e-05	-2.49711	7.45199	481.435	1.04132e-106	6.01825e-105	Common
ENSG00000158406	HIST1H4H	-1.03908	8.19287	24.1924	8.7175e-07	2.34453e-06	-1.41565	8.06477	134.014	5.42523e-31	5.10901e-30	Common
ENSG00000158411	MITD1	1.32386	5.59604	43.1742	5.00774e-11	2.01889e-10	1.35616	5.63506	98.4852	3.27466e-23	2.20066e-22	Common
ENSG00000158711	ELK4	2.04775	5.26549	216.423	5.45304e-49	1.45244e-47	1.98702	5.23435	185.714	2.74175e-42	3.91115e-41	Common
ENSG00000158717	RNF166	1.4121	4.31923	81.0716	2.17683e-19	1.65168e-18	1.45095	4.36697	102.038	5.44686e-24	3.81771e-23	Common
ENSG00000158769	F11R	2.4905	5.56273	328.258	2.30213e-73	1.24583e-71	2.35784	5.47051	319.606	1.7651e-71	5.25067e-70	Common
ENSG00000158773	USF1	1.23383	4.67023	79.1478	5.76343e-19	4.26544e-18	1.43078	4.82585	119.653	7.53482e-28	6.19571e-27	Common
ENSG00000159023	EPB41	2.22122	4.69145	225.281	6.37476e-51	1.80612e-49	1.55194	4.19673	80.0287	3.69008e-19	2.04277e-18	Common
ENSG00000159167	STC1	-2.35122	5.42959	268.866	2.00487e-60	7.79687e-59	-1.41242	5.60149	139.272	3.84032e-32	3.84565e-31	Common
ENSG00000159200	RCAN1	-2.40918	6.85136	302.5	9.39842e-68	4.51301e-66	-2.21401	6.8578	340.15	5.91963e-76	1.91282e-74	Common
ENSG00000159202	UBE2Z	1.92115	7.23636	174.804	6.60711e-40	1.25843e-38	1.67823	7.04788	234.45	6.38107e-53	1.20847e-51	Common
ENSG00000159231	CBR3	1.48595	4.63979	73.2027	1.16997e-17	7.93064e-17	1.50467	4.66604	125.682	3.60855e-29	3.15171e-28	Common
ENSG00000159322	ADPGK	-1.16617	5.26195	78.4657	8.14009e-19	5.96823e-18	-1.64009	5.09029	167.691	2.36361e-38	2.92602e-37	Common
ENSG00000159348	CYB5R1	-1.63556	5.79667	189.812	3.49439e-43	7.49279e-42	-1.42898	5.81921	138.928	4.56624e-32	4.54557e-31	Common
ENSG00000159363	ATP13A2	-1.35234	5.44514	117.602	2.11918e-27	2.4547e-26	-1.03314	5.5157	82.4635	1.07641e-19	6.10935e-19	Common
ENSG00000159388	BTG2	1.69331	4.04893	92.5865	6.44454e-22	5.69704e-21	2.43233	4.67405	272.325	3.53338e-61	8.17771e-60	Common
ENSG00000159596	TMEM69	1.18345	4.26772	57.5804	3.24437e-14	1.6991e-13	1.32679	4.38696	89.4142	3.20229e-21	1.97608e-20	Common
ENSG00000159685	CHCHD6	-1.14911	4.54338	64.241	1.10092e-15	6.52388e-15	-1.94559	4.28117	184.628	4.7305e-42	6.65429e-41	Common
ENSG00000159733	ZFYVE28	2.20574	4.18626	165.413	7.43229e-38	1.33598e-36	1.51294	3.68099	78.92	6.46759e-19	3.52632e-18	Common
ENSG00000159788	RGS12	1.13306	5.27405	72.0792	2.06735e-17	1.38111e-16	1.06235	5.23214	79.2261	5.53937e-19	3.04982e-18	Common
ENSG00000160014	CALM3	-1.24468	7.70797	90.8926	1.51689e-21	1.30596e-20	-1.14476	7.72218	115.726	5.45853e-27	4.32322e-26	Common
ENSG00000160050	CCDC28B	-1.43723	4.10433	68.0984	1.55536e-16	9.73576e-16	-1.09995	4.1639	57.045	4.25956e-14	1.75269e-13	Common
ENSG00000160179	ABCG1	2.39207	4.71736	221.976	3.35242e-50	9.26719e-49	2.67647	4.98766	318.93	2.47775e-71	7.3061e-70	Common
ENSG00000160208	RRP1B	1.53367	6.05972	137.685	8.53858e-32	1.23177e-30	1.67097	6.16828	210.935	8.58849e-48	1.42868e-46	Common
ENSG00000160326	SLC2A6	1.25077	5.26009	97.3401	5.83851e-23	5.42876e-22	1.22352	5.24991	95.3877	1.56519e-22	1.02263e-21	Common
ENSG00000160710	ADAR	2.7935	8.13284	387.151	3.4528e-86	2.50463e-84	2.43428	7.82104	319.44	1.91861e-71	5.69055e-70	Common
ENSG00000160789	LMNA	-1.11858	9.16284	58.9128	1.64813e-14	8.86749e-14	-1.05916	9.16923	80.1135	3.53512e-19	1.95914e-18	Common
ENSG00000160886	LY6K	-4.95169	7.73721	880.356	1.82938e-193	8.13517e-191	-4.52921	7.73002	1173.88	2.89598e-257	1.39476e-254	Common
ENSG00000160932	LY6E	1.93146	8.2006	199.354	2.88946e-45	6.70145e-44	1.93355	8.19627	200.906	1.32443e-45	2.06718e-44	Common
ENSG00000160961	ZNF333	1.66288	4.17475	106.316	6.28695e-25	6.45612e-24	1.56639	4.12922	102.566	4.17334e-24	2.93119e-23	Common
ENSG00000161011	SQSTM1	3.80501	11.0379	534.627	2.7817e-118	4.06446e-116	4.05624	11.264	749.549	5.02848e-165	7.82431e-163	Common
ENSG00000161281	COX7A1	1.77286	4.62656	136.856	1.29629e-31	1.84401e-30	1.64385	4.55241	138.992	4.42218e-32	4.41085e-31	Common
ENSG00000161513	FDXR	1.36483	4.66569	85.5212	2.29229e-20	1.84756e-19	1.45403	4.74717	118.528	1.32866e-27	1.08284e-26	Common
ENSG00000161671	EMC10	-1.536	5.38681	132.038	1.46773e-30	1.97786e-29	-1.44863	5.37537	143.459	4.66442e-33	4.84353e-32	Common
ENSG00000161835	GRASP	1.80011	5.68542	219.975	9.15983e-50	2.49831e-48	1.41206	5.40465	131.398	2.02645e-30	1.86832e-29	Common
ENSG00000161888	SPC24	-1.58113	4.71636	5.85563	0.0155273	0.0242945	-2.13488	4.53003	242.811	9.59182e-55	1.88739e-53	Common
ENSG00000161981	SNRNP25	-2.01229	5.69681	263.831	2.50823e-59	9.36284e-58	-1.909	5.6812	266.034	8.30332e-60	1.85796e-58	Common
ENSG00000161996	WDR90	1.0669	3.03004	23.0546	1.57463e-06	4.12112e-06	1.19151	3.13388	38.3379	5.94946e-10	1.85433e-09	Common
ENSG00000161999	JMJD8	-1.10588	4.89004	62.6394	2.48232e-15	1.42716e-14	-1.10224	4.85685	80.9417	2.32478e-19	1.29977e-18	Common
ENSG00000162032	SPSB3	1.01829	4.88122	51.1841	8.40961e-13	3.92576e-12	1.25946	5.05625	89.1409	3.67669e-21	2.25781e-20	Common
ENSG00000162086	ZNF75A	1.7003	4.55069	125.972	3.11802e-29	3.9518e-28	1.75006	4.61147	158.688	2.18931e-36	2.53059e-35	Common
ENSG00000162231	NXF1	1.35022	4.93393	77.7667	1.15957e-18	8.43533e-18	1.23735	4.86632	47.5645	5.32244e-12	1.9157e-11	Common
ENSG00000162290	DCP1A	1.24972	4.82952	77.7612	1.1628e-18	8.45281e-18	1.22824	4.82714	91.203	1.29663e-21	8.14539e-21	Common
ENSG00000162298	SYVN1	-1.15163	5.24532	70.1668	5.44952e-17	3.50772e-16	-1.06209	5.24388	79.1985	5.61732e-19	3.08761e-18	Common
ENSG00000162367	TAL1	3.2687	5.47869	516.03	3.09214e-114	3.9533e-112	3.15305	5.40121	499.209	1.4125e-110	8.98489e-109	Common
ENSG00000162407	PPAP2B	-1.06933	3.90385	27.9002	1.27734e-07	3.74559e-07	-1.424	3.74599	76.3642	2.35895e-18	1.2511e-17	Common
ENSG00000162413	KLHL21	2.62578	5.85414	412.816	8.93504e-92	7.02981e-90	2.85618	6.06826	506.632	3.42686e-112	2.20759e-110	Common
ENSG00000162433	AK4	-2.14953	6.80195	228.784	1.09804e-51	3.19056e-50	-1.73912	6.86255	234.447	6.39242e-53	1.20847e-51	Common
ENSG00000162434	JAK1	1.70549	7.67371	140.718	1.85477e-32	2.74142e-31	1.64737	7.6242	221.065	5.29689e-50	9.39872e-49	Common
ENSG00000162458	FBLIM1	1.31651	7.64623	92.0767	8.33809e-22	7.33293e-21	1.398	7.69883	156.378	6.99813e-36	8.00668e-35	Common
ENSG00000162511	LAPTM5	1.37459	4.42062	72.8089	1.42828e-17	9.64253e-17	1.45733	4.50036	114.271	1.13658e-26	8.89735e-26	Common
ENSG00000162520	SYNC	-2.26413	4.76599	239.626	4.74408e-54	1.5116e-52	-1.78116	4.81434	202.947	4.74987e-46	7.47126e-45	Common
ENSG00000162614	NEXN	-3.45008	6.45094	557.197	3.42247e-123	5.3038e-121	-3.28711	6.4322	683.501	1.15753e-150	1.42772e-148	Common
ENSG00000162616	DNAJB4	-1.70745	7.65942	104.605	1.49106e-24	1.50995e-23	-1.66624	7.65049	208.383	3.09492e-47	5.03248e-46	Common
ENSG00000162618	ELTD1	1.39311	7.02069	102.793	3.72094e-24	3.6842e-23	1.40959	7.03183	148.394	3.88989e-34	4.20774e-33	Common
ENSG00000162733	DDR2	-1.52608	5.00961	108.056	2.6128e-25	2.7297e-24	-2.15647	4.82088	176.875	2.33208e-40	3.09943e-39	Common
ENSG00000162735	PEX19	-1.06796	5.05659	54.6317	1.45374e-13	7.20389e-13	-1.13017	5.00101	84.0031	4.94001e-20	2.83882e-19	Common
ENSG00000162772	ATF3	6.3303	8.16141	1176.52	7.7364e-258	1.1304e-254	6.47103	8.29877	1597.98	0	0	Common
ENSG00000162813	BPNT1	-1.1224	4.35782	50.9267	9.58789e-13	4.45547e-12	-1.10669	4.32388	67.4201	2.194e-16	1.03741e-15	Common
ENSG00000162817	C1orf115	1.62836	4.36235	41.3452	1.27585e-10	4.98828e-10	1.32721	4.14277	63.1154	1.94941e-15	8.71633e-15	Common
ENSG00000162971	TYW5	1.14134	4.3135	58.8263	1.72226e-14	9.25173e-14	1.36181	4.48523	99.3565	2.10904e-23	1.43352e-22	Common
ENSG00000163029	SMC6	1.41785	5.95361	134.52	4.2056e-31	5.83648e-30	1.10339	5.73531	85.4184	2.41459e-20	1.40756e-19	Common
ENSG00000163041	H3F3A	-1.17882	8.73696	44.2114	2.94754e-11	1.2122e-10	-1.08245	8.75419	74.8523	5.07278e-18	2.64601e-17	Common
ENSG00000163071	SPATA18	1.25848	3.0942	35.2747	2.86326e-09	9.89373e-09	1.25076	3.11784	40.0356	2.49381e-10	7.9995e-10	Common
ENSG00000163126	ANKRD23	-1.08599	3.80329	36.4396	1.57469e-09	5.57684e-09	-1.26561	3.69569	55.7008	8.43847e-14	3.41114e-13	Common
ENSG00000163132	MSX1	2.50062	5.02499	269.301	1.6119e-60	6.29258e-59	2.45363	5.01053	253.969	3.54089e-57	7.36884e-56	Common
ENSG00000163162	RNF149	1.40697	5.70193	129.584	5.05281e-30	6.65981e-29	1.28938	5.62352	113.705	1.51214e-26	1.17645e-25	Common
ENSG00000163171	CDC42EP3	-2.22165	7.99704	196.015	1.5471e-44	3.48541e-43	-1.69627	8.08823	174.593	7.34652e-40	9.6247e-39	Common
ENSG00000163347	CLDN1	3.55492	6.19753	626.805	2.4752e-138	4.21939e-136	3.63866	6.2893	721.115	7.66146e-159	1.03317e-156	Common
ENSG00000163430	FSTL1	-1.78783	8.78101	160.6	8.36634e-37	1.44545e-35	-1.58854	8.81387	177.098	2.08474e-40	2.778e-39	Common
ENSG00000163453	IGFBP7	-1.56757	10.8122	112.876	2.29674e-26	2.53409e-25	-1.30289	10.8721	101.114	8.68177e-24	6.03073e-23	Common
ENSG00000163479	SSR2	-1.2616	8.25538	80.4483	2.98412e-19	2.24754e-18	-1.12223	8.28295	96.165	1.05694e-22	6.95506e-22	Common
ENSG00000163513	TGFBR2	1.16478	8.3796	74.468	6.16286e-18	4.25904e-17	1.175	8.37901	108.541	2.04563e-25	1.52017e-24	Common
ENSG00000163545	NUAK2	2.65552	6.93499	365.138	2.1424e-81	1.43219e-79	2.53262	6.83257	428.412	3.60141e-95	1.70209e-93	Common
ENSG00000163565	IFI16	2.50667	6.92031	343.68	1.00816e-76	6.10148e-75	2.49852	6.91718	66.7965	3.01026e-16	1.4128e-15	Common
ENSG00000163584	RPL22L1	-1.64357	6.32524	148.768	3.22293e-34	5.06361e-33	-1.75906	6.26885	194.311	3.64272e-44	5.45007e-43	Common
ENSG00000163644	PPM1K	1.54905	3.87511	76.4627	2.24409e-18	1.6062e-17	1.23117	3.66925	51.7857	6.19021e-13	2.36882e-12	Common
ENSG00000163660	CCNL1	1.26795	6.09583	98.5096	3.23455e-23	3.04544e-22	1.18131	6.03738	112.309	3.05805e-26	2.35202e-25	Common
ENSG00000163661	PTX3	4.28232	9.4539	91.6191	1.05072e-21	9.16957e-21	4.61445	9.76445	86.0038	1.79592e-20	1.05604e-19	Common
ENSG00000163739	CXCL1	2.93596	6.82945	68.8605	1.05683e-16	6.68952e-16	3.65025	7.4796	62.5388	2.61253e-15	1.16402e-14	Common
ENSG00000163788	SNRK	1.65168	5.66409	161.459	5.43033e-37	9.41381e-36	1.64942	5.6727	187.946	8.9287e-43	1.29192e-41	Common
ENSG00000163840	DTX3L	4.62301	6.56909	855.174	5.45489e-188	2.23171e-185	4.71272	6.66582	933.729	4.56704e-205	1.18439e-202	Common
ENSG00000163872	YEATS2	1.51214	6.34821	153.931	2.39764e-35	3.90494e-34	1.01332	5.99726	74.0171	7.74416e-18	3.99411e-17	Common
ENSG00000163918	RFC4	-1.2398	3.48531	45.9211	1.23111e-11	5.24003e-11	-1.24867	3.42968	53.5916	2.46811e-13	9.66415e-13	Common
ENSG00000163975	MFI2	1.95294	3.68744	77.063	1.65587e-18	1.19606e-17	1.3775	3.27817	54.5087	1.54762e-13	6.14071e-13	Common
ENSG00000164035	EMCN	2.12798	5.91609	209.549	1.72317e-47	4.34104e-46	2.41994	6.17089	337.6	2.12597e-75	6.78298e-74	Common
ENSG00000164040	PGRMC2	-2.24143	6.85466	162.705	2.90167e-37	5.12579e-36	-2.28127	6.82183	398.293	1.296e-88	5.46154e-87	Common
ENSG00000164096	C4orf3	-1.86498	8.29723	186.722	1.65116e-42	3.45358e-41	-2.05046	8.24266	316.379	8.90699e-71	2.61117e-69	Common
ENSG00000164099	PRSS12	-1.37595	3.68622	60.126	8.89744e-15	4.8769e-14	-1.09189	3.72321	47.017	7.03725e-12	2.5159e-11	Common
ENSG00000164109	MAD2L1	-2.25382	5.04433	52.8023	3.68866e-13	1.77292e-12	-2.61491	4.93243	381.794	5.06163e-85	1.98424e-83	Common
ENSG00000164125	FAM198B	1.98425	3.76735	94.5558	2.38279e-22	2.14346e-21	2.29047	4.05737	193.31	6.02499e-44	8.96128e-43	Common
ENSG00000164161	HHIP	-1.99419	8.15079	149.706	2.01041e-34	3.19293e-33	-1.48447	8.25355	154.39	1.90362e-35	2.16328e-34	Common
ENSG00000164164	OTUD4	1.9045	5.78898	250.702	1.82576e-56	6.46156e-55	2.02149	5.89277	292.634	1.32638e-65	3.4486e-64	Common
ENSG00000164171	ITGA2	3.08361	5.63479	491.668	6.17986e-109	7.26525e-107	3.31246	5.86016	618.589	1.51591e-136	1.5332e-134	Common
ENSG00000164176	EDIL3	-3.31897	5.18901	267.309	4.37915e-60	1.67753e-58	-2.76039	5.1962	441.802	4.38817e-98	2.17558e-96	Common
ENSG00000164283	ESM1	1.16502	6.14484	93.9054	3.30967e-22	2.96162e-21	1.32479	6.25871	124.24	7.46618e-29	6.42663e-28	Common
ENSG00000164305	CASP3	1.17357	5.6342	83.4303	6.60027e-20	5.16507e-19	1.61378	5.9578	189.643	3.80386e-43	5.55155e-42	Common
ENSG00000164307	ERAP1	2.35706	6.19504	340.539	4.86997e-76	2.87919e-74	2.14447	6.03067	326.262	6.26402e-73	1.91403e-71	Common
ENSG00000164308	ERAP2	3.24671	5.48419	515.133	4.84679e-114	6.12012e-112	3.32014	5.57381	508.07	1.66798e-112	1.09545e-110	Common
ENSG00000164323	KIAA1430	1.77588	5.54859	193.971	4.32189e-44	9.58878e-43	1.90053	5.65801	252.828	6.27909e-57	1.29605e-55	Common
ENSG00000164327	RICTOR	2.32222	4.50956	208.81	2.49733e-47	6.24515e-46	1.75357	4.0868	109.157	1.49911e-25	1.12062e-24	Common
ENSG00000164430	MB21D1	2.08632	4.01439	119.624	7.64804e-28	9.00163e-27	1.98713	3.96787	146.608	9.55806e-34	1.01973e-32	Common
ENSG00000164463	CREBRF	2.58917	4.22599	193.791	4.72974e-44	1.04258e-42	2.83782	4.4818	292.887	1.16815e-65	3.04501e-64	Common
ENSG00000164465	DCBLD1	-1.3865	5.52439	114.857	8.45886e-27	9.49695e-26	-1.46879	5.47035	138.409	5.93135e-32	5.86409e-31	Common
ENSG00000164535	DAGLB	-2.06719	8.62467	89.4188	3.19484e-21	2.67842e-20	-1.85127	8.65447	110.776	6.62566e-26	5.03471e-25	Common
ENSG00000164610	RP9	1.0056	5.0802	57.8796	2.78656e-14	1.46459e-13	1.19165	5.21449	95.7192	1.32391e-22	8.67229e-22	Common
ENSG00000164611	PTTG1	-1.08422	6.10395	25.7886	3.80934e-07	1.06687e-06	-1.33244	6.00094	133.086	8.65926e-31	8.10174e-30	Common
ENSG00000164647	STEAP1	1.31656	5.07269	95.9845	1.15786e-22	1.06022e-21	1.70459	5.37191	192.679	8.27049e-44	1.22471e-42	Common
ENSG00000164649	CDCA7L	1.22401	4.77191	57.6202	3.17938e-14	1.66592e-13	1.10345	4.69644	60.3003	8.14345e-15	3.50182e-14	Common
ENSG00000164751	PEX2	-1.1009	4.29757	54.8314	1.31328e-13	6.52684e-13	-1.22099	4.21675	70.532	4.52854e-17	2.23096e-16	Common
ENSG00000164823	OSGIN2	1.92901	5.9679	222.604	2.44618e-50	6.79878e-49	2.12764	6.13513	298.568	6.75615e-67	1.7982e-65	Common
ENSG00000164885	CDK5	-1.42883	3.51616	54.3274	1.69717e-13	8.3737e-13	-1.50805	3.43657	72.6159	1.57506e-17	7.94917e-17	Common
ENSG00000164938	TP53INP1	1.23025	5.58973	99.0333	2.48296e-23	2.35145e-22	1.56538	5.83966	164.812	1.00544e-37	1.21784e-36	Common
ENSG00000164951	PDP1	2.08398	7.0412	254.762	2.37862e-57	8.62714e-56	2.40273	7.30429	459.031	7.81177e-102	4.18033e-100	Common
ENSG00000164970	FAM219A	-1.2407	5.25917	90.6508	1.71405e-21	1.46828e-20	-1.85271	5.0577	224.831	7.99056e-51	1.45093e-49	Common
ENSG00000164975	SNAPC3	-1.38581	5.98673	137.942	7.50205e-32	1.0853e-30	-1.36666	5.96428	153.165	3.5246e-35	3.96527e-34	Common
ENSG00000165030	NFIL3	2.4538	6.18988	309.816	2.3955e-69	1.21293e-67	2.52656	6.26355	375.428	1.23128e-83	4.6641e-82	Common
ENSG00000165246	NLGN4Y	1.48943	4.40737	98.7355	2.88579e-23	2.72286e-22	1.32144	4.30519	82.8361	8.91476e-20	5.08252e-19	Common
ENSG00000165264	NDUFB6	-1.53844	6.86342	152.294	5.464e-35	8.77328e-34	-1.49566	6.8525	183.37	8.90723e-42	1.23747e-40	Common
ENSG00000165475	CRYL1	1.66127	4.79538	120.646	4.56698e-28	5.47609e-27	1.64374	4.80131	161.014	6.7932e-37	7.98911e-36	Common
ENSG00000165506	DNAAF2	1.26927	4.68078	74.9626	4.79722e-18	3.35608e-17	1.65307	4.97849	160.764	7.7026e-37	9.03759e-36	Common
ENSG00000165806	CASP7	1.25026	5.33625	93.867	3.37457e-22	3.01705e-21	1.36939	5.42904	125.898	3.23693e-29	2.83449e-28	Common
ENSG00000165891	E2F7	2.8209	6.96703	433.973	2.21869e-96	1.99059e-94	3.59356	7.66306	860.049	4.75325e-189	1.04509e-186	Common
ENSG00000165916	PSMC3	-1.27224	7.54376	94.5161	2.43102e-22	2.18493e-21	-1.13408	7.569	112.839	2.34073e-26	1.80995e-25	Common
ENSG00000165949	IFI27	7.23958	9.4221	1259.78	6.22689e-276	1.27377e-272	7.18756	9.36444	1590.64	0	0	Common
ENSG00000165997	ARL5B	1.92997	6.31217	215.517	8.59418e-49	2.2655e-47	1.96671	6.34701	254.898	2.22211e-57	4.66275e-56	Common
ENSG00000166037	CEP57	1.35553	5.58148	124.846	5.49997e-29	6.89383e-28	1.27509	5.53151	93.2783	4.54349e-22	2.92135e-21	Common
ENSG00000166046	TCP11L2	1.2723	4.33502	62.5995	2.53322e-15	1.45397e-14	1.74617	4.70768	160.549	8.58444e-37	1.00373e-35	Common
ENSG00000166068	SPRED1	-1.51452	4.28371	86.0243	1.77735e-20	1.44276e-19	-1.39319	4.2699	87.2058	9.77941e-21	5.82846e-20	Common
ENSG00000166130	IKBIP	-1.99344	7.38744	224.403	9.90738e-51	2.77624e-49	-1.86733	7.39382	280.804	5.01578e-63	1.2224e-61	Common
ENSG00000166147	FBN1	-2.58495	7.21171	269.971	1.15149e-60	4.5298e-59	-2.9525	7.13917	621.44	3.6347e-137	3.78983e-135	Common
ENSG00000166165	CKB	-2.90486	5.6502	452.073	2.55255e-100	2.41736e-98	-1.89233	5.77996	264.682	1.63712e-59	3.6311e-58	Common
ENSG00000166171	DPCD	-1.57058	5.47214	160.227	1.00913e-36	1.74053e-35	-1.51737	5.45189	168.543	1.53952e-38	1.92231e-37	Common
ENSG00000166228	PCBD1	1.24128	6.05782	100.525	1.16903e-23	1.128e-22	1.17117	6.01028	100.062	1.47675e-23	1.01192e-22	Common
ENSG00000166265	CYYR1	1.57218	3.56255	54.5445	1.51965e-13	7.5196e-13	2.01119	3.93153	136.464	1.57931e-31	1.52561e-30	Common
ENSG00000166289	PLEKHF1	2.81063	4.65045	285.731	4.23456e-64	1.84303e-62	3.11548	4.95383	413.895	5.20416e-92	2.33933e-90	Common
ENSG00000166311	SMPD1	-2.23376	5.79131	312.861	5.20095e-70	2.67313e-68	-2.45694	5.71531	409.982	3.69912e-91	1.63375e-89	Common
ENSG00000166340	TPP1	1.31031	6.58219	109.401	1.32551e-25	1.41517e-24	1.64841	6.83087	220.919	5.70033e-50	1.00969e-48	Common
ENSG00000166401	SERPINB8	1.88663	5.02586	181.354	2.45315e-41	4.872e-40	2.03649	5.1654	242.985	8.78825e-55	1.73264e-53	Common
ENSG00000166444	ST5	-1.343	3.30931	46.3701	9.78962e-12	4.18947e-11	-1.19506	3.29995	46.3269	1.00078e-11	3.5305e-11	Common
ENSG00000166446	CDYL2	1.54555	4.62696	118.259	1.52198e-27	1.77298e-26	1.24221	4.42552	76.5125	2.18827e-18	1.16302e-17	Common
ENSG00000166477	LEO1	-1.10518	4.25383	43.9059	3.44551e-11	1.40794e-10	-1.2825	4.15605	81.0777	2.17018e-19	1.21468e-18	Common
ENSG00000166557	TMED3	-1.41027	7.21337	116.631	3.45741e-27	3.95111e-26	-1.05087	7.30378	99.2451	2.23106e-23	1.51442e-22	Common
ENSG00000166579	NDEL1	-1.27509	6.54751	108.067	2.59806e-25	2.71985e-24	-1.10123	6.57956	90.9806	1.45089e-21	9.08624e-21	Common
ENSG00000166598	HSP90B1	-1.286	10.866	80.6497	2.69495e-19	2.03574e-18	-1.21969	10.8741	95.1383	1.77541e-22	1.15774e-21	Common
ENSG00000166710	B2M	1.61479	11.7603	127.723	1.29036e-29	1.66428e-28	1.70152	11.8155	167.589	2.48798e-38	3.07621e-37	Common
ENSG00000166716	ZNF592	1.53311	4.35392	102.538	4.23193e-24	4.17398e-23	1.23356	4.15859	66.3549	3.7662e-16	1.75294e-15	Common
ENSG00000166734	CASC4	-1.92209	5.53569	235.086	4.63617e-53	1.41127e-51	-2.04247	5.47126	270.751	7.78597e-61	1.78565e-59	Common
ENSG00000166750	SLFN5	3.56807	7.93372	394.804	7.44983e-88	5.56182e-86	3.49725	7.86616	802.363	1.65308e-176	3.03986e-174	Common
ENSG00000166794	PPIB	-1.30675	10.3155	78.0103	1.02502e-18	7.4725e-18	-1.23724	10.3238	103.222	2.99691e-24	2.12558e-23	Common
ENSG00000166801	FAM111A	2.12844	4.85961	184.764	4.41959e-42	9.05883e-41	1.91407	4.71131	184.868	4.1939e-42	5.92417e-41	Common
ENSG00000166803	KIAA0101	-1.9374	5.29222	16.9216	3.89561e-05	8.81512e-05	-2.38233	5.15716	334.217	1.15991e-74	3.62079e-73	Common
ENSG00000166822	TMEM170A	1.12665	4.22306	54.078	1.92691e-13	9.47064e-13	1.48163	4.4932	108.994	1.62787e-25	1.21508e-24	Common
ENSG00000166833	NAV2	2.56697	5.42633	336.831	3.12577e-75	1.78605e-73	1.88394	4.88956	188.521	6.68453e-43	9.7137e-42	Common
ENSG00000166851	PLK1	-2.26325	4.92021	19.132	1.21986e-05	2.91852e-05	-2.71421	4.78885	389.563	1.03035e-86	4.219e-85	Common
ENSG00000166889	PATL1	1.55337	5.35303	147.533	6.00022e-34	9.2425e-33	1.95541	5.6744	254.363	2.90602e-57	6.07261e-56	Common
ENSG00000166900	STX3	1.01759	4.89825	58.2073	2.35898e-14	1.25014e-13	1.01171	4.90228	67.5422	2.06225e-16	9.76939e-16	Common
ENSG00000166963	MAP1A	-3.05141	4.8119	350.005	4.22738e-78	2.62046e-76	-2.88627	4.76911	356.88	1.34579e-79	4.69355e-78	Common
ENSG00000166971	AKTIP	1.40303	5.19799	116.942	2.95646e-27	3.3976e-26	1.51727	5.29414	127.899	1.18121e-29	1.0563e-28	Common
ENSG00000166979	EVA1C	1.30056	4.3492	68.1846	1.48886e-16	9.34238e-16	1.28842	4.35776	82.6345	9.87177e-20	5.61547e-19	Common
ENSG00000167004	PDIA3	-1.3993	9.26489	90.8619	1.54057e-21	1.323e-20	-1.30668	9.27819	100.884	9.7539e-24	6.75691e-23	Common
ENSG00000167034	NKX3-1	2.00161	3.61602	106.418	5.97008e-25	6.13786e-24	1.88255	3.56065	102.714	3.87181e-24	2.72319e-23	Common
ENSG00000167081	PBX3	1.01652	4.05556	40.1553	2.3456e-10	8.90525e-10	1.12788	4.14605	57.9553	2.6814e-14	1.11604e-13	Common
ENSG00000167123	CERCAM	-2.89588	6.09982	453.143	1.49315e-100	1.44075e-98	-2.85134	6.0682	544.586	1.89591e-120	1.47502e-118	Common
ENSG00000167136	ENDOG	-1.06282	4.61261	51.8756	5.91317e-13	2.79095e-12	-1.07894	4.57271	71.5751	2.66907e-17	1.33111e-16	Common
ENSG00000167173	C15orf39	1.22328	5.69582	107.422	3.59711e-25	3.73515e-24	1.50393	5.90315	165.266	8.00135e-38	9.72664e-37	Common
ENSG00000167272	POP5	-1.8018	4.80211	156.51	6.54964e-36	1.09104e-34	-1.87965	4.73665	124.761	5.74014e-29	4.96628e-28	Common
ENSG00000167325	RRM1	-2.47637	5.23197	296.898	1.56153e-66	7.25971e-65	-2.45295	5.18826	361.912	1.07981e-80	3.84548e-79	Common
ENSG00000167363	FN3K	1.07219	3.1975	28.8969	7.6335e-08	2.29162e-07	1.12091	3.25269	37.2223	1.05404e-09	3.22754e-09	Common
ENSG00000167397	VKORC1	-2.12644	8.31116	225.211	6.60319e-51	1.86567e-49	-2.16431	8.28749	351.61	1.89059e-78	6.45995e-77	Common
ENSG00000167468	GPX4	1.53996	9.74485	119.809	6.9638e-28	8.24372e-27	1.81876	9.94778	218.771	1.67651e-49	2.92349e-48	Common
ENSG00000167552	TUBA1A	-2.1086	8.75885	228.42	1.31811e-51	3.78698e-50	-1.75928	8.81682	135.413	2.68168e-31	2.55873e-30	Common
ENSG00000167553	TUBA1C	-1.50708	9.12518	100.84	9.97053e-24	9.65706e-23	-1.55468	9.09971	149.687	2.0297e-34	2.23134e-33	Common
ENSG00000167617	CDC42EP5	1.48926	5.55616	140.062	2.58019e-32	3.80262e-31	1.69375	5.71867	191.597	1.42451e-43	2.09716e-42	Common
ENSG00000167645	YIF1B	-1.81432	6.36411	203.667	3.30913e-46	8.00137e-45	-2.24827	6.2469	364.097	3.60969e-81	1.31799e-79	Common
ENSG00000167671	UBXN6	-1.22637	4.45151	62.3418	2.8873e-15	1.64887e-14	-1.81479	4.24631	158.292	2.67245e-36	3.082e-35	Common
ENSG00000167680	SEMA6B	3.49988	5.25416	433.69	2.55753e-96	2.27465e-94	3.66281	5.43316	595.935	1.28223e-131	1.16833e-129	Common
ENSG00000167693	NXN	-1.24358	5.0582	55.7673	8.15787e-14	4.13267e-13	-1.4917	4.94671	37.7944	7.86057e-10	2.43199e-09	Common
ENSG00000167702	KIFC2	1.53137	3.36145	56.4392	5.79634e-14	2.97615e-13	1.8933	3.67521	101.589	6.83249e-24	4.77236e-23	Common
ENSG00000167716	WDR81	1.20842	3.62761	45.8526	1.27495e-11	5.41312e-11	1.24524	3.67523	54.9906	1.21111e-13	4.85114e-13	Common
ENSG00000167772	ANGPTL4	-1.66685	4.92742	137.108	1.14191e-31	1.63121e-30	-1.34741	4.97387	98.6963	2.94354e-23	1.98209e-22	Common
ENSG00000167778	SPRYD3	-1.21233	4.78725	67.6674	1.93539e-16	1.20262e-15	-1.1876	4.75646	79.2144	5.57231e-19	3.06629e-18	Common
ENSG00000167779	IGFBP6	-3.08275	7.56754	13.0683	0.000300343	0.000605779	-4.96246	7.42608	1267.21	1.50688e-277	8.46701e-275	Common
ENSG00000167900	TK1	-2.99431	5.32486	106.772	4.99324e-25	5.16389e-24	-3.84737	5.19174	668.956	1.68486e-147	2.05309e-145	Common
ENSG00000167962	ZNF598	1.97835	4.40473	142.417	7.88361e-33	1.17542e-31	2.22757	4.63853	228.92	1.02518e-51	1.89902e-50	Common
ENSG00000167969	ECI1	1.08269	5.84472	79.4093	5.04885e-19	3.75288e-18	1.29711	5.99738	124.404	6.87359e-29	5.92664e-28	Common
ENSG00000167987	VPS37C	1.40822	5.29554	106.201	6.66262e-25	6.82818e-24	1.01243	5.027	66.7592	3.06775e-16	1.43844e-15	Common
ENSG00000167996	FTH1	1.66481	13.2399	123.804	9.29833e-29	1.14859e-27	1.69388	13.2512	164.793	1.0153e-37	1.22831e-36	Common
ENSG00000168067	MAP4K2	1.07224	2.80103	21.6306	3.30529e-06	8.38664e-06	1.03848	2.79808	23.5138	1.24022e-06	2.95491e-06	Common
ENSG00000168101	NUDT16L1	-1.60084	4.59857	115.045	7.69448e-27	8.65777e-26	-1.56053	4.55997	139.102	4.18387e-32	4.17726e-31	Common
ENSG00000168209	DDIT4	1.02514	7.13277	34.0079	5.489e-09	1.84373e-08	1.10112	7.17856	83.8765	5.26675e-20	3.02487e-19	Common
ENSG00000168214	RBPJ	-1.41056	5.35895	120.891	4.03723e-28	4.85227e-27	-2.29356	5.11743	323.939	2.0092e-72	6.06599e-71	Common
ENSG00000168216	LMBRD1	-1.23603	4.02664	52.9672	3.39173e-13	1.63481e-12	-1.22758	3.98277	63.2868	1.78702e-15	8.00083e-15	Common
ENSG00000168268	NT5DC2	-2.10122	6.13498	277.108	3.20456e-62	1.32697e-60	-1.50957	6.23959	169.551	9.27404e-39	1.16664e-37	Common
ENSG00000168274	HIST1H2AE	-1.51693	7.87006	57.9397	2.70282e-14	1.42204e-13	-2.18691	7.70468	389.867	8.84876e-87	3.63806e-85	Common
ENSG00000168283	BMI1	1.09105	5.30768	75.0752	4.53133e-18	3.17877e-17	1.33286	5.48443	124.437	6.7602e-29	5.83384e-28	Common
ENSG00000168298	HIST1H1E	-1.44087	6.11825	111.181	5.40169e-26	5.8588e-25	-1.52662	6.06822	164.934	9.45687e-38	1.14684e-36	Common
ENSG00000168300	PCMTD1	1.53117	5.33187	130.117	3.86235e-30	5.11711e-29	1.63443	5.42237	166.378	4.57412e-38	5.62807e-37	Common
ENSG00000168310	IRF2	1.47008	4.45428	92.4799	6.80108e-22	6.00703e-21	1.02445	4.15774	50.8408	1.00168e-12	3.78162e-12	Common
ENSG00000168386	FILIP1L	2.044	7.10307	236.909	1.85617e-53	5.75301e-52	2.21706	7.2447	381.476	5.9381e-85	2.31884e-83	Common
ENSG00000168394	TAP1	3.96797	6.46419	714.491	2.11178e-157	4.79985e-155	3.92538	6.43617	347.01	1.89819e-77	6.31524e-76	Common
ENSG00000168404	MLKL	2.38975	4.44025	188.071	8.38303e-43	1.76787e-41	2.10587	4.23882	144.489	2.7776e-33	2.90514e-32	Common
ENSG00000168461	RAB31	-1.47782	6.67077	113.558	1.62842e-26	1.80645e-25	-1.6254	6.60752	181.316	2.50061e-41	3.43164e-40	Common
ENSG00000168487	BMP1	-2.96798	6.62744	326.341	6.02176e-73	3.20784e-71	-3.01502	6.59248	574.709	5.30777e-127	4.47356e-125	Common
ENSG00000168488	ATXN2L	1.40314	6.54529	118.34	1.46108e-27	1.70398e-26	1.60405	6.69384	199.407	2.814e-45	4.30572e-44	Common
ENSG00000168496	FEN1	-1.18749	3.90388	51.2716	8.04308e-13	3.75809e-12	-1.10522	3.88542	53.0724	3.21482e-13	1.24961e-12	Common
ENSG00000168497	SDPR	2.4576	5.41379	189.32	4.47506e-43	9.51578e-42	2.36479	5.35551	329.01	1.57929e-73	4.85498e-72	Common
ENSG00000168824	NSG1	-1.89774	3.85037	98.0944	3.98915e-23	3.73294e-22	-1.05546	4.03257	50.1328	1.43684e-12	5.36713e-12	Common
ENSG00000168899	VAMP5	1.8003	7.69495	175.412	4.86693e-40	9.30448e-39	1.70211	7.6151	241.318	2.02943e-54	3.97015e-53	Common
ENSG00000168917	SLC35G2	1.20909	4.76944	63.7513	1.41159e-15	8.27851e-15	1.75267	5.18141	168.524	1.55428e-38	1.93835e-37	Common
ENSG00000169032	MAP2K1	1.25376	5.11496	86.0857	1.72302e-20	1.39977e-19	1.16265	5.06085	91.0349	1.4116e-21	8.84566e-21	Common
ENSG00000169118	CSNK1G1	1.48325	4.67999	97.4046	5.65139e-23	5.25955e-22	1.36243	4.61002	96.1023	1.09097e-22	7.17432e-22	Common
ENSG00000169131	ZNF354A	1.94242	4.80535	134.254	4.80847e-31	6.62817e-30	2.49596	5.28356	331.633	4.23845e-74	1.31094e-72	Common
ENSG00000169155	ZBTB43	1.21151	3.9169	49.8063	1.69698e-12	7.74507e-12	1.49713	4.14624	95.6223	1.39029e-22	9.09536e-22	Common
ENSG00000169213	RAB3B	-1.82014	5.32605	53.9871	2.01811e-13	9.90461e-13	-2.0803	5.22643	271.849	4.4876e-61	1.03625e-59	Common
ENSG00000169223	LMAN2	-1.34658	6.30626	120.515	4.87908e-28	5.82981e-27	-1.24193	6.31389	116.615	3.48483e-27	2.78182e-26	Common
ENSG00000169241	SLC50A1	1.24917	4.34693	71.3045	3.06144e-17	2.00978e-16	1.36485	4.44772	85.3117	2.54855e-20	1.48308e-19	Common
ENSG00000169242	EFNA1	2.32016	4.05737	151.481	8.22605e-35	1.31668e-33	2.69821	4.41408	235.556	3.66173e-53	6.97454e-52	Common
ENSG00000169255	B3GALNT1	1.46412	4.42011	97.1614	6.39007e-23	5.93621e-22	1.20583	4.25437	69.3124	8.40416e-17	4.07868e-16	Common
ENSG00000169258	GPRIN1	1.22959	3.17174	35.6864	2.31772e-09	8.0659e-09	1.65709	3.5122	84.8612	3.20057e-20	1.85292e-19	Common
ENSG00000169291	SHE	1.55044	4.09524	89.6698	2.81412e-21	2.36701e-20	1.61283	4.16662	91.5856	1.0687e-21	6.73027e-21	Common
ENSG00000169372	CRADD	-1.60708	3.85055	66.4533	3.58285e-16	2.1904e-15	-1.74884	3.754	107.695	3.13445e-25	2.31231e-24	Common
ENSG00000169429	IL8	6.00193	9.52485	1049.59	2.98796e-230	2.35084e-227	6.60347	10.1108	1249.92	8.63624e-274	4.59721e-271	Common
ENSG00000169439	SDC2	-5.53225	7.92723	408.25	8.81285e-91	6.82862e-89	-6.08404	7.89575	1645.56	0	0	Common
ENSG00000169499	PLEKHA2	-2.76246	4.92068	45.1715	1.80516e-11	7.54832e-11	-3.08282	4.82166	452.006	2.64036e-100	1.36947e-98	Common
ENSG00000169594	BNC1	2.14167	4.67223	206.194	9.29501e-47	2.27984e-45	2.12701	4.68895	201.901	8.03645e-46	1.26017e-44	Common
ENSG00000169621	APLF	2.31009	4.3044	192.878	7.48456e-44	1.64275e-42	1.90312	4.01173	130.202	3.70072e-30	3.37807e-29	Common
ENSG00000169715	MT1E	1.14342	10.0995	36.1632	1.81462e-09	6.38898e-09	1.18006	10.1153	43.7981	3.64054e-11	1.23808e-10	Common
ENSG00000169750	RAC3	1.24552	3.95701	44.7344	2.25657e-11	9.36316e-11	1.42561	4.1115	53.8816	2.12939e-13	8.36699e-13	Common
ENSG00000169764	UGP2	-1.07535	7.09055	68.8603	1.05693e-16	6.68952e-16	-1.15069	7.04807	117.268	2.50792e-27	2.01952e-26	Common
ENSG00000169871	TRIM56	2.66318	5.00221	314.917	1.854e-70	9.57713e-69	2.30112	4.7274	267.759	3.49488e-60	7.88999e-59	Common
ENSG00000169895	SYAP1	-1.84205	6.96797	198.361	4.75786e-45	1.0985e-43	-1.57839	7.00834	212.062	4.87442e-48	8.16223e-47	Common
ENSG00000169926	KLF13	1.03499	4.82481	49.3155	2.17933e-12	9.84983e-12	1.12878	4.896	71.3135	3.04738e-17	1.51307e-16	Common
ENSG00000169957	ZNF768	1.79977	5.60227	199.698	2.43126e-45	5.65157e-44	1.51408	5.39723	149.882	1.83998e-34	2.02719e-33	Common
ENSG00000170088	TMEM192	1.46302	5.10094	112.694	2.51755e-26	2.77174e-25	1.74474	5.32596	179.974	4.91056e-41	6.63976e-40	Common
ENSG00000170144	HNRNPA3	-1.09506	7.76639	67.9336	1.69092e-16	1.05584e-15	-1.14846	7.73391	110.036	9.62272e-26	7.263e-25	Common
ENSG00000170275	CRTAP	-1.12732	6.14715	70.9094	3.74005e-17	2.43806e-16	-1.21769	6.09601	98.6169	3.06393e-23	2.06178e-22	Common
ENSG00000170312	CDK1	-2.13053	4.89432	88.7785	4.41584e-21	3.66898e-20	-2.87373	4.71808	360.727	1.95574e-80	6.91621e-79	Common
ENSG00000170315	UBB	-1.07618	9.23346	49.7187	1.7745e-12	8.08803e-12	-1.11984	9.20709	75.9836	2.86028e-18	1.50907e-17	Common
ENSG00000170323	FABP4	2.28199	4.77774	224.364	1.01065e-50	2.8243e-49	2.27168	4.7965	274.599	1.12886e-61	2.69276e-60	Common
ENSG00000170340	B3GNT2	1.24468	5.61746	85.3339	2.52002e-20	2.02155e-19	1.43832	5.76184	131.64	1.79347e-30	1.65655e-29	Common
ENSG00000170365	SMAD1	1.92982	4.88778	171.725	3.10758e-39	5.78949e-38	2.06886	5.02077	229.009	9.80322e-52	1.81926e-50	Common
ENSG00000170385	SLC30A1	1.61172	4.68595	97.4745	5.45533e-23	5.08171e-22	1.86889	4.90385	203.957	2.85978e-46	4.51934e-45	Common
ENSG00000170425	ADORA2B	-1.89685	4.6389	168.619	1.4822e-38	2.70712e-37	-1.74552	4.62212	175.73	4.14735e-40	5.47602e-39	Common
ENSG00000170522	ELOVL6	-1.90578	3.90585	119.525	8.03818e-28	9.44994e-27	-1.70585	3.8925	104.641	1.46429e-24	1.0496e-23	Common
ENSG00000170542	SERPINB9	3.03098	6.82904	460.102	4.56808e-102	4.53615e-100	3.24472	7.02362	663.546	2.53042e-146	2.97589e-144	Common
ENSG00000170545	SMAGP	1.69379	5.87875	191.572	1.44273e-43	3.13963e-42	1.30994	5.60262	122.147	2.14335e-28	1.8095e-27	Common
ENSG00000170581	STAT2	2.32229	5.74108	343.204	1.2796e-76	7.69868e-75	2.06063	5.54256	245.726	2.21979e-55	4.40215e-54	Common
ENSG00000170802	FOXN2	1.10309	4.73526	63.2215	1.84725e-15	1.07228e-14	1.20695	4.81781	88.2999	5.62472e-21	3.41467e-20	Common
ENSG00000170891	CYTL1	3.12872	6.11623	427.708	5.1249e-95	4.44216e-93	3.60822	6.56201	647.973	6.16633e-143	6.92958e-141	Common
ENSG00000170899	GSTA4	-1.27546	4.11343	61.5866	4.23702e-15	2.3785e-14	-1.39693	4.02981	87.6782	7.70167e-21	4.62833e-20	Common
ENSG00000170989	S1PR1	2.55001	7.04479	336.681	3.37031e-75	1.91508e-73	2.59124	7.08103	476.2	1.43393e-105	8.14761e-104	Common
ENSG00000171033	PKIA	2.1617	5.58794	273.393	2.06773e-61	8.45951e-60	2.43338	5.82843	369.471	2.44029e-82	9.07392e-81	Common
ENSG00000171056	SOX7	2.86493	6.48915	312.746	5.50836e-70	2.81698e-68	3.56554	7.12691	745.381	4.05207e-164	5.93952e-162	Common
ENSG00000171067	C11orf24	-2.42748	6.13121	328.853	1.70812e-73	9.34257e-72	-2.43337	6.09508	382.028	4.50258e-85	1.77887e-83	Common
ENSG00000171132	PRKCE	1.7405	5.08163	144.943	2.20974e-33	3.34833e-32	1.20369	4.70449	87.8036	7.22891e-21	4.34938e-20	Common
ENSG00000171223	JUNB	1.88578	9.02808	175.613	4.39843e-40	8.44037e-39	1.82165	8.96996	240.678	2.79796e-54	5.44203e-53	Common
ENSG00000171246	NPTX1	3.33084	4.8836	408.8	6.69028e-91	5.22352e-89	2.86084	4.50488	308.332	5.04094e-69	1.39301e-67	Common
ENSG00000171282	RP11-1055B8.7	1.73062	3.53863	78.5679	7.7297e-19	5.67548e-18	2.17481	3.9263	156.02	8.38238e-36	9.56878e-35	Common
ENSG00000171298	GAA	1.25413	4.44679	73.05	1.26407e-17	8.55083e-17	1.30664	4.50118	94.9581	1.94456e-22	1.26722e-21	Common
ENSG00000171307	ZDHHC16	-1.01546	5.84135	74.7489	5.34561e-18	3.72445e-17	-1.25141	5.73862	122.21	2.07697e-28	1.75493e-27	Common
ENSG00000171345	KRT19	-2.03715	4.22681	114.959	8.03297e-27	9.0287e-26	-1.66215	4.25588	132.18	1.36681e-30	1.26709e-29	Common
ENSG00000171388	APLN	5.09598	6.68452	962.394	2.68344e-211	1.71539e-208	5.50237	7.08629	1116.75	7.55687e-245	3.05721e-242	Common
ENSG00000171425	ZNF581	1.25133	6.89532	98.7459	2.87074e-23	2.71116e-22	1.50873	7.07849	186.673	1.69244e-42	2.42455e-41	Common
ENSG00000171612	SLC25A33	1.19946	4.30887	63.3581	1.72347e-15	1.00442e-14	1.2098	4.33253	73.1955	1.17421e-17	5.97083e-17	Common
ENSG00000171617	ENC1	-2.24677	6.17844	251.1	1.49503e-56	5.32794e-55	-1.73915	6.25383	210.669	9.81593e-48	1.62751e-46	Common
ENSG00000171621	SPSB1	1.7937	4.99314	157.461	4.0592e-36	6.83978e-35	1.90049	5.09465	177.348	1.83817e-40	2.45267e-39	Common
ENSG00000171680	PLEKHG5	1.03857	4.95906	58.7972	1.74786e-14	9.37445e-14	1.23889	5.10592	100.754	1.04142e-23	7.20447e-23	Common
ENSG00000171681	ATF7IP	1.13545	4.99261	52.7742	3.7419e-13	1.79766e-12	1.43199	5.20977	130.198	3.70938e-30	3.38293e-29	Common
ENSG00000171793	CTPS1	-1.5523	6.58149	152.47	5.00078e-35	8.05479e-34	-1.52244	6.56529	181.903	1.86134e-41	2.5648e-40	Common
ENSG00000171843	MLLT3	-1.23413	3.83422	47.6928	4.98514e-12	2.19587e-11	-1.79054	3.62649	99.1865	2.29806e-23	1.55677e-22	Common
ENSG00000171848	RRM2	-1.80762	5.34726	9.26676	0.0023335	0.00417329	-3.02881	5.08888	460.705	3.37606e-102	1.82596e-100	Common
ENSG00000171889	MIR31HG	2.07239	4.028	125.756	3.47667e-29	4.38463e-28	2.17066	4.14683	183.795	7.19351e-42	1.00214e-40	Common
ENSG00000171953	ATPAF2	-1.07778	4.16638	45.2158	1.76474e-11	7.38838e-11	-1.42138	4.01606	87.4819	8.50566e-21	5.0873e-20	Common
ENSG00000171992	SYNPO	1.83966	6.36967	209.413	1.84509e-47	4.63676e-46	1.97246	6.47824	282.731	1.90744e-63	4.70533e-62	Common
ENSG00000172046	USP19	1.47405	4.82296	104.201	1.8283e-24	1.84416e-23	1.6701	4.98744	171.143	4.16374e-39	5.28382e-38	Common
ENSG00000172059	KLF11	2.48303	4.49694	244.213	4.74293e-55	1.57502e-53	2.44392	4.49939	267.336	4.32139e-60	9.73421e-59	Common
ENSG00000172071	EIF2AK3	-1.49831	3.31021	57.0277	4.29719e-14	2.23218e-13	-1.27174	3.31558	47.1734	6.4976e-12	2.32543e-11	Common
ENSG00000172086	KRCC1	1.27794	4.22766	52.7005	3.8849e-13	1.86373e-12	1.2808	4.24705	73.3465	1.08774e-17	5.54783e-17	Common
ENSG00000172123	SLFN12	1.41002	4.59644	91.0808	1.37926e-21	1.19148e-20	1.2573	4.50472	88.2538	5.75737e-21	3.48683e-20	Common
ENSG00000172183	ISG20	5.44292	8.38137	948.011	3.59055e-208	2.16024e-205	5.16703	8.1121	1291.58	7.63885e-283	4.82871e-280	Common
ENSG00000172216	CEBPB	1.75215	6.64458	190.681	2.25771e-43	4.86145e-42	2.08688	6.90989	314.405	2.39736e-70	6.96749e-69	Common
ENSG00000172339	ALG14	-1.02687	4.44355	39.7637	2.8662e-10	1.08135e-09	-1.07683	4.38655	63.4483	1.64629e-15	7.39041e-15	Common
ENSG00000172432	GTPBP2	1.74992	6.24841	185.572	2.94418e-42	6.05898e-41	1.73445	6.2427	215.806	7.43498e-49	1.27238e-47	Common
ENSG00000172466	ZNF24	1.08672	5.24651	68.0514	1.59285e-16	9.96432e-16	1.3032	5.40481	118.088	1.65832e-27	1.34501e-26	Common
ENSG00000172493	AFF1	1.39398	6.11995	137.215	1.08235e-31	1.55264e-30	1.15789	5.95554	103.094	3.19667e-24	2.26092e-23	Common
ENSG00000172602	RND1	1.57656	3.62912	74.0798	7.50237e-18	5.14305e-17	2.35751	4.28687	74.61	5.73526e-18	2.97927e-17	Common
ENSG00000172613	RAD9A	1.97134	4.01341	119.912	6.61451e-28	7.8393e-27	1.98456	4.05551	146.198	1.17478e-33	1.2494e-32	Common
ENSG00000172638	EFEMP2	-1.77197	7.60393	172.332	2.29061e-39	4.28307e-38	-1.78619	7.58212	266.418	6.84797e-60	1.53912e-58	Common
ENSG00000172661	FAM21C	1.46051	5.48107	136.139	1.86003e-31	2.62767e-30	1.34629	5.4074	125.521	3.91492e-29	3.41635e-28	Common
ENSG00000172780	RAB43	1.51619	5.29846	130.721	2.85019e-30	3.80075e-29	1.48585	5.28888	143.079	5.64802e-33	5.84688e-32	Common
ENSG00000172795	DCP2	1.44056	4.50581	79.1633	5.71811e-19	4.23496e-18	1.38595	4.48819	98.272	3.6468e-23	2.44492e-22	Common
ENSG00000172819	RARG	-1.5684	3.67494	77.1118	1.61551e-18	1.16774e-17	-1.70978	3.57715	101.257	8.07718e-24	5.62621e-23	Common
ENSG00000172888	ZNF621	1.13261	4.02155	46.9788	7.17581e-12	3.10335e-11	1.22547	4.10566	65.477	5.87974e-16	2.708e-15	Common
ENSG00000172889	EGFL7	1.19825	5.77265	15.7756	7.13172e-05	0.000156062	1.14482	5.72638	73.644	9.35553e-18	4.79341e-17	Common
ENSG00000172893	DHCR7	-1.59379	4.59217	99.9794	1.53992e-23	1.47475e-22	-1.28577	4.63418	88.2972	5.63219e-21	3.41715e-20	Common
ENSG00000172936	MYD88	1.95894	5.5093	197.996	5.71609e-45	1.3138e-43	2.15888	5.68074	176.122	3.40535e-40	4.50219e-39	Common
ENSG00000172939	OXSR1	-1.4791	5.98003	156.904	5.37076e-36	8.98758e-35	-1.53493	5.93635	180.813	3.21986e-41	4.39482e-40	Common
ENSG00000172965	MIR4435-1HG	-2.62347	8.46305	333.808	1.42396e-74	8.00235e-73	-2.67166	8.4396	507.213	2.56177e-112	1.66088e-110	Common
ENSG00000172985	SH3RF3	2.03936	4.98533	212.656	3.61686e-48	9.31819e-47	1.15539	4.34239	69.5509	7.44686e-17	3.62452e-16	Common
ENSG00000173166	RAPH1	1.75162	6.42085	193.167	6.47282e-44	1.42374e-42	1.94633	6.57598	274.41	1.24117e-61	2.93985e-60	Common
ENSG00000173193	PARP14	5.64249	8.26236	1054.66	2.36595e-231	2.01658e-228	5.73532	8.35043	1512.99	0	0	Common
ENSG00000173281	PPP1R3B	1.78408	5.23386	175.121	5.63436e-40	1.07515e-38	1.9217	5.35827	230.858	3.87477e-52	7.24388e-51	Common
ENSG00000173436	MINOS1	-1.14705	8.4028	71.95	2.20724e-17	1.47169e-16	-1.16331	8.38335	110.002	9.7879e-26	7.36569e-25	Common
ENSG00000173456	RNF26	-1.14265	5.0225	57.0627	4.22139e-14	2.19504e-13	-1.0105	5.03404	66.6975	3.16542e-16	1.48149e-15	Common
ENSG00000173530	TNFRSF10D	-2.64539	7.71527	353.481	7.39762e-79	4.69956e-77	-1.9888	7.80685	244.648	3.81293e-55	7.54677e-54	Common
ENSG00000173535	TNFRSF10C	1.73737	4.22534	103.741	2.30527e-24	2.30482e-23	1.57469	4.13199	107.549	3.37394e-25	2.48536e-24	Common
ENSG00000173545	ZNF622	-1.13873	5.33874	32.8819	9.79312e-09	3.19401e-08	-1.02718	5.34575	77.6258	1.24534e-18	6.68542e-18	Common
ENSG00000173681	CXorf23	1.11355	3.77728	33.4352	7.36775e-09	2.44429e-08	1.10717	3.78784	39.3075	3.62048e-10	1.15005e-09	Common
ENSG00000173706	HEG1	-1.15959	5.17968	71.3325	3.01816e-17	1.98264e-16	-1.52878	5.03616	147.246	6.93252e-34	7.43537e-33	Common
ENSG00000173715	C11orf80	1.51768	3.35496	57.7221	3.01892e-14	1.58346e-13	1.3558	3.26742	49.8887	1.62723e-12	6.05957e-12	Common
ENSG00000173727	AP000769.1	-1.93069	4.44527	157.328	4.33911e-36	7.28743e-35	-1.70015	4.44435	157.619	3.74888e-36	4.31356e-35	Common
ENSG00000173757	STAT5B	1.15642	4.34532	46.6384	8.537e-12	3.67648e-11	1.05343	4.28668	46.1123	1.11667e-11	3.92698e-11	Common
ENSG00000173786	CNP	2.07287	6.04889	258.827	3.09199e-58	1.13759e-56	1.73349	5.79104	184.374	5.3773e-42	7.52227e-41	Common
ENSG00000173801	JUP	1.43764	6.03621	82.1083	1.28833e-19	9.90007e-19	1.954	6.43411	271.681	4.88138e-61	1.12461e-59	Common
ENSG00000173821	RNF213	4.47477	8.39082	638.096	8.67185e-141	1.50332e-138	2.55006	6.63772	420.305	2.09466e-93	9.71806e-92	Common
ENSG00000173846	PLK3	1.15792	5.63695	65.2246	6.68301e-16	4.02082e-15	1.35443	5.77841	135.661	2.36656e-31	2.27091e-30	Common
ENSG00000173905	GOLIM4	-1.76165	5.59195	201.466	9.99849e-46	2.36723e-44	-1.46557	5.63416	158.069	2.98865e-36	3.44274e-35	Common
ENSG00000173926	MARCH3	1.54443	6.05326	152.751	4.34223e-35	7.02726e-34	1.4977	6.02438	167.152	3.09951e-38	3.82765e-37	Common
ENSG00000174132	FAM174A	-1.84372	3.94992	112.524	2.74298e-26	3.01021e-25	-1.7455	3.91287	120.415	5.13227e-28	4.26872e-27	Common
ENSG00000174136	RGMB	-1.26868	6.61534	109.274	1.4132e-25	1.50096e-24	-1.33108	6.57495	138.32	6.20322e-32	6.12091e-31	Common
ENSG00000174197	MGA	1.73563	4.5519	136.216	1.78955e-31	2.53511e-30	1.44126	4.35495	102.966	3.41e-24	2.40339e-23	Common
ENSG00000174306	ZHX3	-1.49942	4.22098	54.9488	1.23709e-13	6.16013e-13	-1.7277	4.10899	134.026	5.39284e-31	5.08324e-30	Common
ENSG00000174485	DENND4A	1.54077	3.96513	85.0543	2.90282e-20	2.31954e-19	1.49367	3.95723	89.2119	3.54708e-21	2.18086e-20	Common
ENSG00000174718	KIAA1551	1.92205	4.66905	176.25	3.19361e-40	6.15145e-39	2.13326	4.86283	249.315	3.66248e-56	7.37895e-55	Common
ENSG00000174738	NR1D2	1.27158	4.54286	79.545	4.71377e-19	3.50636e-18	1.41982	4.66625	110.03	9.65338e-26	7.28071e-25	Common
ENSG00000174749	C4orf32	1.78399	5.45551	193.926	4.42048e-44	9.7863e-43	1.8275	5.50321	224.629	8.84488e-51	1.60317e-49	Common
ENSG00000174791	RIN1	-1.70948	3.70151	40.5985	1.86948e-10	7.17486e-10	-1.56613	3.67237	81.3489	1.8919e-19	1.06068e-18	Common
ENSG00000174804	FZD4	1.59468	5.24343	147.296	6.76061e-34	1.03981e-32	2.3284	5.83735	359.128	4.36075e-80	1.53141e-78	Common
ENSG00000174899	C3orf55	1.3692	3.40858	48.4805	3.33595e-12	1.48996e-11	1.70887	3.69336	95.694	1.34087e-22	8.77773e-22	Common
ENSG00000175048	ZDHHC14	2.48275	4.84356	278.224	1.83046e-62	7.61055e-61	1.55211	4.13045	90.8907	1.51834e-21	9.49104e-21	Common
ENSG00000175061	C17orf76-AS1	1.23482	10.1866	77.78	1.15182e-18	8.38495e-18	1.01517	10.0261	66.8987	2.85822e-16	1.34269e-15	Common
ENSG00000175063	UBE2C	-2.45622	6.2578	25.3666	4.74051e-07	1.31505e-06	-2.91964	6.15708	565.563	5.18192e-125	4.22661e-123	Common
ENSG00000175104	TRAF6	1.16555	4.40467	56.723	5.01729e-14	2.58784e-13	1.26343	4.48756	84.4519	3.93679e-20	2.27005e-19	Common
ENSG00000175155	YPEL2	1.93536	5.39383	214.763	1.25513e-48	3.29165e-47	1.42261	5.01833	127.318	1.58271e-29	1.41036e-28	Common
ENSG00000175166	PSMD2	-1.29584	8.34291	92.0862	8.29809e-22	7.30403e-21	-1.27704	8.33351	123.974	8.53359e-29	7.32672e-28	Common
ENSG00000175197	DDIT3	3.1757	6.97617	322.394	4.35857e-72	2.27446e-70	3.05523	6.87964	568.209	1.3767e-125	1.14131e-123	Common
ENSG00000175220	ARHGAP1	-1.41589	6.05371	135.698	2.32307e-31	3.26379e-30	-1.65785	5.96139	212.465	3.98144e-48	6.68908e-47	Common
ENSG00000175309	PHYKPL	1.85875	5.08206	154.827	1.52721e-35	2.5113e-34	1.47714	4.81132	127.179	1.69743e-29	1.50992e-28	Common
ENSG00000175352	NRIP3	2.02931	5.0762	189.161	4.84686e-43	1.02637e-41	1.77446	4.89853	133.522	6.94966e-31	6.52636e-30	Common
ENSG00000175354	PTPN2	1.2861	4.33182	53.8115	2.20679e-13	1.08151e-12	1.09337	4.2107	45.621	1.43494e-11	5.00102e-11	Common
ENSG00000175505	CLCF1	-2.33009	3.9806	154.759	1.58103e-35	2.59563e-34	-2.00372	3.97633	156.39	6.95699e-36	7.96863e-35	Common
ENSG00000175879	HOXD8	2.27084	4.96145	250.646	1.87753e-56	6.62185e-55	2.49821	5.17581	343.18	1.29512e-76	4.28065e-75	Common
ENSG00000176022	B3GALT6	-1.10154	3.08693	17.5427	2.80934e-05	6.43825e-05	-1.00615	3.06192	20.523	5.89192e-06	1.3178e-05	Common
ENSG00000176046	NUPR1	1.23763	6.96837	91.824	9.47385e-22	8.28901e-21	1.55306	7.19402	208.415	3.04519e-47	4.95959e-46	Common
ENSG00000176095	IP6K1	1.10403	5.86517	90.7378	1.6403e-21	1.40628e-20	1.29127	5.99881	131.941	1.54111e-30	1.42605e-29	Common
ENSG00000176105	YES1	1.76469	6.78069	189.686	3.72227e-43	7.9481e-42	1.8422	6.84123	264.108	2.18299e-59	4.81018e-58	Common
ENSG00000176124	DLEU1	1.10816	3.51364	34.9372	3.40509e-09	1.16752e-08	1.08557	3.52015	38.1059	6.70071e-10	2.08206e-09	Common
ENSG00000176170	SPHK1	1.17193	7.00395	87.272	9.45795e-21	7.75749e-20	1.01113	6.89052	85.3531	2.49573e-20	1.45318e-19	Common
ENSG00000176171	BNIP3	-2.29259	8.59918	227.686	1.90572e-51	5.42946e-50	-1.83515	8.67302	203.117	4.3612e-46	6.87059e-45	Common
ENSG00000176340	COX8A	-1.02908	8.9171	40.5561	1.91055e-10	7.31604e-10	-1.17193	8.85867	78.8857	6.58087e-19	3.58422e-18	Common
ENSG00000176454	LPCAT4	-1.95474	5.12546	173.098	1.55823e-39	2.9297e-38	-1.99872	5.07382	222.16	3.05657e-50	5.48123e-49	Common
ENSG00000176485	PLA2G16	1.92119	5.66505	229.481	7.73706e-52	2.26099e-50	1.80238	5.58429	222.522	2.54879e-50	4.5951e-49	Common
ENSG00000176597	B3GNT5	1.54237	4.3774	90.8541	1.5467e-21	1.32715e-20	1.92555	4.69201	187.468	1.13533e-42	1.63339e-41	Common
ENSG00000176692	FOXC2	-1.03251	6.62637	58.0838	2.51192e-14	1.32843e-13	-1.2121	6.548	101.153	8.51273e-24	5.91737e-23	Common
ENSG00000176783	RUFY1	1.06909	5.08029	61.224	5.09358e-15	2.84373e-14	1.0449	5.07222	70.6714	4.21972e-17	2.07984e-16	Common
ENSG00000176946	THAP4	1.01071	5.71423	72.3981	1.75882e-17	1.18117e-16	1.14439	5.80839	100.438	1.22161e-23	8.41645e-23	Common
ENSG00000177150	FAM210A	1.02492	5.95856	70.6495	4.26669e-17	2.76902e-16	1.08029	5.99716	88.2801	5.68119e-21	3.44275e-20	Common
ENSG00000177303	CASKIN2	1.14246	4.77177	62.4685	2.70744e-15	1.54876e-14	1.27267	4.87498	85.6725	2.12349e-20	1.2436e-19	Common
ENSG00000177337	DLGAP1-AS1	1.19019	3.35311	34.3873	4.51658e-09	1.53219e-08	1.42945	3.5497	37.802	7.82999e-10	2.42327e-09	Common
ENSG00000177409	SAMD9L	4.24216	5.98529	747.196	1.63345e-164	4.28384e-162	4.1261	5.89669	815.238	2.62505e-179	5.00938e-177	Common
ENSG00000177410	ZFAS1	2.45507	9.77637	250.459	2.06228e-56	7.24845e-55	2.11963	9.48958	280.513	5.8041e-63	1.41112e-61	Common
ENSG00000177426	TGIF1	2.02167	6.23865	252.785	6.41548e-57	2.31048e-55	2.10271	6.31082	310.386	1.79982e-69	5.01471e-68	Common
ENSG00000177432	NAP1L5	-1.87409	3.69732	104.405	1.64898e-24	1.66673e-23	-1.20599	3.81961	59.0146	1.56505e-14	6.61469e-14	Common
ENSG00000177469	PTRF	-1.27818	8.9907	46.4828	9.2428e-12	3.96707e-11	-1.53332	8.90728	137.512	9.31578e-32	9.07705e-31	Common
ENSG00000177674	AGTRAP	1.64949	5.49347	174.635	7.19137e-40	1.36716e-38	1.53623	5.4201	163.204	2.25777e-37	2.68648e-36	Common
ENSG00000177707	PVRL3	-1.00136	3.73889	28.451	9.61e-08	2.85067e-07	-1.20315	3.62786	46.6557	8.46209e-12	3.003e-11	Common
ENSG00000177732	SOX12	1.39198	5.66595	102.054	5.40169e-24	5.28694e-23	1.52765	5.77104	138.137	6.80068e-32	6.69086e-31	Common
ENSG00000177738	CTD-2201E18.3	1.52274	4.9188	114.674	9.27723e-27	1.04043e-25	1.40985	4.8525	123.206	1.25707e-28	1.07291e-27	Common
ENSG00000178026	FAM211B	1.73309	3.53972	84.8887	3.15637e-20	2.51428e-19	1.98952	3.7764	122.75	1.58135e-28	1.34176e-27	Common
ENSG00000178031	ADAMTSL1	-1.25393	6.40904	108.336	2.26902e-25	2.38516e-24	-1.62102	6.28313	208.241	3.32304e-47	5.39474e-46	Common
ENSG00000178104	PDE4DIP	-1.07049	5.40969	72.8909	1.37021e-17	9.25661e-17	-1.08808	5.37545	82.2672	1.1888e-19	6.73585e-19	Common
ENSG00000178105	DDX10	1.92329	5.48876	157.819	3.39044e-36	5.7318e-35	2.49361	5.97235	363.706	4.39214e-81	1.5865e-79	Common
ENSG00000178381	ZFAND2A	2.46289	5.05015	281.395	3.7285e-63	1.58237e-61	2.59154	5.18563	358.483	6.02461e-80	2.10841e-78	Common
ENSG00000178531	CTXN1	1.95421	4.49481	152.31	5.41978e-35	8.71596e-34	2.49425	4.9624	311.625	9.66762e-70	2.75432e-68	Common
ENSG00000178567	EPM2AIP1	-1.14304	3.44463	36.0166	1.95643e-09	6.86226e-09	-1.33216	3.3302	54.7966	1.3367e-13	5.32889e-13	Common
ENSG00000178607	ERN1	4.45026	6.03883	834.91	1.38759e-183	5.2564e-181	4.39005	6.00234	776.336	7.53505e-171	1.24934e-168	Common
ENSG00000178685	PARP10	4.35899	5.94998	810.908	2.29286e-178	7.81713e-176	4.33533	5.94858	840.496	8.46762e-185	1.7842e-182	Common
ENSG00000178718	RPP25	2.1236	4.70196	210.464	1.08797e-47	2.78195e-46	2.43502	4.98502	296.717	1.70989e-66	4.51536e-65	Common
ENSG00000178719	GRINA	1.71696	8.34064	158.826	2.04219e-36	3.4929e-35	2.1577	8.68291	341.242	3.4224e-76	1.11658e-74	Common
ENSG00000178726	THBD	2.52509	5.20487	47.2001	6.40986e-12	2.78979e-11	2.96218	5.58946	497.136	3.99201e-110	2.50778e-108	Common
ENSG00000178882	FAM101A	1.62146	5.72784	142.354	8.13791e-33	1.2098e-31	1.53298	5.66866	145.539	1.63708e-33	1.73014e-32	Common
ENSG00000178922	HYI	2.2664	6.37626	287.546	1.7028e-64	7.53948e-63	2.11381	6.2583	287.985	1.36651e-64	3.47258e-63	Common
ENSG00000178980	SEPW1	-1.66282	8.23307	148.561	3.57719e-34	5.58587e-33	-1.22353	8.33686	123.033	1.37164e-28	1.16873e-27	Common
ENSG00000179094	PER1	1.03774	4.44596	48.0283	4.20108e-12	1.86173e-11	1.35612	4.68147	99.2622	2.21186e-23	1.5024e-22	Common
ENSG00000179195	ZNF664	1.60965	5.75661	132.921	9.4097e-31	1.27642e-29	1.51505	5.6923	136.645	1.44167e-31	1.39665e-30	Common
ENSG00000179218	CALR	-1.18293	11.5232	70.6854	4.18985e-17	2.72261e-16	-1.10741	11.5352	71.9042	2.25905e-17	1.13221e-16	Common
ENSG00000179222	MAGED1	-3.10651	8.18892	451.561	3.29895e-100	3.09556e-98	-2.86654	8.19768	592.577	6.89285e-131	6.1694e-129	Common
ENSG00000179348	GATA2	1.59801	5.54531	158.696	2.18095e-36	3.71779e-35	1.43245	5.43306	134.832	3.59276e-31	3.40874e-30	Common
ENSG00000179630	LACC1	2.04245	4.50566	136.943	1.24067e-31	1.76736e-30	2.10427	4.59078	210.311	1.17515e-47	1.94208e-46	Common
ENSG00000179776	CDH5	2.21036	7.99691	244.827	3.48466e-55	1.16856e-53	2.57039	8.29448	472.318	1.00326e-104	5.66868e-103	Common
ENSG00000179833	SERTAD2	1.12375	4.14834	35.1898	2.99082e-09	1.0324e-08	1.29174	4.28565	72.3237	1.8264e-17	9.18558e-17	Common
ENSG00000179862	CITED4	2.0841	4.7486	190.295	2.74182e-43	5.89146e-42	2.32402	4.96862	285.105	5.79779e-64	1.45868e-62	Common
ENSG00000180011	ZADH2	1.26177	4.1659	61.5263	4.36868e-15	2.44972e-14	1.52934	4.38064	109.497	1.26305e-25	9.4766e-25	Common
ENSG00000180035	ZNF48	1.70273	3.59871	67.419	2.19523e-16	1.35585e-15	2.24774	4.06217	187.706	1.00709e-42	1.45303e-41	Common
ENSG00000180353	HCLS1	2.06063	5.62154	272.659	2.98791e-61	1.20976e-59	2.06559	5.63971	281.625	3.32259e-63	8.13672e-62	Common
ENSG00000180530	NRIP1	1.15559	6.13295	96.6359	8.33222e-23	7.69151e-22	1.52832	6.4019	182.947	1.10152e-41	1.52404e-40	Common
ENSG00000180573	HIST1H2AC	-1.18555	8.7703	64.9828	7.5555e-16	4.52445e-15	-1.69644	8.61737	211.907	5.26984e-48	8.80978e-47	Common
ENSG00000180596	HIST1H2BC	-1.14656	8.92053	9.74673	0.00179642	0.00326355	-1.55011	8.7928	93.6762	3.71594e-22	2.39688e-21	Common
ENSG00000180628	PCGF5	1.68904	6.2499	185.201	3.54822e-42	7.28739e-41	1.53101	6.1354	163.308	2.14279e-37	2.55568e-36	Common
ENSG00000180801	ARSJ	-2.07851	6.77385	238.605	7.92406e-54	2.50146e-52	-2.14803	6.73537	324.087	1.86477e-72	5.64679e-71	Common
ENSG00000180964	TCEAL8	-1.46318	6.18968	149.481	2.25072e-34	3.56904e-33	-1.09604	6.27387	87.3319	9.17549e-21	5.47821e-20	Common
ENSG00000181029	TRAPPC5	-1.11359	7.18104	61.6857	4.02892e-15	2.26915e-14	-1.02244	7.19263	90.9442	1.47778e-21	9.24891e-21	Common
ENSG00000181381	DDX60L	5.27212	7.46868	945.677	1.15441e-207	6.55964e-205	5.05098	7.26066	1161.45	1.4582e-254	6.70376e-252	Common
ENSG00000181472	ZBTB2	1.65455	4.35844	113.051	2.1032e-26	2.32306e-25	1.84261	4.52953	169.9	7.78024e-39	9.81164e-38	Common
ENSG00000181638	ZFP41	1.51896	3.688	64.9889	7.53215e-16	4.51576e-15	1.10649	3.41983	36.3727	1.62967e-09	4.92418e-09	Common
ENSG00000181722	ZBTB20	1.75562	3.79294	93.711	3.65129e-22	3.2616e-21	1.06215	3.31945	34.3176	4.68129e-09	1.36406e-08	Common
ENSG00000181826	RELL1	2.18482	6.02427	285.608	4.50435e-64	1.95214e-62	2.33354	6.15732	341.668	2.76477e-76	9.04947e-75	Common
ENSG00000181827	RFX7	1.03479	4.14	42.6059	6.6957e-11	2.67514e-10	1.07163	4.18023	55.3238	1.02224e-13	4.11746e-13	Common
ENSG00000182149	IST1	1.33102	6.57804	115.989	4.77944e-27	5.41953e-26	1.25084	6.5208	126.593	2.28045e-29	2.01789e-28	Common
ENSG00000182154	MRPL41	-1.21275	8.09797	81.9629	1.38666e-19	1.06397e-18	-1.05161	8.13365	92.6608	6.20723e-22	3.95588e-21	Common
ENSG00000182158	CREB3L2	-2.16402	6.36525	273.929	1.57989e-61	6.48961e-60	-2.23942	6.32217	352.817	1.03194e-78	3.55001e-77	Common
ENSG00000182195	LDOC1	-1.25737	4.83173	82.5541	1.02816e-19	7.95465e-19	-1.13452	4.83434	77.6776	1.2131e-18	6.51927e-18	Common
ENSG00000182220	ATP6AP2	-1.21347	6.55036	100.304	1.30709e-23	1.25529e-22	-1.03221	6.5873	89.559	2.9763e-21	1.84337e-20	Common
ENSG00000182240	BACE2	2.65483	5.25471	344.855	5.5912e-77	3.42436e-75	2.6395	5.26554	293.192	1.00248e-65	2.61991e-64	Common
ENSG00000182325	FBXL6	1.28562	4.02684	59.9289	9.8346e-15	5.37905e-14	1.54911	4.24228	106.759	5.0265e-25	3.67062e-24	Common
ENSG00000182481	KPNA2	-1.20575	7.37078	83.3075	7.02327e-20	5.4877e-19	-1.06515	7.39821	91.9784	8.76262e-22	5.53907e-21	Common
ENSG00000182492	BGN	-1.20743	7.61397	82.3194	1.15778e-19	8.93722e-19	-1.18019	7.60551	114.78	8.7918e-27	6.90375e-26	Common
ENSG00000182500	ORAI1	1.2385	5.55321	89.739	2.71747e-21	2.29326e-20	1.57159	5.80075	164.527	1.16076e-37	1.40262e-36	Common
ENSG00000182511	FES	2.23492	4.5305	209.662	1.62801e-47	4.11143e-46	2.31039	4.62349	249.518	3.30814e-56	6.6917e-55	Common
ENSG00000182534	MXRA7	-1.49265	8.04034	121.059	3.7101e-28	4.47487e-27	-1.63802	7.98692	182.829	1.16872e-41	1.61481e-40	Common
ENSG00000182541	LIMK2	1.38894	4.68945	93.0346	5.13879e-22	4.5704e-21	1.37003	4.69214	105.566	9.17836e-25	6.64019e-24	Common
ENSG00000182572	HIST1H3I	-1.54767	7.70985	36.5321	1.50171e-09	5.33316e-09	-1.88991	7.61104	258.369	3.89135e-58	8.39172e-57	Common
ENSG00000182611	HIST1H2AJ	-2.04906	7.35635	9.36949	0.00220627	0.00395751	-3.0243	7.1847	640.154	3.09346e-141	3.32844e-139	Common
ENSG00000182628	SKA2	-1.95062	6.0498	209.202	2.05152e-47	5.14288e-46	-2.0345	6.00082	314.282	2.54917e-70	7.38748e-69	Common
ENSG00000182636	NDN	-1.57704	4.80136	129.243	6.00163e-30	7.86982e-29	-1.53529	4.7694	151.993	6.358e-35	7.1055e-34	Common
ENSG00000182670	TTC3	-1.3436	6.58885	121.526	2.93089e-28	3.56023e-27	-2.03787	6.39536	312.624	5.85642e-70	1.68752e-68	Common
ENSG00000182827	ACBD3	-1.11302	6.57063	83.4493	6.53705e-20	5.11952e-19	-1.07818	6.56118	91.664	1.02719e-21	6.47692e-21	Common
ENSG00000182973	CNOT10	1.22664	5.00066	75.5777	3.51309e-18	2.4832e-17	1.07305	4.90289	67.2819	2.35337e-16	1.11121e-15	Common
ENSG00000182986	ZNF320	1.09656	3.70862	35.023	3.25838e-09	1.11947e-08	1.05877	3.70422	37.8089	7.80257e-10	2.41552e-09	Common
ENSG00000183048	SLC25A10	-1.09008	5.66153	64.3046	1.06596e-15	6.32404e-15	-1.12989	5.62302	86.3111	1.53744e-20	9.08278e-20	Common
ENSG00000183087	GAS6	-3.54289	6.54512	473.325	6.05657e-105	6.38625e-103	-3.60244	6.50714	747.232	1.60403e-164	2.42137e-162	Common
ENSG00000183207	RUVBL2	-1.21972	6.5089	94.7804	2.12718e-22	1.92198e-21	-1.08404	6.52944	98.2622	3.66494e-23	2.45478e-22	Common
ENSG00000183258	DDX41	-1.41647	6.55327	129.83	4.46319e-30	5.89787e-29	-1.24281	6.58133	121.406	3.11402e-28	2.61154e-27	Common
ENSG00000183287	CCBE1	-2.64833	6.11626	362.865	6.69493e-81	4.36151e-79	-3.72922	5.96676	752.298	1.26976e-165	2.00662e-163	Common
ENSG00000183337	BCOR	2.19854	5.27142	232.622	1.59762e-52	4.76398e-51	1.90345	5.05351	214.23	1.64116e-48	2.78502e-47	Common
ENSG00000183386	FHL3	1.6819	6.58197	147.137	7.32464e-34	1.12487e-32	1.69625	6.59323	192.901	7.39684e-44	1.09694e-42	Common
ENSG00000183558	HIST2H2AA3	-1.31365	6.42681	29.2994	6.20135e-08	1.87544e-07	-1.38535	6.38389	54.4508	1.59389e-13	6.31931e-13	Common
ENSG00000183578	TNFAIP8L3	2.76985	4.56637	272.155	3.84847e-61	1.54241e-59	3.10381	4.89298	427.679	5.19969e-95	2.44603e-93	Common
ENSG00000183621	ZNF438	3.06984	4.85309	329.757	1.08562e-73	6.03464e-72	2.95033	4.78415	403.38	1.0118e-89	4.392e-88	Common
ENSG00000183657	PP13439	2.07861	4.67682	195.879	1.65669e-44	3.70779e-43	1.63492	4.35776	106.727	5.10917e-25	3.72829e-24	Common
ENSG00000183696	UPP1	1.82046	6.39295	181.477	2.3065e-41	4.58967e-40	2.10792	6.62706	294.918	4.21683e-66	1.1049e-64	Common
ENSG00000183751	TBL3	1.05176	5.16419	60.3986	7.7469e-15	4.25623e-14	1.05474	5.17165	71.6271	2.59957e-17	1.29773e-16	Common
ENSG00000183943	PRKX	1.3198	3.29213	42.7925	6.08641e-11	2.44412e-10	1.17104	3.21365	38.5641	5.29834e-10	1.6606e-09	Common
ENSG00000184058	TBX1	1.39759	4.75255	103.916	2.11078e-24	2.11243e-23	1.36599	4.74451	85.4335	2.3963e-20	1.39932e-19	Common
ENSG00000184164	CRELD2	-1.25643	6.13139	94.8843	2.01848e-22	1.82861e-21	-1.10463	6.15447	93.8089	3.47502e-22	2.24577e-21	Common
ENSG00000184270	HIST2H2AB	-1.28035	6.12126	9.88252	0.00166856	0.00304696	-1.81822	5.94923	163.258	2.19659e-37	2.61676e-36	Common
ENSG00000184348	HIST1H2AK	-1.91633	6.73524	22.7012	1.89248e-06	4.9165e-06	-1.9623	6.69937	250.044	2.53985e-56	5.15824e-55	Common
ENSG00000184357	HIST1H1B	-1.73459	7.68114	5.94466	0.0147619	0.0232106	-3.01055	7.44743	398.786	1.01197e-88	4.30043e-87	Common
ENSG00000184371	CSF1	3.1115	5.66649	379.28	1.78537e-84	1.26811e-82	3.07226	5.65241	519.773	4.7412e-115	3.24003e-113	Common
ENSG00000184432	COPB2	-1.50426	6.57111	151.094	9.9982e-35	1.59534e-33	-1.84654	6.46232	266.363	7.04182e-60	1.57918e-58	Common
ENSG00000184470	TXNRD2	1.27476	5.80119	88.1386	6.10236e-21	5.04159e-20	1.44785	5.93196	127.194	1.68441e-29	1.49966e-28	Common
ENSG00000184497	TMEM255B	1.5932	4.65676	106.292	6.36278e-25	6.52743e-24	1.66568	4.73022	147.482	6.15611e-34	6.61668e-33	Common
ENSG00000184640	SEPT9	-2.27943	7.93526	234.986	4.87492e-53	1.47517e-51	-2.19736	7.9315	375.568	1.14769e-83	4.36381e-82	Common
ENSG00000184825	HIST1H2AH	-1.93863	7.48717	10.1837	0.00141689	0.00261918	-2.64373	7.34285	526.141	1.95219e-116	1.35236e-114	Common
ENSG00000184840	TMED9	-1.34954	8.85792	98.2079	3.76686e-23	3.53139e-22	-1.08781	8.92337	89.2308	3.51328e-21	2.1614e-20	Common
ENSG00000184898	RBM43	1.95495	4.0033	129.424	5.47785e-30	7.21074e-29	1.89423	3.98888	125.695	3.58521e-29	3.13404e-28	Common
ENSG00000184939	ZFP90	1.61749	5.00449	124.042	8.24762e-29	1.0225e-27	1.52891	4.95351	136.601	1.47431e-31	1.42691e-30	Common
ENSG00000185022	MAFF	3.31789	7.89944	421.554	1.12013e-93	9.31435e-92	3.279	7.86045	655.011	1.8171e-144	2.11244e-142	Common
ENSG00000185033	SEMA4B	1.23519	3.40355	36.7939	1.31298e-09	4.68406e-09	1.40628	3.5483	64.3052	1.06565e-15	4.83533e-15	Common
ENSG00000185130	HIST1H2BL	-1.94507	7.01074	9.68787	0.00185488	0.00336081	-2.72357	6.85091	533.587	4.68255e-118	3.40715e-116	Common
ENSG00000185201	IFITM2	1.30652	9.15689	74.635	5.66301e-18	3.93754e-17	1.43631	9.24179	115.717	5.4831e-27	4.33928e-26	Common
ENSG00000185215	TNFAIP2	3.27113	6.08825	506.314	4.01918e-112	4.95279e-110	3.32937	6.15683	583.541	6.36419e-129	5.45486e-127	Common
ENSG00000185262	UBALD2	1.78939	7.17264	181.513	2.2645e-41	4.51488e-40	1.88546	7.2471	282.863	1.78547e-63	4.41523e-62	Common
ENSG00000185338	SOCS1	2.19263	4.6032	183.473	8.45722e-42	1.71628e-40	2.47563	4.86758	312.337	6.76203e-70	1.93743e-68	Common
ENSG00000185339	TCN2	2.04136	4.03467	61.9332	3.55311e-15	2.01002e-14	1.80861	3.86706	107.218	3.98847e-25	2.93377e-24	Common
ENSG00000185344	ATP6V0A2	1.75557	4.62307	140.204	2.40251e-32	3.54587e-31	1.70394	4.6053	153.827	2.52664e-35	2.86164e-34	Common
ENSG00000185361	TNFAIP8L1	1.38875	3.54668	55.2762	1.04729e-13	5.25596e-13	1.81047	3.89132	118.564	1.30495e-27	1.06524e-26	Common
ENSG00000185386	MAPK11	1.27274	3.57054	45.8294	1.2901e-11	5.47291e-11	1.14732	3.50472	41.9337	9.44235e-11	3.12807e-10	Common
ENSG00000185404	SP140L	1.9838	5.51976	246.876	1.24595e-55	4.23376e-54	1.2308	4.96789	96.967	7.04909e-23	4.66892e-22	Common
ENSG00000185507	IRF7	4.92451	6.70182	893.966	2.0113e-196	9.79598e-194	4.90438	6.69268	884.082	2.83242e-194	6.9871e-192	Common
ENSG00000185624	P4HB	-1.62208	9.37773	120.606	4.66118e-28	5.57597e-27	-1.32736	9.44267	96.8314	7.54875e-23	4.98681e-22	Common
ENSG00000185650	ZFP36L1	1.33629	8.37584	98.4665	3.30576e-23	3.1048e-22	1.48539	8.47687	172.248	2.38876e-39	3.0621e-38	Common
ENSG00000185730	ZNF696	1.40514	3.5097	57.0103	4.33531e-14	2.2497e-13	1.44539	3.56653	68.152	1.51362e-16	7.24162e-16	Common
ENSG00000185787	MORF4L1	-1.36009	8.9272	94.6089	2.31973e-22	2.09042e-21	-1.26056	8.94254	114.195	1.18079e-26	9.22485e-26	Common
ENSG00000185880	TRIM69	3.04103	5.23642	382.648	3.30001e-85	2.37694e-83	2.83571	5.08498	390.649	5.97789e-87	2.46777e-85	Common
ENSG00000185947	ZNF267	1.63956	5.30213	155.507	1.08477e-35	1.79821e-34	1.83856	5.46848	209.18	2.07331e-47	3.39312e-46	Common
ENSG00000186105	LRRC70	1.46965	4.18469	60.5748	7.08346e-15	3.91197e-14	1.72547	4.40253	120.54	4.81934e-28	4.01175e-27	Common
ENSG00000186141	POLR3C	1.61241	5.94602	181.795	1.9657e-41	3.92679e-40	1.7	6.01938	219.197	1.35343e-49	2.36826e-48	Common
ENSG00000186222	BLOC1S4	-1.24517	4.29568	49.6375	1.84947e-12	8.41103e-12	-1.02237	4.32434	50.4356	1.23141e-12	4.6162e-12	Common
ENSG00000186300	ZNF555	1.25729	3.04719	33.6276	6.6738e-09	2.22055e-08	1.55262	3.29437	65.1297	7.0127e-16	3.20934e-15	Common
ENSG00000186352	ANKRD37	-2.01338	3.93427	130.665	2.93123e-30	3.90372e-29	-1.91966	3.89049	105.203	1.10226e-24	7.94039e-24	Common
ENSG00000186522	SEPT10	1.02837	6.11551	60.5451	7.1913e-15	3.96724e-14	1.05526	6.13224	73.4066	1.05515e-17	5.38978e-17	Common
ENSG00000186575	NF2	-1.06541	6.57341	76.0667	2.74245e-18	1.94926e-17	-1.10114	6.54079	89.2857	3.41719e-21	2.10356e-20	Common
ENSG00000186642	PDE2A	1.65638	3.5129	52.2451	4.89873e-13	2.32935e-12	1.52653	3.44154	71.2671	3.11993e-17	1.5453e-16	Common
ENSG00000186866	POFUT2	-1.6278	5.26206	155.131	1.31105e-35	2.15932e-34	-1.6823	5.20848	193.634	5.11876e-44	7.62462e-43	Common
ENSG00000187049	TMEM216	1.53935	3.18331	51.5219	7.08038e-13	3.32498e-12	1.61313	3.27478	67.1267	2.5461e-16	1.19773e-15	Common
ENSG00000187189	TSPYL4	-1.62744	3.98531	70.8085	3.9364e-17	2.55954e-16	-1.62535	3.93043	83.3657	6.81968e-20	3.90346e-19	Common
ENSG00000187193	MT1X	1.29205	7.66963	85.6845	2.11059e-20	1.7038e-19	1.45436	7.78222	148.186	4.32056e-34	4.66362e-33	Common
ENSG00000187244	BCAM	2.44444	4.42491	216.565	5.0781e-49	1.35965e-47	2.43577	4.45426	253.291	4.9785e-57	1.0297e-55	Common
ENSG00000187498	COL4A1	-1.9255	9.72331	168.702	1.42125e-38	2.60046e-37	-1.89234	9.71741	173.478	1.28677e-39	1.67711e-38	Common
ENSG00000187531	SIRT7	1.24627	4.68188	76.173	2.59867e-18	1.85092e-17	1.41324	4.81712	124.045	8.23579e-29	7.08306e-28	Common
ENSG00000187608	ISG15	4.687	10.7684	801.851	2.1366e-176	6.82912e-174	4.6075	10.6824	735.188	6.67044e-162	9.50209e-160	Common
ENSG00000187735	TCEA1	1.50366	8.13136	121.306	3.27466e-28	3.9637e-27	1.32605	7.99581	149.352	2.40165e-34	2.61749e-33	Common
ENSG00000187742	SECISBP2	1.68357	5.46482	182.57	1.33158e-41	2.68627e-40	1.70454	5.49322	199.992	2.09667e-45	3.25242e-44	Common
ENSG00000187800	PEAR1	1.80818	6.85298	191.206	1.73454e-43	3.75072e-42	1.96616	6.97714	301.124	1.87493e-67	5.0568e-66	Common
ENSG00000187990	HIST1H2BG	-1.22482	3.91929	41.9941	9.15492e-11	3.61671e-10	-1.32947	3.83858	71.3363	3.01248e-17	1.49721e-16	Common
ENSG00000188130	MAPK12	1.08976	5.45738	75.8592	3.04628e-18	2.15921e-17	1.165	5.51401	100.14	1.41968e-23	9.76115e-23	Common
ENSG00000188157	AGRN	1.65953	7.10942	156.808	5.63837e-36	9.4077e-35	1.64232	7.09456	174.681	7.02837e-40	9.21984e-39	Common
ENSG00000188229	TUBB4B	-1.80031	8.09223	165.048	8.92868e-38	1.60215e-36	-1.9351	8.04634	291.637	2.1866e-65	5.64164e-64	Common
ENSG00000188290	HES4	1.63417	7.43526	38.8224	4.64178e-10	1.71828e-09	1.48658	7.31767	71.3032	3.06342e-17	1.52029e-16	Common
ENSG00000188313	PLSCR1	4.40383	7.94851	750.907	2.54739e-165	7.04182e-163	4.35644	7.90172	1103.93	4.61944e-242	1.79696e-239	Common
ENSG00000188486	H2AFX	-1.92253	5.50258	231.016	3.57955e-52	1.05509e-50	-1.82432	5.48699	216.745	4.63806e-49	7.99136e-48	Common
ENSG00000188522	FAM83G	1.88678	3.59127	80.3789	3.0908e-19	2.32447e-18	2.08653	3.78745	124.922	5.29404e-29	4.5921e-28	Common
ENSG00000188549	C15orf52	-1.60026	5.17125	119.687	7.4079e-28	8.74919e-27	-1.5871	5.1376	161.252	6.02763e-37	7.10529e-36	Common
ENSG00000188559	RALGAPA2	2.10949	3.76377	119.657	7.51982e-28	8.87114e-27	2.0867	3.78584	135.218	2.95814e-31	2.8172e-30	Common
ENSG00000188677	PARVB	1.26425	6.08291	105.64	8.84375e-25	9.00935e-24	1.22038	6.05479	114.688	9.21084e-27	7.22719e-26	Common
ENSG00000188987	HIST1H4D	-1.79142	8.49486	14.1413	0.000169577	0.000353388	-2.38911	8.36333	395.438	5.42079e-88	2.26553e-86	Common
ENSG00000188997	KCTD21	-1.05578	3.41489	31.8098	1.70034e-08	5.43811e-08	-1.15147	3.33215	41.5634	1.14109e-10	3.75682e-10	Common
ENSG00000189043	NDUFA4	-1.19174	8.76723	71.64	2.58273e-17	1.70647e-16	-1.23284	8.74135	105.388	1.00433e-24	7.2504e-24	Common
ENSG00000189060	H1F0	1.87164	7.85466	162.595	3.06733e-37	5.39049e-36	1.21526	7.36324	128.299	9.65533e-30	8.67265e-29	Common
ENSG00000189067	LITAF	1.92765	4.33331	111.311	5.05716e-26	5.49678e-25	1.74843	4.224	116.268	4.1513e-27	3.30601e-26	Common
ENSG00000189152	GRAPL	1.49054	3.33206	53.2287	2.96891e-13	1.43846e-12	1.60503	3.44735	77.7089	1.19401e-18	6.42091e-18	Common
ENSG00000196116	TDRD7	4.24271	5.89576	717.002	6.00662e-158	1.39627e-155	3.87387	5.57344	527.014	1.26034e-116	8.85214e-115	Common
ENSG00000196155	PLEKHG4	1.04271	3.93877	40.5609	1.90584e-10	7.30347e-10	1.16552	4.03986	60.5192	7.28628e-15	3.1528e-14	Common
ENSG00000196176	HIST1H4A	-1.19113	4.47528	44.3736	2.71316e-11	1.11941e-10	-1.67401	4.2954	124.297	7.25279e-29	6.24827e-28	Common
ENSG00000196226	HIST1H2BB	-2.43706	6.42099	47.9877	4.28904e-12	1.89742e-11	-3.18411	6.29099	640.622	2.44674e-141	2.6609e-139	Common
ENSG00000196331	HIST1H2BO	-1.87429	7.39212	8.17697	0.00424256	0.00726972	-2.91158	7.19767	645.278	2.37695e-142	2.64181e-140	Common
ENSG00000196374	HIST1H2BM	-2.47033	7.16172	25.118	5.39277e-07	1.48312e-06	-3.5627	7.01008	818.33	5.58199e-180	1.10699e-177	Common
ENSG00000196387	ZNF140	1.53942	4.01596	51.3802	7.61013e-13	3.56646e-12	1.45273	3.9887	75.1329	4.40073e-18	2.30497e-17	Common
ENSG00000196456	ZNF775	1.3228	6.18241	119.498	8.14665e-28	9.56647e-27	1.45054	6.27712	163.474	1.97098e-37	2.35632e-36	Common
ENSG00000196470	SIAH1	1.05844	5.05927	64.0929	1.18691e-15	7.00905e-15	1.43688	5.33463	137.568	9.06035e-32	8.84521e-31	Common
ENSG00000196507	TCEAL3	-1.1913	6.46078	90.2321	2.11796e-21	1.80071e-20	-1.0216	6.49448	86.9295	1.12461e-20	6.68684e-20	Common
ENSG00000196517	SLC6A9	1.27455	3.46106	47.6451	5.10791e-12	2.24607e-11	1.14377	3.39494	34.9171	3.44052e-09	1.01569e-08	Common
ENSG00000196532	HIST1H3C	-1.9108	8.37315	9.96122	0.00159872	0.0029299	-2.64666	8.22825	467.192	1.3085e-103	7.15363e-102	Common
ENSG00000196547	MAN2A2	1.0779	4.08717	45.8738	1.26125e-11	5.35938e-11	1.13938	4.14457	50.0188	1.52281e-12	5.68119e-12	Common
ENSG00000196562	SULF2	3.05815	5.99457	416.634	1.31889e-92	1.06217e-90	3.59376	6.48992	619.431	9.94179e-137	1.01567e-134	Common
ENSG00000196586	MYO6	1.0746	5.21355	68.6577	1.17125e-16	7.39479e-16	1.04433	5.19985	68.1815	1.4912e-16	7.13774e-16	Common
ENSG00000196605	ZNF846	1.11568	3.23188	29.6599	5.14897e-08	1.5669e-07	1.13492	3.27049	31.3273	2.17995e-08	6.03227e-08	Common
ENSG00000196611	MMP1	2.89911	12.7334	357.934	7.93176e-80	5.07038e-78	3.20388	12.9947	503.458	1.68115e-111	1.07615e-109	Common
ENSG00000196628	TCF4	1.06011	5.86095	55.688	8.49358e-14	4.29848e-13	1.12071	5.90197	92.7054	6.06874e-22	3.87006e-21	Common
ENSG00000196747	HIST1H2AI	-1.95644	7.74879	18.5282	1.67405e-05	3.93163e-05	-2.59914	7.6168	274.547	1.15853e-61	2.75704e-60	Common
ENSG00000196776	CD47	2.26489	6.82205	304.888	2.83741e-68	1.38857e-66	2.06347	6.66123	292.096	1.73723e-65	4.50522e-64	Common
ENSG00000196781	TLE1	1.42257	5.21152	115.924	4.93894e-27	5.59419e-26	1.71296	5.44081	176.607	2.6692e-40	3.53817e-39	Common
ENSG00000196787	HIST1H2AG	-2.11108	8.49932	18.1301	2.06311e-05	4.79746e-05	-2.72912	8.38362	533.926	3.95133e-118	2.89592e-116	Common
ENSG00000196821	C6orf106	1.68778	4.11062	91.4566	1.14067e-21	9.92074e-21	1.64708	4.11026	106.362	6.14365e-25	4.46706e-24	Common
ENSG00000196843	ARID5A	2.99947	5.68803	479.471	2.78469e-106	3.06256e-104	2.80636	5.54012	452.894	1.69161e-100	8.86476e-99	Common
ENSG00000196866	HIST1H2AD	-1.42635	7.75664	9.77344	0.00177051	0.00321991	-2.03145	7.59568	185.328	3.3285e-42	4.7348e-41	Common
ENSG00000196911	KPNA5	2.14128	4.45234	183.868	6.93251e-42	1.41528e-40	1.97222	4.34892	167.723	2.32528e-38	2.8821e-37	Common
ENSG00000196937	FAM3C	-1.48599	7.28697	133.795	6.05683e-31	8.28198e-30	-1.56302	7.24737	206.358	8.56205e-47	1.38555e-45	Common
ENSG00000196950	SLC39A10	-1.62874	4.6967	126.123	2.89037e-29	3.67696e-28	-1.67651	4.6356	162.164	3.80905e-37	4.51109e-36	Common
ENSG00000196954	CASP4	2.97042	6.44627	467.028	1.42047e-103	1.45285e-101	2.93306	6.42454	537.959	5.24216e-119	3.92735e-117	Common
ENSG00000196966	HIST1H3E	-2.16405	4.70308	36.3162	1.67764e-09	5.92503e-09	-3.09934	4.50595	238.636	7.79887e-54	1.5053e-52	Common
ENSG00000196968	FUT11	-1.59751	5.04217	126.851	2.00275e-29	2.56694e-28	-1.52679	5.02175	158.711	2.1643e-36	2.50455e-35	Common
ENSG00000197043	ANXA6	-1.67027	8.16952	143.945	3.65262e-33	5.49396e-32	-1.56092	8.18038	192.387	9.58015e-44	1.41657e-42	Common
ENSG00000197045	GMFB	-1.44298	6.0117	147.797	5.2553e-34	8.10728e-33	-1.35116	6.01026	144.823	2.34763e-33	2.46177e-32	Common
ENSG00000197061	HIST1H4C	-1.15041	8.66438	36.8893	1.25028e-09	4.4713e-09	-1.29533	8.60681	104.43	1.62875e-24	1.16583e-23	Common
ENSG00000197077	KIAA1671	2.43738	4.59248	213.261	2.66973e-48	6.89546e-47	1.86531	4.16023	132.722	1.04017e-30	9.69609e-30	Common
ENSG00000197153	HIST1H3J	-1.56931	8.41851	8.03442	0.00458966	0.00783167	-2.26657	8.25385	382.487	3.57676e-85	1.41864e-83	Common
ENSG00000197170	PSMD12	-1.0871	6.95314	71.72	2.48011e-17	1.64185e-16	-1.09008	6.93268	99.5665	1.89683e-23	1.29363e-22	Common
ENSG00000197223	C1D	-1.1273	5.45342	85.5054	2.31072e-20	1.86095e-19	-1.10259	5.43247	82.3281	1.15274e-19	6.53523e-19	Common
ENSG00000197238	HIST1H4J	-1.35832	8.44597	64.987	7.53944e-16	4.51748e-15	-1.342	8.43635	99.4535	2.00828e-23	1.36595e-22	Common
ENSG00000197256	KANK2	-1.58669	4.53199	116.054	4.62444e-27	5.25542e-26	-1.33848	4.55657	107.095	4.24372e-25	3.11473e-24	Common
ENSG00000197329	PELI1	1.86723	5.28989	194.064	4.12427e-44	9.19021e-43	2.20073	5.57236	303.249	6.45469e-68	1.74553e-66	Common
ENSG00000197343	ZNF655	-1.77213	4.77992	146.657	9.32417e-34	1.42766e-32	-1.80496	4.72364	185.033	3.85986e-42	5.47527e-41	Common
ENSG00000197355	UAP1L1	1.19671	4.56061	71.08	3.43022e-17	2.24037e-16	1.42975	4.74201	123.886	8.92287e-29	7.65444e-28	Common
ENSG00000197409	HIST1H3D	-1.84758	8.87876	17.8053	2.44707e-05	5.6447e-05	-2.49665	8.74412	381.96	4.65824e-85	1.83321e-83	Common
ENSG00000197415	VEPH1	1.1417	5.50265	71.9038	2.2595e-17	1.50359e-16	1.07117	5.46053	83.1351	7.66324e-20	4.3764e-19	Common
ENSG00000197459	HIST1H2BH	-2.13755	6.34898	16.3885	5.15966e-05	0.000115099	-2.68869	6.22721	152.096	6.03602e-35	6.75313e-34	Common
ENSG00000197461	PDGFA	1.72248	5.17329	154.635	1.68285e-35	2.75836e-34	1.88233	5.31401	226.949	2.75825e-51	5.0538e-50	Common
ENSG00000197483	ZNF628	1.35347	3.48846	50.9246	9.59832e-13	4.4583e-12	1.55197	3.66121	76.9474	1.75573e-18	9.3707e-18	Common
ENSG00000197535	MYO5A	2.05921	6.26922	272.656	2.99246e-61	1.20976e-59	1.65154	5.95822	207.424	5.0113e-47	8.12249e-46	Common
ENSG00000197582	GPX1P1	1.64751	4.13565	93.0237	5.16729e-22	4.59175e-21	1.78028	4.26483	142.262	8.52303e-33	8.76036e-32	Common
ENSG00000197586	ENTPD6	-1.24172	5.56071	97.4819	5.43495e-23	5.06734e-22	-1.33093	5.50411	129.772	4.59653e-30	4.18822e-29	Common
ENSG00000197632	SERPINB2	3.08597	5.05165	363.864	4.05759e-81	2.67748e-79	3.54378	5.49262	594.341	2.84841e-131	2.57221e-129	Common
ENSG00000197712	FAM114A1	-1.71266	6.11141	182.898	1.12893e-41	2.28196e-40	-1.62102	6.10488	199.477	2.71637e-45	4.16263e-44	Common
ENSG00000197771	MCMBP	1.0022	5.53487	57.9498	2.68896e-14	1.41548e-13	1.00429	5.53916	75.8767	3.01949e-18	1.58975e-17	Common
ENSG00000197780	TAF13	-1.49335	8.23661	107.863	2.88084e-25	3.00053e-24	-1.16673	8.31501	102.99	3.36926e-24	2.37799e-23	Common
ENSG00000197846	HIST1H2BF	-2.12777	6.73365	23.2317	1.43608e-06	3.77397e-06	-3.01717	6.57168	610.196	1.01441e-134	9.96088e-133	Common
ENSG00000197863	ZNF790	1.04332	3.38464	27.6282	1.47021e-07	4.27925e-07	1.49144	3.72788	69.1347	9.19632e-17	4.45244e-16	Common
ENSG00000197892	KIF13B	2.37396	4.43724	183.584	7.99854e-42	1.62642e-40	1.15546	3.53436	45.2227	1.75852e-11	6.091e-11	Common
ENSG00000197914	HIST1H4K	-1.39512	8.44091	62.5605	2.5838e-15	1.48217e-14	-1.32251	8.44701	94.011	3.13775e-22	2.03301e-21	Common
ENSG00000197927	C2orf27A	-1.76463	5.13184	158.895	1.97238e-36	3.37914e-35	-2.06613	5.02214	251.372	1.30444e-56	2.67068e-55	Common
ENSG00000197928	ZNF677	1.49307	4.15446	72.3826	1.77267e-17	1.18891e-16	1.88112	4.478	161.644	4.9479e-37	5.84615e-36	Common
ENSG00000197930	ERO1L	-1.42175	7.28171	124.235	7.48167e-29	9.298e-28	-1.56319	7.22493	211.537	6.3473e-48	1.05935e-46	Common
ENSG00000197951	ZNF71	2.8602	4.83331	302.21	1.0869e-67	5.19476e-66	3.13512	5.10485	434.971	1.34601e-96	6.45192e-95	Common
ENSG00000197961	ZNF121	1.00551	4.32201	42.908	5.73754e-11	2.30584e-10	1.33357	4.56572	95.941	1.18357e-22	7.7681e-22	Common
ENSG00000197965	MPZL1	-1.15011	7.00363	82.9008	8.62762e-20	6.70925e-19	-1.11265	6.99636	110.025	9.67484e-26	7.28602e-25	Common
ENSG00000197976	AKAP17A	1.68716	4.61583	137.191	1.09514e-31	1.56658e-30	1.20714	4.2847	73.0271	1.27879e-17	6.48629e-17	Common
ENSG00000198018	ENTPD7	-1.40347	4.23786	81.7317	1.55871e-19	1.19062e-18	-1.10558	4.28561	65.9675	4.58425e-16	2.12294e-15	Common
ENSG00000198087	CD2AP	1.19797	5.51025	91.5501	1.08801e-21	9.47883e-21	1.39984	5.66019	120.232	5.62686e-28	4.67242e-27	Common
ENSG00000198089	SFI1	1.71185	3.49204	68.5591	1.23132e-16	7.76446e-16	1.31608	3.23743	41.3556	1.26907e-10	4.16734e-10	Common
ENSG00000198113	TOR4A	1.6836	4.93285	134.949	3.38839e-31	4.74096e-30	1.93903	5.14937	220.56	6.82727e-50	1.20298e-48	Common
ENSG00000198258	UBL5	-1.15656	8.93755	64.7899	8.33232e-16	4.97217e-15	-1.04629	8.95962	74.9684	4.78306e-18	2.49875e-17	Common
ENSG00000198327	HIST1H4F	-1.55206	7.66428	122.529	1.76849e-28	2.16625e-27	-1.48256	7.66501	106.87	4.75256e-25	3.48062e-24	Common
ENSG00000198331	HYLS1	1.20832	4.07564	55.6373	8.71521e-14	4.40847e-13	1.52029	4.32203	108.465	2.12521e-25	1.57583e-24	Common
ENSG00000198339	HIST1H4I	-1.19998	6.12679	6.85025	0.00886291	0.0144831	-1.74199	5.94908	118.133	1.6215e-27	1.3162e-26	Common
ENSG00000198355	PIM3	2.05051	5.81132	272.817	2.76094e-61	1.12506e-59	2.26934	6.00144	351.184	2.34005e-78	7.96877e-77	Common
ENSG00000198363	ASPH	-2.02323	8.42125	211.746	5.71347e-48	1.46827e-46	-2.33815	8.34734	309.24	3.1973e-69	8.85958e-68	Common
ENSG00000198366	HIST1H3A	-2.08541	7.30356	27.2254	1.81062e-07	5.23876e-07	-2.49566	7.2085	383.689	1.95757e-85	7.79481e-84	Common
ENSG00000198369	SPRED2	-1.99803	3.87884	121.09	3.65176e-28	4.4097e-27	-1.52594	3.93253	92.4614	6.86512e-22	4.36691e-21	Common
ENSG00000198374	HIST1H2AL	-1.92683	7.92817	13.3792	0.000254435	0.000517264	-2.60393	7.78991	526.065	2.02773e-116	1.39513e-114	Common
ENSG00000198382	UVRAG	2.2862	5.15302	217.447	3.26086e-49	8.82331e-48	1.7256	4.72757	159.08	1.7979e-36	2.08293e-35	Common
ENSG00000198417	MT1F	1.28836	7.42639	85.1827	2.72038e-20	2.17886e-19	1.46054	7.5468	146.661	9.30575e-34	9.93858e-33	Common
ENSG00000198431	TXNRD1	1.54702	8.91843	112.497	2.78036e-26	3.04796e-25	1.55438	8.91624	159.517	1.44263e-36	1.67325e-35	Common
ENSG00000198467	TPM2	-5.75302	9.68207	1082.57	2.03265e-237	1.89e-234	-5.59605	9.67075	1332.19	1.14419e-291	8.26593e-289	Common
ENSG00000198478	SH3BGRL2	2.41813	4.14398	186.287	2.05484e-42	4.28042e-41	2.79622	4.50622	310.558	1.65051e-69	4.61139e-68	Common
ENSG00000198496	NBR2	2.20757	3.9953	116.633	3.45375e-27	3.95111e-26	2.21062	4.04177	153.57	2.87602e-35	3.25006e-34	Common
ENSG00000198518	HIST1H4E	-1.3433	10.2014	82.1477	1.26287e-19	9.71174e-19	-1.52661	10.1397	121.648	2.75599e-28	2.31898e-27	Common
ENSG00000198538	ZNF28	1.09858	4.73695	60.5187	7.28814e-15	4.01633e-14	1.47344	5.01558	126.207	2.76959e-29	2.43792e-28	Common
ENSG00000198558	HIST1H4L	-1.54377	8.7283	16.2837	5.45314e-05	0.000121381	-1.96589	8.61581	287.716	1.56421e-64	3.96502e-63	Common
ENSG00000198589	LRBA	1.38444	3.73671	62.6251	2.50051e-15	1.436e-14	1.06856	3.53779	39.1669	3.89071e-10	1.23318e-09	Common
ENSG00000198604	BAZ1A	1.59217	5.40127	143.483	4.60907e-33	6.91225e-32	1.58284	5.40586	136.942	1.24187e-31	1.20655e-30	Common
ENSG00000198646	NCOA6	1.37945	3.82188	64.296	1.07062e-15	6.34801e-15	1.25822	3.75916	59.1923	1.42991e-14	6.06634e-14	Common
ENSG00000198718	FAM179B	2.31798	4.01439	169.754	8.37422e-39	1.54327e-37	2.38961	4.115	185.124	3.68711e-42	5.23756e-41	Common
ENSG00000198795	ZNF521	1.99404	4.35	148.098	4.51506e-34	6.97584e-33	1.66477	4.1235	118.849	1.13016e-27	9.26289e-27	Common
ENSG00000198818	SFT2D1	-1.20808	6.26002	96.0108	1.14261e-22	1.04755e-21	-1.0834	6.27545	92.1654	7.97282e-22	5.05879e-21	Common
ENSG00000198825	INPP5F	-1.28815	4.65368	84.5536	3.73937e-20	2.96713e-19	-1.22647	4.63334	91.7424	9.87268e-22	6.23297e-21	Common
ENSG00000198826	ARHGAP11A	-1.53994	5.04055	80.6135	2.74485e-19	2.0719e-18	-2.1692	4.85247	265.583	1.04117e-59	2.31947e-58	Common
ENSG00000198832	SELM	-1.54264	7.90322	131.136	2.31201e-30	3.11148e-29	-1.26489	7.96388	123.733	9.63971e-29	8.25538e-28	Common
ENSG00000198837	DENND4B	1.5459	4.87432	128.091	1.07231e-29	1.39006e-28	1.11948	4.58411	73.3474	1.08728e-17	5.54783e-17	Common
ENSG00000198844	ARHGEF15	1.43359	3.74026	51.9915	5.57403e-13	2.63575e-12	1.64645	3.9275	98.8426	2.73389e-23	1.84583e-22	Common
ENSG00000198856	OSTC	-1.55683	8.25382	114.355	1.08935e-26	1.21769e-25	-1.5111	8.24997	186.18	2.16894e-42	3.10278e-41	Common
ENSG00000198901	PRC1	-1.46498	4.89046	9.71972	0.00182301	0.00330774	-1.87008	4.73722	209.753	1.55487e-47	2.56122e-46	Common
ENSG00000198925	ATG9A	-1.01013	5.26224	61.0745	5.49547e-15	3.05975e-14	-1.60493	5.05173	173.554	1.23865e-39	1.61755e-38	Common
ENSG00000198933	TBKBP1	1.91889	4.09547	124.408	6.85707e-29	8.55294e-28	1.68716	3.94609	93.2727	4.55626e-22	2.9277e-21	Common
ENSG00000198947	DMD	-1.40306	3.29228	45.6059	1.44609e-11	6.0992e-11	-1.26315	3.2764	48.6887	2.99987e-12	1.09771e-11	Common
ENSG00000200312	RN7SKP255	1.92789	5.51181	69.0219	9.73748e-17	6.18218e-16	1.67999	5.33311	98.1951	3.79133e-23	2.53775e-22	Common
ENSG00000202198	RN7SK	1.75132	5.68765	104.405	1.64913e-24	1.66673e-23	1.44782	5.47141	120.993	3.83551e-28	3.20598e-27	Common
ENSG00000202474	RNA5SP283	1.57623	3.62775	66.1107	4.26301e-16	2.59382e-15	1.51561	3.6151	70.4198	4.79365e-17	2.35698e-16	Common
ENSG00000203760	CENPW	-2.28657	5.29418	250.744	1.78784e-56	6.34931e-55	-2.63558	5.19102	386.188	5.59404e-86	2.23629e-84	Common
ENSG00000203813	HIST1H3H	-2.13961	8.39266	20.1219	7.26611e-06	1.7822e-05	-2.5892	8.30139	449.156	1.10095e-99	5.68111e-98	Common
ENSG00000203814	HIST2H2BF	-2.19449	7.46737	45.3789	1.62372e-11	6.83151e-11	-2.86532	7.34381	482.446	6.27452e-107	3.68956e-105	Common
ENSG00000203852	HIST2H3A	-2.13601	8.04874	8.02077	0.00462439	0.00788963	-3.15942	7.88471	664.621	1.47726e-146	1.7787e-144	Common
ENSG00000204138	PHACTR4	1.50722	5.01581	117.503	2.22768e-27	2.57746e-26	1.03872	4.69649	57.3454	3.65612e-14	1.50931e-13	Common
ENSG00000204147	ASAH2B	1.14498	3.9396	46.3886	9.69789e-12	4.15369e-11	1.12745	3.94544	52.1755	5.0756e-13	1.94966e-12	Common
ENSG00000204186	ZDBF2	1.00255	3.38181	27.8804	1.2905e-07	3.77914e-07	1.67346	3.88703	101.842	6.01347e-24	4.20901e-23	Common
ENSG00000204262	COL5A2	-1.57194	8.49966	126.309	2.63153e-29	3.36442e-28	-1.52398	8.49686	180.156	4.47981e-41	6.07356e-40	Common
ENSG00000204264	PSMB8	3.26414	5.62709	540.325	1.60239e-119	2.37526e-117	3.24527	5.63237	527.742	8.75476e-117	6.23561e-115	Common
ENSG00000204267	TAP2	3.08098	6.35239	486.259	9.28424e-108	1.0551e-105	2.85466	6.16549	447.251	2.85986e-99	1.46084e-97	Common
ENSG00000204301	NOTCH4	1.38836	3.29689	50.0675	1.48548e-12	6.81016e-12	1.5309	3.43157	70.9096	3.73977e-17	1.84688e-16	Common
ENSG00000204310	AGPAT1	-1.39364	5.06636	73.5354	9.88465e-18	6.73552e-17	-1.01383	5.15319	63.5668	1.55016e-15	6.96815e-15	Common
ENSG00000204381	LAYN	-3.49311	5.26733	518.371	9.56979e-115	1.25487e-112	-2.9123	5.27322	483.879	3.05913e-107	1.80936e-105	Common
ENSG00000204389	HSPA1A	-1.10737	4.63899	63.7757	1.39426e-15	8.18156e-15	-1.03973	4.62521	68.2275	1.45684e-16	6.97984e-16	Common
ENSG00000204397	CARD16	3.91207	6.43874	713.72	3.10624e-157	6.90665e-155	4.30561	6.81891	976.182	2.70062e-214	7.58725e-212	Common
ENSG00000204516	MICB	1.08374	4.04475	46.2409	1.04573e-11	4.46958e-11	1.0695	4.05063	45.9171	1.23367e-11	4.31445e-11	Common
ENSG00000204520	MICA	-2.67239	5.81028	418.802	4.44916e-93	3.61159e-91	-2.21208	5.84528	352.391	1.27751e-78	4.37992e-77	Common
ENSG00000204525	HLA-C	1.89167	8.9528	174.243	8.75896e-40	1.66209e-38	1.8306	8.89738	205.083	1.62426e-46	2.59113e-45	Common
ENSG00000204599	TRIM39	1.14276	3.80944	42.3402	7.67014e-11	3.04661e-10	1.17988	3.85495	53.7387	2.29006e-13	8.97391e-13	Common
ENSG00000204604	ZNF468	1.18818	4.40655	61.2027	5.14914e-15	2.87318e-14	1.59948	4.72254	129.465	5.36654e-30	4.88104e-29	Common
ENSG00000204922	C11orf83	-1.07833	5.45902	71.5259	2.73639e-17	1.80334e-16	-1.00687	5.45491	58.5082	2.02443e-14	8.49238e-14	Common
ENSG00000205189	ZBTB10	1.39792	4.10044	75.9059	2.97508e-18	2.11166e-17	1.82941	4.44907	163.432	2.01294e-37	2.40365e-36	Common
ENSG00000205220	PSMB10	2.17933	5.78732	272.149	3.86054e-61	1.54241e-59	2.02426	5.67573	242.476	1.13462e-54	2.22827e-53	Common
ENSG00000205323	SARNP	-1.53718	6.6176	146.379	1.07268e-33	1.63508e-32	-1.34494	6.64639	111.384	4.87542e-26	3.72714e-25	Common
ENSG00000205336	GPR56	3.23695	6.02298	455.205	5.31406e-101	5.1764e-99	3.54433	6.31603	654.604	2.22719e-144	2.55975e-142	Common
ENSG00000205413	SAMD9	3.24516	5.29247	475.874	1.68911e-105	1.7996e-103	3.23663	5.31219	486.343	8.9033e-108	5.39209e-106	Common
ENSG00000205763	RP9P	1.14979	4.31679	40.0036	2.53499e-10	9.5958e-10	1.04437	4.26053	50.3201	1.30607e-12	4.89244e-12	Common
ENSG00000205765	C5orf51	1.30371	4.83912	64.0245	1.22884e-15	7.23161e-15	1.31824	4.86638	106.867	4.76121e-25	3.48443e-24	Common
ENSG00000205903	ZNF316	2.53244	4.45444	239.725	4.51425e-54	1.44287e-52	2.43298	4.40766	218.703	1.73486e-49	3.02003e-48	Common
ENSG00000206337	HCP5	2.09167	3.63382	74.5692	5.85508e-18	4.06005e-17	1.86194	3.49815	62.3052	2.94148e-15	1.30712e-14	Common
ENSG00000206503	HLA-A	1.46505	10.3339	90.1356	2.22389e-21	1.88451e-20	1.18357	10.123	84.9097	3.12306e-20	1.81116e-19	Common
ENSG00000206754	SNORD101	2.34119	5.58359	32.5463	1.16387e-08	3.77308e-08	2.69589	5.88126	26.6985	2.37808e-07	6.02955e-07	Common
ENSG00000207707	MIR639	-1.05631	5.73341	83.8546	5.32539e-20	4.19308e-19	-1.32922	5.6204	137.801	8.05595e-32	7.8875e-31	Common
ENSG00000207715	AC009065.2	1.63591	5.67179	171.986	2.72471e-39	5.08547e-38	1.54283	5.61129	171.717	3.11933e-39	3.97342e-38	Common
ENSG00000207944	MIR574	-1.74005	5.87446	200.426	1.68612e-45	3.95542e-44	-1.66717	5.86012	215.767	7.58032e-49	1.29506e-47	Common
ENSG00000207947	MIR152	-2.45381	6.29747	341.467	3.05708e-76	1.8179e-74	-2.4141	6.27186	419.61	2.96657e-93	1.37004e-91	Common
ENSG00000209042	SNORD12C	2.43345	9.74524	248.531	5.4286e-56	1.86949e-54	2.08888	9.45178	273.425	2.03455e-61	4.7523e-60	Common
ENSG00000209082	MT-TL1	2.93403	5.58406	308.342	5.01625e-69	2.50274e-67	2.88683	5.56735	415.445	2.39266e-92	1.09006e-90	Common
ENSG00000210082	MT-RNR2	1.61613	11.474	44.0214	3.24803e-11	1.3299e-10	1.817	11.618	79.2031	5.60434e-19	3.08223e-18	Common
ENSG00000210174	MT-TR	1.19956	3.40676	27.8483	1.3121e-07	3.83873e-07	1.17697	3.42532	39.2077	3.81041e-10	1.20848e-09	Common
ENSG00000211455	STK38L	-1.43162	5.53665	119.241	9.27664e-28	1.08684e-26	-1.16091	5.58471	95.3638	1.58424e-22	1.03441e-21	Common
ENSG00000211459	MT-RNR1	2.06472	10.0571	13.5706	0.000229755	0.000470646	2.26556	10.2125	16.808	4.13587e-05	8.48999e-05	Common
ENSG00000211584	SLC48A1	1.97157	4.09126	126.356	2.56958e-29	3.28933e-28	1.84573	4.02447	120.076	6.08904e-28	5.03553e-27	Common
ENSG00000212719	C17orf51	1.10455	4.98891	44.3466	2.75087e-11	1.13451e-10	1.56407	5.32694	148.854	3.08686e-34	3.36066e-33	Common
ENSG00000212747	FAM127C	-1.77046	4.38074	21.7467	3.11123e-06	7.90994e-06	-1.58377	4.36752	108.692	1.89614e-25	1.41115e-24	Common
ENSG00000212907	MT-ND4L	1.32704	5.17097	7.56027	0.0059669	0.0100213	1.4557	5.26921	8.94906	0.00277613	0.00461806	Common
ENSG00000213185	FAM24B	1.18448	3.48399	41.2606	1.33226e-10	5.19493e-10	1.06364	3.42314	36.2914	1.69908e-09	5.12663e-09	Common
ENSG00000213244	HIST2H3DP1	-1.59865	5.34836	5.61586	0.0177986	0.0275657	-2.24881	5.16194	232.681	1.55123e-52	2.9162e-51	Common
ENSG00000213462	ERV3-1	1.90947	5.61809	191.332	1.62769e-43	3.53461e-42	2.13071	5.80683	276.838	3.6708e-62	8.86073e-61	Common
ENSG00000213523	SRA1	-1.76333	6.43005	199.095	3.29133e-45	7.61622e-44	-1.4837	6.47355	169.401	1.00017e-38	1.25661e-37	Common
ENSG00000213533	TMEM110	-1.05612	4.58351	55.8623	7.77299e-14	3.94747e-13	-1.32022	4.45965	90.2782	2.06923e-21	1.2871e-20	Common
ENSG00000213626	LBH	-2.35994	5.02443	188.23	7.73857e-43	1.63533e-41	-2.97906	4.88059	435.754	9.09084e-97	4.37832e-95	Common
ENSG00000213689	TREX1	2.40555	4.88351	234.396	6.55537e-53	1.97783e-51	2.31878	4.83887	272.649	3.00248e-61	6.98093e-60	Common
ENSG00000213694	S1PR3	-1.63642	3.76189	75.0112	4.68061e-18	3.27899e-17	-1.34278	3.78826	64.5492	9.41506e-16	4.28743e-15	Common
ENSG00000213699	SLC35F6	1.48703	6.72063	110.925	6.14401e-26	6.6428e-25	1.60249	6.80755	200.733	1.44503e-45	2.25193e-44	Common
ENSG00000213741	RPS29	1.49158	10.9359	104.009	2.0138e-24	2.02131e-23	1.03533	10.6038	61.9855	3.45989e-15	1.53144e-14	Common
ENSG00000213859	KCTD11	-1.95292	4.57185	142.707	6.81388e-33	1.01889e-31	-1.52582	4.62648	119.61	7.70083e-28	6.32707e-27	Common
ENSG00000213928	IRF9	1.97492	5.40842	186.342	1.99952e-42	4.17369e-41	1.92906	5.38643	210.593	1.01992e-47	1.68829e-46	Common
ENSG00000213949	ITGA1	-1.94602	4.35898	144.567	2.6712e-33	4.02966e-32	-1.94606	4.30384	179.633	5.82884e-41	7.84992e-40	Common
ENSG00000213977	TAX1BP3	-1.14352	7.74547	70.5672	4.44855e-17	2.88338e-16	-1.08766	7.74746	103.066	3.24178e-24	2.29122e-23	Common
ENSG00000214022	REPIN1	1.38281	5.96168	132.145	1.39095e-30	1.87687e-29	1.49587	6.04896	173.326	1.38921e-39	1.79904e-38	Common
ENSG00000214114	MYCBP	-1.38985	5.1383	110.111	9.26516e-26	9.93334e-25	-1.51174	5.06556	149.53	2.19642e-34	2.4094e-33	Common
ENSG00000214226	C17orf67	1.75524	4.35097	129.316	5.78498e-30	7.60524e-29	1.45948	4.15402	88.1211	6.15684e-21	3.7243e-20	Common
ENSG00000214517	PPME1	-1.85339	5.68938	228.028	1.60484e-51	4.585e-50	-1.57717	5.72067	188.219	7.78366e-43	1.12785e-41	Common
ENSG00000214530	STARD10	1.18702	3.74667	46.8457	7.68011e-12	3.31584e-11	1.06437	3.68146	41.0453	1.48742e-10	4.85597e-10	Common
ENSG00000214597	TMEM249	1.26665	4.01242	57.0125	4.33061e-14	2.2484e-13	1.53718	4.23232	103.061	3.2503e-24	2.29564e-23	Common
ENSG00000214655	ZSWIM8	1.30721	4.32877	75.496	3.66146e-18	2.58629e-17	1.33013	4.36323	86.7011	1.26226e-20	7.48768e-20	Common
ENSG00000214765	SEPT7P2	-1.76119	4.11463	102.41	4.51393e-24	4.43928e-23	-2.15714	3.96719	175.028	5.904e-40	7.77514e-39	Common
ENSG00000214944	ARHGEF28	1.93544	5.16168	172.559	2.04355e-39	3.8281e-38	1.50544	4.85207	142.025	9.60486e-33	9.85229e-32	Common
ENSG00000215067	AC027763.2	1.61701	3.6112	67.6871	1.9161e-16	1.19136e-15	1.9104	3.87447	98.7108	2.92208e-23	1.96895e-22	Common
ENSG00000215154	AC141586.5	1.62437	4.68921	122.158	2.13126e-28	2.60748e-27	1.39804	4.54084	109.056	1.57748e-25	1.17833e-24	Common
ENSG00000215492	HNRNPA1P7	-1.00003	4.34544	37.7478	8.0506e-10	2.93031e-09	-1.32903	4.20025	77.491	1.33325e-18	7.13467e-18	Common
ENSG00000215769	hsa-mir-6080	1.29747	3.43961	41.8394	9.90874e-11	3.90245e-10	1.32251	3.48267	53.8127	2.20546e-13	8.65918e-13	Common
ENSG00000216490	IFI30	2.78324	5.2155	305.695	1.89231e-68	9.30505e-67	2.57568	5.06421	322.091	5.07498e-72	1.52763e-70	Common
ENSG00000217128	FNIP1	1.04294	5.29054	62.3143	2.92794e-15	1.67021e-14	1.11815	5.34861	79.7972	4.14879e-19	2.29294e-18	Common
ENSG00000218510	LINC00339	1.78099	3.81636	95.2739	1.65784e-22	1.50723e-21	1.64163	3.74248	83.2654	7.17461e-20	4.09966e-19	Common
ENSG00000219665	CTD-2006C1.2	1.49019	3.33905	44.9195	2.05306e-11	8.54994e-11	1.37947	3.29433	51.0311	9.09126e-13	3.44121e-12	Common
ENSG00000221062	MIR1292	1.11995	5.77089	76.7836	1.90751e-18	1.37298e-17	1.45417	6.01258	139.323	3.74309e-32	3.75571e-31	Common
ENSG00000221869	CEBPD	2.58445	6.51947	346.099	2.99636e-77	1.84619e-75	2.50675	6.45997	355.515	2.66871e-79	9.27536e-78	Common
ENSG00000221926	TRIM16	1.37908	5.73134	115.918	4.9527e-27	5.60357e-26	1.39905	5.75283	148.666	3.39195e-34	3.68487e-33	Common
ENSG00000221968	FADS3	1.7474	7.91189	162.821	2.73734e-37	4.84386e-36	1.97466	8.0847	305.376	2.22139e-68	6.07221e-67	Common
ENSG00000221988	PPT2	-1.18691	4.22743	58.4162	2.12142e-14	1.12951e-13	-1.18913	4.18358	71.2952	3.07582e-17	1.52569e-16	Common
ENSG00000222041	LINC00152	-2.60366	8.5237	328.347	2.20248e-73	1.19824e-71	-2.6513	8.50042	496.344	5.9351e-110	3.70541e-108	Common
ENSG00000223345	HIST2H2BA	-2.66989	5.13352	338.861	1.12971e-75	6.56514e-74	-3.1237	5.02134	388.007	2.24815e-86	9.05887e-85	Common
ENSG00000223496	EXOSC6	-1.32091	3.31655	24.7542	6.51262e-07	1.77299e-06	-1.50266	3.19677	53.8594	2.15357e-13	8.45873e-13	Common
ENSG00000223547	ZNF844	1.13463	2.99612	29.0998	6.87437e-08	2.07163e-07	1.58605	3.34744	71.51	2.75858e-17	1.3744e-16	Common
ENSG00000223960	AC009948.5	1.74597	3.92004	101.14	8.57236e-24	8.32651e-23	1.81832	4.0074	129.023	6.70305e-30	6.06392e-29	Common
ENSG00000224470	ATXN1L	1.88338	5.85688	237.057	1.72357e-53	5.35825e-52	1.70878	5.73203	211.512	6.42716e-48	1.07091e-46	Common
ENSG00000225377	RP5-1103G7.4	2.59559	4.17576	180.021	4.79535e-41	9.43208e-40	2.19476	3.88938	139.644	3.18458e-32	3.20167e-31	Common
ENSG00000225614	ZNF469	-3.04643	5.12206	378.056	3.29705e-84	2.32567e-82	-2.9969	5.06903	437.018	4.82371e-97	2.3343e-95	Common
ENSG00000225663	FAM195B	-1.05275	6.61632	67.577	2.02622e-16	1.25677e-15	-1.05781	6.59496	94.5694	2.36648e-22	1.53821e-21	Common
ENSG00000225830	ERCC6	-1.14723	4.80206	41.6848	1.07242e-10	4.21548e-10	-1.24941	4.73205	96.9642	7.05912e-23	4.67251e-22	Common
ENSG00000226328	CTA-217C2.1	1.58959	4.21914	93.5289	4.00309e-22	3.57274e-21	1.85316	4.44626	163.631	1.82171e-37	2.18303e-36	Common
ENSG00000226380	MIR29B1	1.64034	5.18321	144.734	2.45484e-33	3.71422e-32	1.18272	4.86474	68.5351	1.24639e-16	5.99428e-16	Common
ENSG00000226824	RP4-756H11.3	-1.57309	3.27959	61.25	5.02678e-15	2.80797e-14	-1.43228	3.25455	58.0709	2.52839e-14	1.05496e-13	Common
ENSG00000226972	AC013717.3	1.0464	4.85284	57.9741	2.6559e-14	1.39951e-13	1.1902	4.96018	90.4414	1.90542e-21	1.18739e-20	Common
ENSG00000227973	PIN4P1	-1.32909	4.69767	91.5811	1.07109e-21	9.33943e-21	-1.0571	4.74585	61.3745	4.71889e-15	2.06789e-14	Common
ENSG00000228716	DHFR	-1.44896	4.2334	24.1717	8.81169e-07	2.36862e-06	-1.84713	4.07879	128.902	7.12621e-30	6.44098e-29	Common
ENSG00000229212	RP11-561C5.4	1.33248	3.89851	47.7965	4.72825e-12	2.08738e-11	1.04795	3.7262	40.1005	2.4123e-10	7.75278e-10	Common
ENSG00000229512	AC068580.5	1.76106	5.71007	195.913	1.62857e-44	3.65333e-43	2.27506	6.13105	360.609	2.0746e-80	7.31098e-79	Common
ENSG00000230479	AP000695.6	1.16259	4.29935	58.0213	2.59298e-14	1.36988e-13	1.38746	4.4771	100.468	1.20332e-23	8.30179e-23	Common
ENSG00000231298	LINC00704	1.5417	4.37778	70.9927	3.58558e-17	2.33886e-16	1.71361	4.53576	132.464	1.18442e-30	1.09901e-29	Common
ENSG00000231742	RP11-112L6.4	1.87619	5.70202	202.476	6.01958e-46	1.43851e-44	2.0306	5.83682	256.579	9.55565e-58	2.01766e-56	Common
ENSG00000231925	TAPBP	1.07628	7.56052	65.4577	5.9376e-16	3.58288e-15	1.35967	7.75241	147.753	5.37238e-34	5.79278e-33	Common
ENSG00000232527	RP11-14N7.2	-1.84647	4.24418	106.888	4.71111e-25	4.87704e-24	-1.63623	4.24143	103.128	3.14241e-24	2.22409e-23	Common
ENSG00000232536	RP11-74C1.4	-1.18675	3.92888	48.3085	3.64165e-12	1.62295e-11	-1.4601	3.79542	80.581	2.79024e-19	1.55399e-18	Common
ENSG00000233016	SNHG7	1.74041	6.76726	154.134	2.16492e-35	3.53154e-34	1.5734	6.64271	190.03	3.13172e-43	4.5772e-42	Common
ENSG00000233184	RP11-421L21.3	1.05724	4.28749	48.6987	2.98463e-12	1.33538e-11	1.46532	4.59236	118.669	1.23754e-27	1.01184e-26	Common
ENSG00000233224	HIST1H2AM	-1.56021	8.10428	9.50836	0.00204537	0.00368636	-2.24457	7.93978	389.31	1.16995e-86	4.77134e-85	Common
ENSG00000233237	LINC00472	1.35193	3.50264	52.8281	3.64055e-13	1.75143e-12	1.00112	3.28252	30.7546	2.92806e-08	7.99956e-08	Common
ENSG00000233276	GPX1	1.21443	10.3946	75.2169	4.2175e-18	2.96268e-17	1.50588	10.5942	146.085	1.24408e-33	1.32032e-32	Common
ENSG00000233429	HOTAIRM1	1.11553	3.8218	38.7323	4.86103e-10	1.79619e-09	1.16961	3.88022	54.7412	1.37494e-13	5.4684e-13	Common
ENSG00000233822	HIST1H2BN	-1.46026	6.45869	36.0719	1.90173e-09	6.68644e-09	-1.57566	6.40237	199.524	2.65229e-45	4.0706e-44	Common
ENSG00000234127	TRIM26	2.01344	5.81836	237.27	1.5489e-53	4.84469e-52	1.80295	5.66432	216.499	5.24937e-49	9.01395e-48	Common
ENSG00000234741	GAS5	1.61575	9.31045	108.138	2.50661e-25	2.6322e-24	1.48873	9.2075	150.458	1.37675e-34	1.52014e-33	Common
ENSG00000234745	HLA-B	2.19138	6.63936	247.884	7.51037e-56	2.5691e-54	2.35751	6.7798	299.952	3.37525e-67	9.03103e-66	Common
ENSG00000234883	MIR155HG	3.52565	5.04482	461.269	2.54533e-102	2.55232e-100	3.08327	4.68292	399.359	7.59573e-89	3.25522e-87	Common
ENSG00000234912	LINC00338	1.49627	3.79972	71.8717	2.29659e-17	1.52728e-16	1.63705	3.93236	91.5558	1.08489e-21	6.82376e-21	Common
ENSG00000234975	FTH1P2	2.4352	4.42446	224.624	8.86973e-51	2.4923e-49	2.45666	4.47124	75.962	2.89171e-18	1.52485e-17	Common
ENSG00000234998	RP11-439A17.10	-2.66989	5.13352	338.861	1.12971e-75	6.56514e-74	-3.1237	5.02134	388.007	2.24815e-86	9.05887e-85	Common
ENSG00000235162	C12orf75	-3.02916	8.02127	421.354	1.23776e-93	1.02095e-91	-2.91458	8.01459	589.79	2.78377e-130	2.46974e-128	Common
ENSG00000235883	AC012379.1	-1.73553	8.01508	162.175	3.78755e-37	6.62206e-36	-1.568	8.03891	197.832	6.20797e-45	9.39931e-44	Common
ENSG00000235884	LINC00941	-1.9078	3.48345	94.7216	2.19132e-22	1.97818e-21	-1.77031	3.44703	101.605	6.77685e-24	4.73677e-23	Common
ENSG00000235908	RHOA-IT1	1.21711	2.79596	18.1589	2.03218e-05	4.72926e-05	2.14108	3.48479	10.5993	0.00113131	0.00197073	Common
ENSG00000236618	PITPNA-AS1	1.13783	4.74166	70.5656	4.45203e-17	2.88381e-16	1.01695	4.6701	55.8964	7.63915e-14	3.09793e-13	Common
ENSG00000236876	TMSB4XP1	-1.43044	3.70794	52.0866	5.31052e-13	2.51696e-12	-1.08007	3.76742	39.9707	2.57801e-10	8.26433e-10	Common
ENSG00000236992	RPL12L3	1.11771	4.94739	63.5986	1.5254e-15	8.91529e-15	1.23877	5.04171	96.8415	7.51065e-23	4.96489e-22	Common
ENSG00000237296	SMG1P1	2.02981	5.00718	181.947	1.82082e-41	3.64448e-40	1.59461	4.6891	137.588	8.96813e-32	8.76363e-31	Common
ENSG00000237380	HOXD-AS2	1.73473	5.56895	158.79	2.07959e-36	3.55093e-35	1.41937	5.34635	125.027	5.02162e-29	4.35954e-28	Common
ENSG00000238423	SNORD42B	1.70327	3.83423	89.0853	3.78146e-21	3.15472e-20	1.84234	3.97533	126.677	2.18647e-29	1.93643e-28	Common
ENSG00000239382	ALKBH6	-1.27569	5.26748	92.7368	5.97321e-22	5.28495e-21	-1.13568	5.27943	66.2437	3.98483e-16	1.85044e-15	Common
ENSG00000239672	NME1	-1.38918	8.21139	101.194	8.34077e-24	8.11698e-23	-1.19382	8.25304	114.817	8.6323e-27	6.78905e-26	Common
ENSG00000239713	APOBEC3G	3.67678	5.14932	522.595	1.15359e-115	1.59445e-113	3.48214	5.00506	469.122	4.97526e-104	2.76482e-102	Common
ENSG00000239857	GET4	1.24563	5.02271	68.8693	1.05208e-16	6.66711e-16	1.60519	5.29384	149.666	2.05058e-34	2.25185e-33	Common
ENSG00000240476	LINC00973	1.79547	5.66775	165.523	7.03179e-38	1.26622e-36	2.53493	6.28098	431.06	9.5542e-96	4.53668e-94	Common
ENSG00000240758	RP11-155G14.6	-1.84976	4.68919	166.066	5.35099e-38	9.66959e-37	-1.68612	4.6782	169.802	8.17417e-39	1.02956e-37	Common
ENSG00000240929	HIST2H2BB	-2.66989	5.13352	338.861	1.12971e-75	6.56514e-74	-3.1237	5.02134	388.007	2.24815e-86	9.05887e-85	Common
ENSG00000240972	MIF	-1.45625	10.5913	104.04	1.98294e-24	1.99425e-23	-1.17105	10.6614	90.4072	1.93861e-21	1.20733e-20	Common
ENSG00000241360	PDXP	-2.10487	3.96524	137.716	8.40767e-32	1.2146e-30	-2.27904	3.862	171.529	3.42949e-39	4.363e-38	Common
ENSG00000241839	PLEKHO2	2.05798	5.84668	285.823	4.04405e-64	1.76763e-62	2.08186	5.87748	312.827	5.29049e-70	1.5288e-68	Common
ENSG00000241878	PISD	1.10773	4.71117	56.2777	6.29241e-14	3.21794e-13	1.33993	4.88595	87.8556	7.04105e-21	4.23888e-20	Common
ENSG00000241978	AKAP2	1.77898	8.76276	162.612	3.04071e-37	5.3529e-36	1.81258	8.78117	239.403	5.30844e-54	1.03051e-52	Common
ENSG00000242028	HYPK	-1.02914	7.78463	58.5565	1.97538e-14	1.05453e-13	-1.0118	7.77526	77.2704	1.49085e-18	7.9696e-18	Common
ENSG00000242550	SERPINB10	3.157	5.05007	372.374	5.69365e-83	3.90837e-81	3.61583	5.49378	612.178	3.75834e-135	3.72665e-133	Common
ENSG00000242663	RP11-196G18.21	-2.28957	7.43462	37.7593	8.00339e-10	2.91416e-09	-2.94967	7.31723	513.883	9.06415e-114	6.07118e-112	Common
ENSG00000242779	ZNF702P	1.41492	4.33327	89.0925	3.76776e-21	3.14585e-20	1.73788	4.59675	161.523	5.25818e-37	6.20551e-36	Common
ENSG00000242802	AP5Z1	1.27823	5.93246	110.459	7.77397e-26	8.3609e-25	1.31984	5.9653	134.27	4.7692e-31	4.50801e-30	Common
ENSG00000243251	PGBD3	-1.17652	4.76721	44.3136	2.79764e-11	1.15241e-10	-1.24164	4.70865	92.7279	6.00008e-22	3.8287e-21	Common
ENSG00000243279	PRAF2	-1.20054	5.72581	102.829	3.65421e-24	3.62163e-23	-1.19988	5.69855	110.753	6.70282e-26	5.08951e-25	Common
ENSG00000243335	KCTD7	-1.14408	5.97429	96.2059	1.03538e-22	9.51473e-22	-1.34888	5.88551	130.684	2.904e-30	2.66283e-29	Common
ENSG00000243414	TICAM2	-1.24122	6.71273	88.0115	6.50751e-21	5.37198e-20	-1.44913	6.63224	151.266	9.16627e-35	1.01653e-33	Common
ENSG00000243509	TNFRSF6B	2.41917	6.56018	329.422	1.28441e-73	7.0629e-72	2.39461	6.54631	399.233	8.08753e-89	3.45136e-87	Common
ENSG00000243716	NPIPB5	1.49766	3.81353	63.3124	1.76389e-15	1.02623e-14	1.21123	3.63252	50.5188	1.18027e-12	4.43105e-12	Common
ENSG00000244694	PTCHD4	1.41999	4.42879	74.852	5.07353e-18	3.54212e-17	1.37602	4.41389	85.6533	2.14423e-20	1.25502e-19	Common
ENSG00000244879	GABPB1-AS1	1.08535	3.36429	33.7594	6.23662e-09	2.08322e-08	1.05795	3.36646	33.6826	6.48785e-09	1.86999e-08	Common
ENSG00000245910	SNHG6	1.2048	7.93451	78.7288	7.12491e-19	5.25026e-18	1.18855	7.91708	106.376	6.10065e-25	4.43899e-24	Common
ENSG00000247828	TMEM161B-AS1	1.0011	4.57667	47.259	6.21987e-12	2.71403e-11	1.11969	4.66892	56.5367	5.51597e-14	2.25408e-13	Common
ENSG00000248101	AC002116.8	-1.27952	5.25972	93.2236	4.67076e-22	4.16137e-21	-1.13139	5.27419	66.4814	3.53216e-16	1.6478e-15	Common
ENSG00000248235	AC037459.4	-2.41541	6.80959	300.105	3.12493e-67	1.46614e-65	-2.1736	6.82524	362.216	9.27077e-81	3.31324e-79	Common
ENSG00000248487	ABHD14A	-1.19425	3.53522	41.6288	1.10357e-10	4.32963e-10	-1.1216	3.51008	38.792	4.71449e-10	1.48312e-09	Common
ENSG00000248592	TMEM110-MUSTN1	-1.05745	4.57387	55.9603	7.3951e-14	3.7593e-13	-1.33951	4.44448	91.9465	8.905e-22	5.62556e-21	Common
ENSG00000249014	HMGN2P4	-1.39178	7.36336	98.3493	3.50723e-23	3.29101e-22	-1.27389	7.37857	104.216	1.8144e-24	1.2978e-23	Common
ENSG00000249141	RP11-514O12.4	-1.5371	3.22636	50.6441	1.10731e-12	5.12004e-12	-1.29142	3.23718	44.9706	2.00016e-11	6.9114e-11	Common
ENSG00000249240	AC069368.3	2.0964	5.83361	294.368	5.55715e-66	2.54881e-64	2.11596	5.8614	320.311	1.23907e-71	3.70767e-70	Common
ENSG00000249751	ECSCR	1.38119	7.07	120.212	5.68418e-28	6.75236e-27	1.49128	7.14802	190.889	2.03396e-43	2.97705e-42	Common
ENSG00000249859	PVT1	2.08376	5.19158	232.832	1.43808e-52	4.30079e-51	1.02464	4.42099	55.8232	7.92895e-14	3.21359e-13	Common
ENSG00000250251	PKD1P6	1.43236	3.77419	54.9821	1.21631e-13	6.06552e-13	1.07586	3.546	38.5881	5.23378e-10	1.64189e-09	Common
ENSG00000250264	TAP2	3.21324	5.91541	531.648	1.23687e-117	1.78179e-115	3.04438	5.78333	448.242	1.74076e-99	8.93707e-98	Common
ENSG00000251201	TMED7-TICAM2	-1.10971	6.70563	69.1829	8.97432e-17	5.70474e-16	-1.31035	6.62425	123.452	1.11062e-28	9.50326e-28	Common
ENSG00000251257	CTD-2263F21.1	1.29245	3.40913	44.1049	3.11248e-11	1.279e-10	1.15	3.33695	31.4171	2.0814e-08	5.7659e-08	Common
ENSG00000251314	CTD-2337A12.1	1.73628	3.57823	69.8629	6.35739e-17	4.07926e-16	2.22172	4.00277	131.136	2.31191e-30	2.1257e-29	Common
ENSG00000251322	SHANK3	1.49839	3.95493	69.0632	9.53594e-17	6.05799e-16	1.44008	3.93503	78.679	7.30695e-19	3.96686e-18	Common
ENSG00000251537	RP11-385D13.1	1.45384	5.66432	125.836	3.34037e-29	4.21793e-28	1.46776	5.68285	160.518	8.71849e-37	1.01823e-35	Common
ENSG00000253729	PRKDC	1.09303	6.32477	68.1778	1.49399e-16	9.36879e-16	1.17586	6.38145	96.4382	9.20712e-23	6.07442e-22	Common
ENSG00000254635	WAC-AS1	1.13972	5.00848	73.1627	1.19391e-17	8.08695e-17	1.39233	5.19809	127.133	1.73695e-29	1.54372e-28	Common
ENSG00000254996	ANKHD1-EIF4EBP3	2.07879	3.8347	115.552	5.95656e-27	6.72447e-26	1.37568	3.33551	51.0655	8.93367e-13	3.38536e-12	Common
ENSG00000255090	RP11-820L6.1	-1.19564	4.02342	55.5206	9.24865e-14	4.65986e-13	-1.44528	3.89892	88.0081	6.51857e-21	3.93605e-20	Common
ENSG00000255248	RP11-166D19.1	-1.11016	4.88251	50.4002	1.25378e-12	5.78426e-12	-1.21869	4.81007	45.5062	1.52154e-11	5.29738e-11	Common
ENSG00000255302	EID1	-1.73553	8.01508	162.175	3.78755e-37	6.62206e-36	-1.568	8.03891	197.832	6.20797e-45	9.39931e-44	Common
ENSG00000255439	RP11-196G11.1	-2.13355	8.30557	228.727	1.12998e-51	3.27406e-50	-2.16311	8.28342	350.906	2.6908e-78	9.13245e-77	Common
ENSG00000255508	MIR3654	1.08524	3.64675	38.3163	6.01578e-10	2.20931e-09	1.32675	3.83686	64.8919	7.91221e-16	3.60957e-15	Common
ENSG00000255517	CTD-3074O7.5	1.2085	3.96159	53.0485	3.25414e-13	1.57294e-12	1.53939	4.22211	99.022	2.49709e-23	1.68708e-22	Common
ENSG00000255717	SNHG1	1.80705	4.9276	129.741	4.66942e-30	6.16243e-29	1.50587	4.72334	122.445	1.84466e-28	1.55994e-27	Common
ENSG00000256018	HIST1H3G	-1.86596	7.56177	5.42899	0.0198051	0.0304264	-3.21694	7.33338	721.826	5.36492e-159	7.33253e-157	Common
ENSG00000256043	CTSO	1.04864	4.05457	35.5992	2.42383e-09	8.42654e-09	1.09568	4.10064	52.9375	3.44325e-13	1.33465e-12	Common
ENSG00000256100	AP000721.4	-1.02936	8.91701	40.5499	1.91655e-10	7.33624e-10	-1.17193	8.85867	78.8857	6.58087e-19	3.58422e-18	Common
ENSG00000256316	HIST1H3F	-2.15678	7.95271	8.54645	0.00346197	0.00602399	-3.28727	7.77921	732.532	2.52098e-161	3.54128e-159	Common
ENSG00000257219	RP11-54A9.1	1.90293	5.51591	197.409	7.67998e-45	1.75337e-43	2.08272	5.67366	297.183	1.35344e-66	3.59283e-65	Common
ENSG00000257242	C12orf79	1.51413	7.49206	114.288	1.12674e-26	1.25537e-25	1.74617	7.66458	218.208	2.2248e-49	3.85301e-48	Common
ENSG00000257727	CNPY2	-1.06319	6.88754	70.8613	3.83244e-17	2.4967e-16	-1.00123	6.88988	83.6764	5.82772e-20	3.34325e-19	Common
ENSG00000258818	RNASE4	-2.78904	4.29219	228.893	1.03914e-51	3.028e-50	-2.79937	4.22053	310.718	1.52314e-69	4.27917e-68	Common
ENSG00000258838	ERCC6-PGBD3	-1.08565	4.19582	34.8097	3.63561e-09	1.24323e-08	-1.10018	4.15005	58.0946	2.49811e-14	1.04318e-13	Common
ENSG00000258947	TUBB3	-2.41279	7.0367	295.996	2.45538e-66	1.13636e-64	-1.66793	7.16177	110.629	7.13546e-26	5.40585e-25	Common
ENSG00000259112	NDUFC2-KCTD14	-1.59339	8.34182	139.105	4.17834e-32	6.08775e-31	-1.46085	8.36082	172.208	2.43731e-39	3.12038e-38	Common
ENSG00000259132	RP11-298I3.5	1.59375	5.19015	143.119	5.53512e-33	8.2889e-32	1.53499	5.16108	151.843	6.85594e-35	7.65352e-34	Common
ENSG00000259207	ITGB3	-1.63401	4.68674	111.605	4.36148e-26	4.74566e-25	-1.32929	4.72808	111.789	3.97369e-26	3.04238e-25	Common
ENSG00000259330	LINC00984	-1.31398	4.06189	53.1927	3.02385e-13	1.4637e-12	-1.37307	3.99303	71.7384	2.45709e-17	1.22781e-16	Common
ENSG00000259399	TGIF2-C20orf24	1.86352	4.40135	146.674	9.24535e-34	1.41771e-32	2.00112	4.53869	199.693	2.43644e-45	3.745e-44	Common
ENSG00000259753	ITGB3	-1.66212	4.52899	110.543	7.45297e-26	8.0241e-25	-1.40639	4.5515	114.166	1.19855e-26	9.3535e-26	Common
ENSG00000259784	ATP6C	-1.06123	7.54743	68.5528	1.23526e-16	7.78451e-16	-1.08108	7.52473	102.963	3.41483e-24	2.40513e-23	Common
ENSG00000260027	HOXB7	2.35197	5.20758	254.804	2.32899e-57	8.47718e-56	2.66068	5.49178	405.628	3.27954e-90	1.4359e-88	Common
ENSG00000260727	SLC7A5P1	1.35314	3.23077	47.4084	5.76362e-12	2.5268e-11	1.0369	3.03575	28.0308	1.19401e-07	3.10602e-07	Common
ENSG00000260833	AC124789.1	-1.40269	3.65311	49.2933	2.20418e-12	9.95337e-12	-1.35882	3.60836	57.526	3.33533e-14	1.38139e-13	Common
ENSG00000260944	RP11-463O9.5	-1.57608	4.03597	80.0959	3.56663e-19	2.67445e-18	-1.66785	3.95405	118.365	1.44255e-27	1.17282e-26	Common
ENSG00000261609	GAN	1.10876	3.66593	39.0636	4.10221e-10	1.52795e-09	1.38626	3.88299	71.128	3.34785e-17	1.65656e-16	Common
ENSG00000261801	LOXL1-AS1	-2.53108	4.99855	243.708	6.11108e-55	2.00978e-53	-2.5185	4.94926	366.569	1.04545e-81	3.84499e-80	Common
ENSG00000261884	CTC-479C5.12	1.83951	5.87928	197.107	8.93692e-45	2.03126e-43	1.68081	5.76693	178.292	1.14356e-40	1.52787e-39	Common
ENSG00000262246	CORO7	1.34718	4.48422	80.1967	3.38938e-19	2.54527e-18	1.36391	4.51332	93.9537	3.22995e-22	2.09006e-21	Common
ENSG00000262660	SLC25A10	-1.08646	5.67624	64.8213	8.20063e-16	4.90217e-15	-1.11625	5.6412	84.8825	3.16633e-20	1.83415e-19	Common
ENSG00000263212	LA16c-306E5.3	1.24705	4.02802	55.8239	7.92633e-14	4.01936e-13	1.19657	4.01322	56.8851	4.6204e-14	1.89654e-13	Common
ENSG00000263421	MIR4687	1.13144	3.99566	49.0183	2.53591e-12	1.1406e-11	1.156	4.0308	58.9258	1.6373e-14	6.90548e-14	Common
ENSG00000263721	MIR4444-1	-1.1266	7.64918	71.6379	2.58546e-17	1.70717e-16	-1.20357	7.60918	125.444	4.0697e-29	3.54836e-28	Common
ENSG00000263740	RN7SL4P	1.69989	4.76624	12.6213	0.000381367	0.000760059	1.17311	4.40145	6.50297	0.0107694	0.0165108	Common
ENSG00000264052	MIR3655	-1.17011	5.53481	81.9103	1.42406e-19	1.09103e-18	-1.3602	5.4454	120.102	6.00945e-28	4.97785e-27	Common
ENSG00000264175	MIR3189	4.25418	9.47516	678.639	1.32099e-149	2.54927e-147	4.71147	9.90473	1100.2	2.99262e-241	1.08098e-238	Common
ENSG00000264187	RP11-45M22.4	1.89817	4.01225	113.932	1.34866e-26	1.49936e-25	1.89646	4.0468	135.475	2.59886e-31	2.48439e-30	Common
ENSG00000264229	RNU4ATAC	1.0417	3.78616	35.2039	2.96932e-09	1.02533e-08	1.51063	4.13872	100.108	1.44306e-23	9.91513e-23	Common
ENSG00000264311	CCDC58P1	-1.47897	3.59336	61.7075	3.98464e-15	2.24545e-14	-1.04285	3.67539	37.3585	9.82911e-10	3.01565e-09	Common
ENSG00000265072	MIR3652	-1.23517	10.6952	74.9955	4.71789e-18	3.30285e-17	-1.18354	10.6991	89.5337	3.01454e-21	1.86592e-20	Common
ENSG00000265565	MIR3143	-1.93863	7.48717	10.1837	0.00141689	0.00261918	-2.64373	7.34285	526.141	1.95219e-116	1.35236e-114	Common
ENSG00000265735	RN7SL5P	1.8727	3.71076	7.81682	0.00517623	0.00876822	1.59032	3.51932	9.00687	0.00268967	0.00447791	Common
ENSG00000266780	MIR4444-1	-1.33399	4.20968	61.3341	4.81661e-15	2.69793e-14	-1.49889	4.11303	94.1438	2.93414e-22	1.90475e-21	Common
ENSG00000267047	RP11-589P10.7	1.57811	3.58275	64.8121	8.23905e-16	4.92225e-15	1.8967	3.86368	95.7386	1.31098e-22	8.59315e-22	Common
ENSG00000267107	AC011526.1	2.32904	6.72059	241.665	1.70514e-54	5.48433e-53	2.2239	6.64009	276.476	4.40145e-62	1.05991e-60	Common
ENSG00000267279	RP11-879F14.2	-1.74764	3.56561	85.0289	2.94032e-20	2.34767e-19	-1.68323	3.51555	94.0771	3.03477e-22	1.96754e-21	Common
ENSG00000267519	MIR24-2	1.24656	4.70256	71.5313	2.72901e-17	1.79963e-16	1.40958	4.83473	119.832	6.88461e-28	5.6749e-27	Common
ENSG00000267534	S1PR2	-1.06655	3.21608	30.1804	3.93669e-08	1.21572e-07	-1.2773	3.09405	45.3819	1.62123e-11	5.62701e-11	Common
ENSG00000268173	PIK3R2	-2.12649	4.7881	208.701	2.63794e-47	6.5807e-46	-1.94355	4.77553	225.464	5.81482e-51	1.05966e-49	Common
ENSG00000268520	CTD-2616J11.10	-1.65637	5.90648	157.913	3.23403e-36	5.47643e-35	-1.56948	5.89615	173.421	1.32432e-39	1.72161e-38	Common
ENSG00000268750	CTD-2583A14.10	-1.04506	4.61759	57.755	2.96877e-14	1.55796e-13	-1.06919	4.5727	65.0262	7.39099e-16	3.37635e-15	Common
ENSG00000269028	MTRNR2L12	1.99263	7.00118	30.5086	3.32391e-08	1.03397e-07	2.2891	7.24217	39.149	3.92661e-10	1.24261e-09	Common
ENSG00000269307	CTD-2278I10.6	-1.02351	6.41907	65.9225	4.68997e-16	2.84514e-15	-1.08235	6.37782	86.8177	1.19e-20	7.06732e-20	Common
ENSG00000269343	ZNF587B	-1.11571	4.27385	54.6945	1.40799e-13	6.98395e-13	-1.24931	4.18724	71.8377	2.33641e-17	1.16925e-16	Common
ENSG00000269439	CTD-3131K8.2	2.35181	4.59849	221.314	4.67539e-50	1.28548e-48	2.19744	4.50404	198.618	4.18266e-45	6.38061e-44	Common
ENSG00000269834	CTD-3018O17.3	1.31793	3.10375	37.458	9.34047e-10	3.37339e-09	1.65075	3.38141	64.0823	1.19331e-15	5.39525e-15	Common
ENSG00000270136	MINOS1-NBL1	-1.15067	8.39969	72.3434	1.80825e-17	1.21198e-16	-1.16805	8.37988	110.952	6.06336e-26	4.61783e-25	Common
ENSG00000270149	F11R	1.89699	3.78526	112.156	3.30316e-26	3.60178e-25	1.9964	3.89989	140.917	1.67752e-32	1.70345e-31	Common
ENSG00000271880	RP11-96C23.5	1.39156	6.71951	34.0631	5.33532e-09	1.79564e-08	1.2563	6.62058	118.393	1.42247e-27	1.15743e-26	Common
ENSG00000272047	GTF2H5	-1.36862	6.9125	121.568	2.87032e-28	3.49081e-27	-1.16743	6.95227	119.893	6.67779e-28	5.51341e-27	Common
ENSG00000273143	RP11-525A16.4	2.00256	4.75378	149.983	1.74815e-34	2.78073e-33	1.92726	4.72353	184.832	4.27012e-42	6.02343e-41	Common
ENSG00000273149	RP11-290D2.6	2.01994	6.18102	264.416	1.87049e-59	7.03359e-58	2.43159	6.52967	91.6567	1.03098e-21	6.4968e-21	Common
ENSG00000273184	RP11-212P7.3	-2.60713	4.14985	217.024	4.03204e-49	1.08526e-47	-2.27902	4.13464	219.229	1.33247e-49	2.33563e-48	Common
ENSG00000273217	CTC-432M15.3	1.0281	5.27793	60.712	6.60658e-15	3.65848e-14	1.10679	5.33808	78.4748	8.10273e-19	4.3871e-18	Common
ENSG00000273269	RP11-761B3.1	-1.87066	10.1017	171.313	3.82337e-39	7.08432e-38	-1.48913	10.1802	147.648	5.66455e-34	6.09481e-33	Common
CATG00000100867	CATG00000100867.1	-1.10252	3.21442	30.2688	3.76134e-08	1.16297e-07	-0.669892	3.32607	14.7469	0.000122949	0.000239035	Control-A-Specific
ENSG00000004059	ARF5	-1.08302	6.74404	68.1221	1.53678e-16	9.62532e-16	-0.916446	6.78065	65.1488	6.94523e-16	3.18134e-15	Control-A-Specific
ENSG00000005810	MYCBP2	1.45763	4.12501	69.5525	7.44085e-17	4.75062e-16	0.936119	3.78091	32.062	1.4933e-08	4.18371e-08	Control-A-Specific
ENSG00000006704	GTF2IRD1	1.0357	3.22027	26.9962	2.03853e-07	5.87491e-07	0.628039	2.97128	10.3436	0.00129926	0.00224665	Control-A-Specific
ENSG00000007255	TRAPPC6A	1.14962	4.35547	56.9047	4.57454e-14	2.36664e-13	0.975	4.24923	46.0942	1.12703e-11	3.96067e-11	Control-A-Specific
ENSG00000008710	PKD1	1.16806	7.23705	85.4343	2.39532e-20	1.92604e-19	0.888191	7.04395	68.124	1.5353e-16	7.3416e-16	Control-A-Specific
ENSG00000008952	SEC62	-1.10218	7.6859	72.1253	2.01961e-17	1.3501e-16	-0.853174	7.75497	64.1103	1.17647e-15	5.32623e-15	Control-A-Specific
ENSG00000010539	ZNF200	1.06692	3.36633	32.6007	1.13172e-08	3.67236e-08	0.641299	3.10517	11.8092	0.000589394	0.00105995	Control-A-Specific
ENSG00000011638	TMEM159	1.34038	4.36208	66.5343	3.43865e-16	2.10728e-15	0.231121	3.66439	1.94119	0.163539	0.204202	Control-A-Specific
ENSG00000013588	GPRC5A	-1.50017	4.38853	90.5409	1.8119e-21	1.54951e-20	-0.992906	4.50099	56.0713	6.98883e-14	2.84218e-13	Control-A-Specific
ENSG00000020577	SAMD4A	1.39169	6.85695	125.144	4.73416e-29	5.95584e-28	0.645499	6.35359	34.7482	3.75229e-09	1.10258e-08	Control-A-Specific
ENSG00000029993	HMGB3	-1.08248	5.6834	79.382	5.11903e-19	3.80228e-18	-0.933128	5.70942	70.4525	4.71485e-17	2.32049e-16	Control-A-Specific
ENSG00000040275	SPDL1	-1.07807	5.77597	81.8799	1.44612e-19	1.1071e-18	-0.799678	5.84982	52.2737	4.82808e-13	1.8567e-12	Control-A-Specific
ENSG00000044115	CTNNA1	1.05488	7.72089	63.6641	1.4755e-15	8.64344e-15	0.336713	7.26833	10.5893	0.00113746	0.00198076	Control-A-Specific
ENSG00000047579	DTNBP1	1.00614	4.89394	55.6232	8.77799e-14	4.43145e-13	0.958216	4.86926	59.4078	1.28162e-14	5.45093e-14	Control-A-Specific
ENSG00000048707	VPS13D	1.07525	3.90605	37.6409	8.50411e-10	3.08659e-09	0.301286	3.43033	3.05781	0.0803497	0.106369	Control-A-Specific
ENSG00000051523	CYBA	-1.32917	8.20877	96.0101	1.14301e-22	1.04755e-21	-0.954181	8.31198	65.3798	6.17685e-16	2.83967e-15	Control-A-Specific
ENSG00000052841	TTC17	1.13594	6.41147	83.1497	7.60683e-20	5.93461e-19	0.679456	6.11024	36.9114	1.23622e-09	3.76828e-09	Control-A-Specific
ENSG00000055070	SZRD1	-1.20152	7.28355	78.176	9.42572e-19	6.90095e-18	-0.950292	7.34866	74.5984	5.76886e-18	2.99518e-17	Control-A-Specific
ENSG00000056050	C4orf27	-1.06724	5.49994	67.9145	1.70745e-16	1.06552e-15	-0.903267	5.53124	59.6824	1.11467e-14	4.77096e-14	Control-A-Specific
ENSG00000057663	ATG5	1.0158	5.95905	74.797	5.21682e-18	3.63967e-17	0.863606	5.85928	60.52	7.28355e-15	3.1528e-14	Control-A-Specific
ENSG00000060237	WNK1	1.07675	5.25698	63.3032	1.77214e-15	1.03044e-14	0.935285	5.1667	58.1499	2.4289e-14	1.01512e-13	Control-A-Specific
ENSG00000062582	MRPS24	-1.19208	6.41484	91.1569	1.3272e-21	1.14941e-20	-0.949811	6.47199	72.0009	2.15099e-17	1.07913e-16	Control-A-Specific
ENSG00000063660	GPC1	-1.36439	5.30034	36.5004	1.52633e-09	5.41684e-09	-0.941109	5.40433	48.979	2.58711e-12	9.51148e-12	Control-A-Specific
[truncated: 915 more rows]
